# Supplementary material for: Multiplexed expansion revealing for imaging multiprotein nanostructures in healthy and diseased brain
Source: Nat Commun. 2024 Nov 9;15:9722. doi: 10.1038/s41467-024-53729-w (PMC11550395; doi:10.1038/s41467-024-53729-w)
Supplement: Supplementary file 4 — Source Data [file 41467_2024_53729_MOESM4_ESM.zip]

Archive with 20 entries (19 files):
- post_acceptance/
- __MACOSX/._post_acceptance
- post_acceptance/multiExR_sourcedata_fig2.xlsx
- __MACOSX/post_acceptance/._multiExR_sourcedata_fig2.xlsx
- post_acceptance/multiExR_sourcedata_fig3.xlsx
- __MACOSX/post_acceptance/._multiExR_sourcedata_fig3.xlsx
- post_acceptance/.DS_Store
- __MACOSX/post_acceptance/._.DS_Store
- post_acceptance/multiExR_sourcedata_fig4.xlsx
- __MACOSX/post_acceptance/._multiExR_sourcedata_fig4.xlsx
- post_acceptance/multiExR_sourcedata_figS7.xlsx
- __MACOSX/post_acceptance/._multiExR_sourcedata_figS7.xlsx
- post_acceptance/multiExR_sourcedata_figS8.xlsx
- __MACOSX/post_acceptance/._multiExR_sourcedata_figS8.xlsx
- post_acceptance/multiExR_sourcedata_figS4.xlsx
- __MACOSX/post_acceptance/._multiExR_sourcedata_figS4.xlsx
- post_acceptance/multiExR_sourcedata_figS2.xlsx
- __MACOSX/post_acceptance/._multiExR_sourcedata_figS2.xlsx
- post_acceptance/multiExR_sourcedata_figS3.xlsx
- __MACOSX/post_acceptance/._multiExR_sourcedata_figS3.xlsx
