# Supplementary material for: Multiplexed expansion revealing for imaging multiprotein nanostructures in healthy and diseased brain
Source: Nat Commun. 2024 Nov 9;15:9722. doi: 10.1038/s41467-024-53729-w (PMC11550395; doi:10.1038/s41467-024-53729-w)
Supplement: Supplementary file 4 — Source Data [file 41467_2024_53729_MOESM4_ESM.zip › post_acceptance/multiExR_sourcedata_fig2.xlsx]

## Sheet: Fig2c
	SynGAP							Bassoon
Round 1	544	772	782	660	758	751	723	489	572	553	691	543	665	602
Round 1, strip	31	155	96	96				54	12	35	45
Round 2	664	861	818	606	759	717	738	885	929	888	886	857	865	843
Round 2, strip	27	7	21	6				9	10	0	6
Round 3	681	807	895	632	800	810	733	914	881	976	867	889	909	828
Round 3, strip	24	7	20	9				16	25	34	29
Round 4	656	771	783	689	659	657	521	907	888	981	845	780	896	807
Round 5	798	786	872	862	641	811	731	920	883	913	939	736	871	797
Round 6	794	816	908	766	823	826	781	874	909	920	825	854	876	830
Round 7	703	800	865	581	725	798	701	849	816	875	621	753	792	740

## Sheet: Fig2d
	SynGAP							Bassoon
Round 1	1.75	1.48077	1.77358	1.5	1.39216	1.33333	1.38462	1.90385	2.11538	1.88679	1.73077	1.52941	1.35294	1.78846
Round 2	1.55769	1.42308	1.54717	1.57692	1.27451	1.43137	1.44231	2.01923	1.78846	1.81132	1.78846	1.5098	1.54902	1.73077
Round 3	1.59615	1.5	1.83019	1.36538	1.43137	1.31373	1.44231	2.05769	1.84615	1.84906	1.76923	1.58824	1.68627	1.76923
Round 4	1.67308	1.78846	1.96226	1.63462	1.2549	1.33333	1.59615	1.94231	1.90385	1.81132	1.69231	1.45098	1.92157	1.65385
Round 5	1.57692	1.42308	2.03774	1.46154	1.31373	1.29412	1.44231	1.86538	1.78846	2.24528	1.67308	1.45098	1.84314	2.01923
Round 6	1.61538	1.59615	1.73585	1.46154	1.2549	1.43137	1.67308	1.80769	1.94231	2.18868	1.88462	1.54902	1.86275	1.84615
Round 7	1.59615	1.65385	1.86792	1.38462	1.31373	1.33333	1.57692	1.88462	2.17308	2.13208	1.88462	1.54902	1.5098	1.75

## Sheet: Fig2e
	SynGAP							Bassoon
Round 1	0.000106198	9.85939e-05	9.49687e-05	8.86354e-05	8.35177e-05	9.88661e-05	0.000104199	8.69081e-05	7.17808e-05	8.36483e-05	7.1117e-05	7.10413e-05	8.71722e-05	7.92147e-05
Round 2	0.000107662	0.000107289	0.000103198	8.24073e-05	8.4939e-05	9.35503e-05	0.000106565	8.61571e-05	8.73252e-05	9.33376e-05	7.18491e-05	7.17591e-05	8.28793e-05	8.82088e-05
Round 3	0.000112118	9.79438e-05	8.91052e-05	9.32403e-05	8.05745e-05	9.52012e-05	0.000104127	8.74606e-05	8.3076e-05	8.7752e-05	7.42788e-05	6.99157e-05	7.2318e-05	8.66705e-05
Round 4	9.95826e-05	9.48195e-05	8.19612e-05	8.15653e-05	8.40713e-05	9.35115e-05	9.69988e-05	8.51276e-05	7.62689e-05	8.94726e-05	7.75829e-05	7.07309e-05	6.19955e-05	9.28123e-05
Round 5	0.000110868	0.000104394	8.07002e-05	9.18368e-05	8.56473e-05	9.71731e-05	0.000107423	8.26588e-05	8.39356e-05	6.73047e-05	7.73147e-05	7.19094e-05	7.26071e-05	7.69051e-05
Round 6	0.000109084	9.3161e-05	9.20274e-05	8.95854e-05	8.99453e-05	8.91686e-05	0.00010101	9.28649e-05	7.76817e-05	6.95644e-05	6.99708e-05	7.07986e-05	6.54663e-05	8.18511e-05
Round 7	0.000108091	9.00455e-05	8.79939e-05	9.08965e-05	8.3172e-05	8.95511e-05	9.8221e-05	8.13383e-05	7.12247e-05	7.49723e-05	6.19554e-05	6.48113e-05	7.51552e-05	7.21567e-05

## Sheet: Fig2f
R1-2	R1-3	R1-4	R1-5	R1-6	R1-7
0.0285483	0.0201867	0	0.0165651	0.0127672	0.0407421
0.00902778	0.0285483	0.0740976	0.0188654		0.0305713
0.0255344	0.0488684	0.0165651	0.0127672	0.0201867	0.0180556
0.0245032	0.00902778	0	0.0245032	0.0165651	0.0127672
0.00902778	0.0180556	0.00902778	0.0398323	0.0634952
0	0.0245032	0.0245032	0.0317476		0.0407421
0.00902778	0.0165651	0.06903	0	0.0605602	0.0188654
0.0285483	0	0.0201867	0.0427915	0.00902778	0.0570967
0.00902778	0.00902778	0.00902778	0.0165651	0.0530012	0.00902778
0.0317476	0.029208	0.0165651	0.0227795	0.0188654	0.0245032
0.00902778	0.0165651	0.0180556	0.0372225	0.0403734	0.0245032
0.0138889	0.0165651	0.0712576	0.0188654	0.0605602	0.0138889
0.0245032	0.0138889	0.0245032	0.0343382	0.0270833	0.0127672
0.030437	0.0127672	0.0620897	0.030437	0.0127672	0.0407421
0.00902778	0.0138889	0.0343382	0.00902778	0.00902778	0.0480824
0.0325501	0.00902778	0.0343382	0.0188654	0.00902778	0.0138889
0.00902778	0.0127672	0.00902778	0.0127672	0.0201867	0.0201867
0	0.0317476	0.0558715	0.0305713	0.0317476	0.0180556
0.0127672	0.0127672	0.0138889	0.0325501	0.0165651	0
0.0180556	0.0526405	0.0530012	0.0343382	0.0245032	0.0201867
0.0165651	0.0201867	0.0227795	0.0687535	0.0353894	0.0138889
0.0165651	0.0165651	0.0201867	0.0353894	0.0188654	0.0138889
0.0227795	0.0343382	0.0285483	0	0.0398323	0.0188654
0.0188654	0.0325501	0.0277778	0.0127672	0.0138889	0.0285483
0.0165651	0.00902778	0.029208	0	0.0317476	0
0.0165651	0.00902778	0.0201867	0.0201867	0.0165651	0.0587617
0.0127672	0.0188654	0.00902778	0.0127672	0.0138889	0.056643
0.00902778	0.0127672	0.0427915	0.0180556	0.0426956	0.0138889
0.0201867	0.0285483	0.0201867	0.0245032	0.0331302	0.0270833
0.0165651	0.0127672	0.0530012	0.0138889	0.0530012	0.029208
0.00902778	0.0490063	0.0505611	0.0188654	0.0455589	0.0343382
0.0201867	0.0138889	0.0201867	0.0587617	0.00902778	0.0180556
0.0227795	0.0201867	0.0285483	0.00902778	0.0526405	0.0530012
0.00902778	0.0188654	0.0285483	0.0245032	0.0201867	0.0188654
0.0165651	0.0427915	0.00902778	0.0201867		0.0460328
0.0165651	0.0277778	0.0565962		0.0188654	0.0245032
0.0165651	0.0138889	0	0.0505086	0.0285483	0.0165651
0.0227795	0.0138889	0.0188654	0.00902778	0.0245032	0.0245032
0.0180556	0.0426335	0.0127672	0.0188654	0.0486161	0.0127672
0.0127672	0.0165651	0.0188654	0.0343382	0.0245032	0.00902778
0.00902778	0.0201867	0.0353894	0.0165651	0.00902778	0.0138889
0.0138889	0.0372225	0.0403734	0.0127672	0.0138889	0.0331302
0.0138889	0.0305713	0.0245032	0.0188654	0.0343382	0.0615397
0.0127672	0.0427915	0.0165651	0.0290673	0.030437	0.0372225
0.0138889	0.0127672	0.0138889	0.0201867	0.0127672	0.0480824
	0.0127672	0.0138889	0.0227795	0	0.030437
0	0.0305713	0	0.0227795	0.0372225	0.0138889
0.0317476	0.0180556	0.0383016	0.00902778	0.00902778	0.0245032
0.0127672	0.0188654	0.0180556	0.0180556		0.0608739
0.00902778	0.030437	0.0377308	0.0377308	0.0180556	0.0138889
0	0.0127672	0.00902778	0.0201867	0.0526405	0.00902778
0.0227795	0.0165651	0	0.0331302	0.0245032	0.0530012
0.00902778	0.0290673	0.0188654	0.00902778		0.0127672
0.029208	0	0	0.0165651	0.0138889	0.0317476
0	0.0127672	0.0188654	0.0138889	0.0528736	0.0270833
0.0188654	0.0180556		0.0245032	0.0201867	0
0.0227795	0.0643889	0	0.0245032	0.00902778	0.0188654
0.00902778	0.00902778	0.0201867	0.0403734	0.0188654	0.0127672
0.0138889	0.0403734	0.0201867	0.0245032	0.0165651	0.0270833
0.0138889	0.054442	0.0165651	0.0201867	0.0505611	0.0317476
0.00902778	0	0.00902778	0.0245032	0.0426956	0.0372225
0.0138889	0.0188654	0.0530012	0.00902778	0.0165651	0.030437
0	0.0454105	0.0285483	0.0621324	0.0188654
0	0.00902778	0.0138889	0.0387958	0.0127672	0.0255344
0.00902778	0.0165651	0.0285483	0.0397293	0.00902778	0.0165651
0.0138889	0.0505611	0.00902778	0.0138889	0.0138889	0.0180556
0.00902778	0.0594511	0.057806	0.00902778	0.0245032	0.0325501
0.0127672	0.00902778	0.0201867	0.029208	0.0245032	0.0343382
0.0138889	0.0127672	0.0201867	0.0165651	0.0270833	0.0403734
0.00902778	0.0472273	0.0285483	0.0180556	0	0.0285483
0.00902778	0.0188654	0.0188654	0.0245032	0.0426956	0.0383016
0.00902778	0.0245032	0.0285483		0.0270833	0.0245032
0.0398323	0.0343382	0.0377308	0.0472273	0.0165651	0.0285483
0.0138889	0.0277778	0.00902778	0.00902778	0.0227795	0.0460328
0	0.0127672	0.0227795	0	0.00902778	0.0270833
0.0201867	0.0188654	0.0138889	0.0165651	0.0165651	0.0127672
0.0165651	0.0317476	0.0138889	0.0127672	0.0227795	0.00902778
0.0188654	0.00902778	0.0285483	0.0201867	0.0285483	0.0180556
0.0165651	0.0277778	0.0343382	0.0201867	0.0245032	0.0127672
0.0138889	0.0255344	0.00902778	0.0277778	0.00902778	0.0331302
0.0201867	0.0138889	0	0.0387958	0.0317476	0.0353894
0.0227795	0.0127672	0.0353894	0.00902778	0.0188654	0.0712576
0	0.0188654	0.00902778	0.0353894	0.0426956	0
0.0138889	0.0165651	0.0398323	0.0227795	0	0.0643889
0	0.0290673	0.0165651	0.029208	0.0165651	0.0180556
0.0227795	0.0201867	0.00902778	0.0245032	0.00902778	0.0138889
0.0227795	0.0317476	0.0285483	0.0201867	0.0165651	0.0651002
0.00902778	0.0426335	0.0188654	0.00902778	0.0188654	0.0427915
0.0127672	0.0317476	0.0165651	0.0138889	0.0227795	0.029208
0.0138889	0.0180556	0.0127672	0.0188654	0.0505611	0.0255344
0.0165651	0.0331302	0.0201867	0.0377308	0	0.0317476
0.00902778	0.0188654	0.0270833	0.00902778	0.0472273
0.0138889	0.0277778	0	0.00902778	0.00902778	0.0227795
0.0227795	0	0.0180556	0.0201867	0.0138889	0.0245032
0.00902778	0.00902778	0.0451389	0.0201867	0.0403734	0.0127672
0.0201867	0.0227795	0.00902778	0.00902778	0.0165651	0.0270833
0.0180556	0.00902778	0.0397293	0.0398323	0.0397293	0.0285483
0.00902778	0.0290673	0.00902778	0.0165651	0.0245032	0.0127672
0.0201867	0.0486161	0.0165651	0.0277778	0.0138889	0.0138889
0.0227795	0.0305713	0.0285483	0.0290673	0.0188654	0.0180556
0.0180556	0.00902778	0.0317476	0.0227795	0.0188654	0.0387958
0.0138889	0.029208	0.0165651	0.0245032	0	0.0245032
0.0227795	0.0277778	0.0305713	0.0127672	0.0290673	0.0180556
0.00902778	0.0180556	0.0426335	0.0188654	0.0460328	0.0227795
0	0.0387958	0.00902778	0.0165651	0.0343382
0.0180556	0.0377308	0.0353894	0.0227795	0.0201867	0.0138889
0.00902778	0.0290673	0.00902778	0.0451389	0.0227795	0.0255344
0.0165651	0.00902778	0.0285483	0.00902778	0.0138889	0.0180556
0.029208	0.0317476	0.0426956	0.030437	0.0165651
0.0127672	0.0127672	0	0.0227795	0.0526405	0.0353894
0.0165651	0.0180556	0.0398323	0.0505611	0.0201867	0.0621324
0.00902778	0.0201867	0.0138889	0.0614299	0.0305713	0.00902778
0.0138889	0.0435788	0.0614299	0.0343382	0.0403734	0.0127672
0.0188654	0.0285483	0.0201867	0	0	0.0127672
0.00902778	0.0270833	0.0285483	0.0317476	0.0201867
0.0165651	0.0188654	0.0138889	0.0353894	0.0165651	0.0270833
0.0138889	0.0455589	0.0227795	0.0343382	0.0138889	0.0245032
0.0138889	0.0188654	0.00902778	0.00902778		0.0127672
0.0227795	0.0398323	0.0361111	0.0227795	0.0165651	0.0201867
0.0270833	0.0165651	0.0305713	0.0426956	0.0397293	0.0549138
0	0.063836	0.0188654	0.0245032	0.0317476	0.0397293
0.0138889	0	0.0397293	0.00902778	0	0.0270833
0.0427915	0.0398323	0.0343382	0.0180556	0.0245032	0.00902778
0.0165651	0.0165651	0.0165651	0.00902778	0.0277778	0.0397293
0.0165651	0.0127672	0.0138889	0.0180556	0.0165651	0.00902778
0.0127672	0.0127672	0.0464448		0.0245032	0.0277778
	0.0201867	0	0.0127672	0.0285483	0.0285483
0.00902778	0	0.0383016	0.0325501	0.00902778	0.0180556
0.0138889	0.0305713	0.029208	0.0290673	0.0285483	0.0756944
0.0188654	0.0227795	0.0403734	0.0451389	0.0165651	0.0285483
0.0201867	0.0426335	0.0188654	0.0325501	0.0138889	0.0201867
0.00902778	0.0227795	0.0662603	0.0353894	0.0165651	0.0227795
0.0180556	0.029208	0.0138889	0.0188654	0.0331302	0.0127672
0	0.0416667	0.0325501	0.0372225	0	0.0201867
0.00902778	0.0188654	0.0285483	0.0426335	0.0372225	0.0138889
0.00902778	0.0270833	0.0127672	0.0427915	0.0317476	0.0127672
0.0165651	0.0165651	0.0387958	0.0165651	0.0227795	0.0486161
0	0.029208	0.0201867	0.0618056	0.0165651	0.029208
0.0165651	0.0127672	0.0490063		0.0255344	0.0403734
0.0127672	0.029208	0.0353894	0.0398323	0.0460328	0.0343382
0	0.0227795	0.0285483	0	0.0245032	0.0138889
0.0188654	0.0165651	0.0343382	0.029208	0	0
0	0.0138889	0.0488684	0.0398323	0.00902778	0.0530012
0.0165651	0.029208	0.0188654	0.030437		0.0403734
0.00902778	0.0188654	0	0.0127672	0.0464448	0.00902778
0.0188654	0.0377308	0.00902778	0.0245032	0.0127672	0.0290673
0.0138889	0.0245032	0.029208	0.00902778	0.0486161	0.00902778
0.0270833	0.0285483	0.0180556	0.0138889	0
0.0188654	0.0165651	0.0454105	0.029208		0.0581346
0.0165651	0	0.00902778	0.0325501	0.0285483	0.0201867
0.00902778	0.0426956	0.0127672	0.00902778	0.0188654	0.0559922
0.0317476	0.0526405	0.0138889	0.0331302	0.0605602	0.0608739
0.0188654	0.0127672	0.0165651	0.0435788	0.0165651	0.0138889
0	0	0.00902778	0	0.0451389	0.0165651
0.00902778	0.0387958	0.0227795	0.00902778	0.0201867	0.0245032
0.0165651		0.0462992	0.00902778	0.0361111	0.0530012
0.0165651	0.00902778	0.0277778	0	0.0659101	0.0270833
0.0180556	0.0165651	0	0.0570967	0.0138889	0.03869
0.0188654	0.0138889	0.0651002	0.00902778	0.0462992	0.0127672
0.0245032	0.0201867	0.0201867		0.029208
0.029208	0.00902778	0.0537645	0	0.0165651	0.0270833
0.0201867	0.0285483	0.00902778	0.0227795	0.00902778	0.0188654
0.0165651	0.0165651	0.0165651	0.0427915	0.00902778	0.0180556
0.0325501		0.00902778	0.0245032	0.0245032	0.0165651
0.0127672	0.0138889	0.0165651	0.029208	0.0255344	0.0227795
0	0.030437	0.0353894	0.0343382	0.0270833	0.0587617
0.0325501	0.0416667	0.0201867	0.0325501		0.0255344
0.0138889	0.0245032	0.0343382	0.00902778	0	0.0372225
0.00902778	0.00902778	0.0480824	0.0245032	0.0138889	0.00902778
0.0180556	0.0245032	0.0462992	0.0138889	0.0317476	0.0783738
0	0.0305713	0.0686763	0.00902778	0.0426956	0.0138889
0.0165651	0.0165651	0.0165651	0.00902778	0.0127672	0.0165651
0.0270833	0.0180556	0.0245032	0.00902778	0.0165651	0.00902778
0.0165651	0.0138889	0.00902778	0.0245032	0.029208	0.0180556
0	0.0317476	0.0138889	0.0383016	0.0138889	0.0671747
0.0201867	0.0361111	0.0270833	0.0255344	0.00902778	0
0.0165651	0.0343382	0.0488684	0.0127672	0.00902778	0.0138889
0.0325501	0.0165651	0.0361111	0.0426335	0.0277778	0.0165651
0	0	0.0138889	0.00902778	0.0397293	0.0397293
0.0245032	0.00902778	0.00902778	0.0201867	0.0486161	0.0245032
0.0188654	0.0188654	0.0285483	0.0127672	0.0387958	0.0180556
0.0245032	0.00902778	0.00902778	0.0245032	0.0165651	0.0486161
0.00902778	0.0426956	0.00902778	0.0277778	0.0188654	0.0245032
0.0180556	0.0201867	0.029208	0.0317476	0.0277778	0.0353894
0.0165651	0.0331302	0.0165651	0.0227795	0.0634952	0.0290673
0.0188654	0.0138889	0.00902778	0.0227795	0.0165651	0.0201867
0.0165651	0.00902778	0.0285483	0.0201867	0.0201867	0.029208
0.0245032	0.0537645		0.0537645	0.0188654	0.0138889
0.0180556	0.0526405	0.0426956	0.00902778	0.0138889	0.0127672
0.0180556	0.0317476	0.0317476	0.0245032	0	0.0127672
0.0201867	0.0138889	0.00902778	0.0587617	0.0165651	0.0227795
0.00902778	0.029208	0.0138889	0.0127672	0.0165651	0.0290673
0.0188654	0.0343382	0.0562843	0.0138889	0	0.0343382
0.0180556	0.0165651	0.0317476	0	0.0353894	0.0651002
0.0201867	0.0435788	0.0201867	0.0558715	0.0227795	0.0587617
0.0331302	0.0426335	0.0526405	0.0488684	0.029208	0.0127672
0	0.0290673	0.0245032	0.0180556		0.0245032
0.00902778	0.00902778	0.0201867	0.00902778	0.0353894	0.0277778
0.0285483	0.029208	0.0285483	0.029208	0.0325501	0.0353894
0.0138889	0.0165651	0.0245032	0.0353894		0.0426956
0.0165651	0.00902778	0.0201867	0.0227795	0.0165651	0.0188654
0.0138889	0.0165651	0.0201867	0		0.0621324
0.0138889	0.00902778	0.0559922	0.0165651	0
0.0227795	0.0290673	0.00902778	0.0377308	0.0138889	0.0621324
0.0201867	0.0305713	0.0180556	0.0245032	0.0455589	0.0180556
0.03869	0.0138889	0.0165651	0.0325501	0.0188654	0.0480824
0.0127672	0.0165651	0.0570967	0.00902778	0.0165651	0.0397293
0.0188654	0.0138889	0.0165651	0.0285483	0.0165651	0.00902778
0.00902778	0.0165651	0.0188654	0.0245032	0.0361111	0.0188654
0.00902778	0.0361111	0.0285483	0.0165651	0.0372225	0.0201867
0.00902778	0.0343382	0.030437	0.0426956	0.00902778	0.0201867
0.0138889	0.0227795	0.00902778	0.0343382	0.00902778	0.0165651
0.030437	0.0165651	0	0.0305713	0.0165651	0.0290673
0.0407421	0.0201867	0.0180556	0.0138889	0.00902778	0.0270833
0.00902778	0.0245032	0	0.0277778	0.0201867	0.00902778
0.0201867	0.00902778	0.0343382	0.0165651	0.0201867	0.0165651
0.00902778	0.0496953	0.057806	0.0227795	0.0331302	0.0325501
0.0180556	0.0127672	0.00902778	0.0127672	0.0490063	0.0605602
0.00902778	0.0201867	0.0180556	0.03869	0.0138889	0.0165651
0.0285483	0.0245032	0.0180556	0.0201867	0.0285483	0.0127672
0.00902778	0.0188654	0.0201867	0.00902778	0.0180556	0.0416667
0.029208	0.0127672	0		0.0165651	0.0201867
0.0165651	0.0138889	0.0201867	0.0201867	0.00902778	0.00902778
0.00902778	0.0127672	0.0165651	0.0165651	0	0.0305713
0.00902778	0.0317476	0.00902778	0.0462992	0.0138889	0.00902778
0.0165651	0.00902778	0.0317476	0.0325501	0.0403734	0.0325501
0.00902778	0.0245032	0.0201867	0.0696178	0.0201867	0.0372225
0.00902778	0.0188654	0.0165651	0.00902778	0.0138889	0.0397293
0.0165651	0.0270833	0.0227795	0.00902778	0.0462992	0.0138889
0	0.0165651	0.0426335	0.0398323	0.0285483	0.0317476
0.0188654	0.0165651	0.0180556	0.0377308	0.0372225	0.0138889
0.0188654	0.0138889	0.0227795	0.030437	0.0460328	0.030437
0.0127672	0.0403734	0.0180556		0.0188654	0.0353894
0.0285483	0.0180556	0.0245032	0.0570037	0.0403734	0.0138889
0.00902778	0.0245032	0	0.00902778	0.029208	0.00902778
0.0138889	0	0.0245032	0.029208	0.0227795	0.0285483
0.0138889	0.0285483	0.0325501	0.0403734	0.0398323	0.0270833
0.00902778	0.0165651	0.0383016	0.0127672	0.0397293	0.0180556
0.00902778	0.0353894	0.0165651	0.0383016	0.0165651	0.0641337
0.0165651	0.0188654	0.0270833	0.0451389	0.0486161	0.0403734
0.0165651	0.0490063	0.0188654	0.00902778	0.0317476	0.00902778
	0.0188654	0.0245032	0.0138889	0.0285483	0.0270833
0.0165651	0.0138889	0.0180556	0.030437	0.0188654	0.0383016
0.00902778	0.0188654	0.0270833	0.00902778	0	0.0138889
	0.0290673	0.0317476	0.0245032	0.0317476	0.00902778
0.0245032	0.0305713	0.0551373	0.0227795	0	0.0460328
0.0245032	0	0.0245032	0	0.00902778	0.0361111
0.0165651	0.0127672	0.0505611	0.00902778	0.0245032	0.0165651
0.00902778	0.0188654	0.00902778		0.0245032	0.0245032
0.00902778	0.0201867	0.0188654	0.0165651	0.0325501	0.0138889
0.00902778	0	0.0180556	0	0.0480824	0.0255344
0	0.0127672	0.0188654		0.0165651	0.0127672
0	0.0570037	0.0138889	0.0325501	0.0398323	0.0480824
0.0255344	0.00902778	0.0285483	0.0570967	0.0245032	0.0180556
0.0245032	0	0.0245032	0.0138889	0.0270833	0.0188654
0.00902778	0.00902778	0.0305713	0.0245032	0.0285483	0.0435788
0.0188654	0.00902778	0.0551373	0.0387958	0.0317476	0.0245032
0.0127672	0.030437	0.0285483	0.0227795	0.0127672	0.0165651
0.0188654	0.0270833	0.0165651	0.0317476	0.0127672	0.0285483
0.0180556	0.0270833	0.0245032	0.03869	0.0188654	0.0245032
0.0180556	0.0227795	0.0165651	0.0285483	0.0245032	0.0285483
0.0165651	0.0285483	0	0.0201867	0.0180556	0.03869
0.00902778	0	0.0227795	0.0687535		0.0127672
0.0201867	0.0317476	0.00902778	0.0138889	0.0460328	0.0285483
0.0180556	0.0305713	0.0290673	0.0331302	0	0.029208
0	0.0325501	0.0285483	0.0305713	0.0454105	0.0127672
0.00902778	0.0201867	0.0285483	0	0.0127672	0.0180556
0.00902778	0.0325501	0.0398323	0.0127672	0.0201867	0.0587617
0.0201867	0.0427915	0.0188654	0.0180556	0.0451389	0.0398323
0.0377308	0.0201867	0.0188654		0.0403734	0.0651002
0.0201867	0.00902778	0.0496953	0.0305713	0.0165651	0.0403734
0.00902778	0.0245032	0.0165651	0	0.00902778	0.0180556
0.0201867	0.00902778	0.0317476	0.00902778	0.0245032	0.0227795
0.0138889	0.0127672	0.0180556	0.0165651	0.0372225	0.0201867
0.00902778	0.00902778	0.0277778	0.0138889	0.0285483	0.0165651
0.0127672	0.0127672	0.0387958	0.0435788	0.0245032	0.0201867
0.0180556	0.0188654	0.0245032	0.030437	0.0486161	0.0285483
0.0188654	0.0201867	0.0227795	0.0188654	0.0397293	0.0201867
0.0165651	0.0290673	0.0594511	0.00902778	0.0255344	0.0397293
0.00902778	0.0427915	0.0245032	0.0398323	0.0490063	0.0180556
0.0201867	0.0426335	0.0127672	0.0343382	0.0201867	0.06903
0.00902778	0.0245032	0.0188654	0.0245032	0.0127672	0.00902778
0.0165651	0.0245032	0.0165651	0.0343382	0.0490063
0.0180556	0	0.0580183	0.0127672	0.0138889	0.0138889
0	0.0305713	0.0245032	0.0245032	0.0526405	0.0180556
0	0.0435788	0.0188654	0.0245032	0.0255344	0.0480824
0.0165651	0.0372225	0.0127672	0.0127672	0.0201867	0.0290673
0	0.0245032	0.0201867	0.0127672	0.0165651	0.0317476
0.00902778	0.0127672	0.0285483	0.0127672	0.0403734	0.056643
0.0227795	0.0180556	0.0127672	0.00902778	0.0317476	0.0201867
0	0.0305713	0.0180556	0.029208	0.0331302	0.0451389
0.00902778	0.0165651	0	0.0165651	0.00902778	0.0317476
0	0.00902778	0.0383016	0.0397293	0.0188654	0.0317476
0.00902778	0.0188654	0.0127672	0.0317476	0.00902778	0.00902778
0.0270833	0.0353894	0.0180556	0.0559922	0.0634952	0.0403734
0.0165651	0.0462992	0.0188654	0.00902778	0.0397293	0.0353894
0.029208	0.0201867	0.0403734	0.0353894	0.0665653
0.0138889	0.0245032	0.0165651	0.0245032	0.0165651	0.0188654
0.0165651	0.0490063	0.0397293	0.0188654	0.0659101	0.0245032
0.0255344	0.0377308	0.0353894	0	0.0201867	0.0353894
0.0165651	0.0305713	0.0180556	0.0277778	0.0480824	0.0180556
0.029208	0.0138889	0.0455589	0.0331302	0.0559922	0.0127672
0	0.0343382	0	0.0387958	0.0486161	0.0188654
0	0.030437	0.0201867	0.0325501	0.0165651	0.0325501
0.0165651	0.0245032	0.0735456	0.0245032	0.0426956	0.0270833
0	0.0165651	0.0397293	0.0165651	0.0201867	0.0127672
0	0.0227795	0	0.0180556	0.0651002	0.0127672
0.00902778	0.0165651	0.0165651		0.0138889	0.0317476
0.029208	0.029208	0.0188654	0.0305713	0.0403734	0.0398323
0.0227795	0.0201867	0.0480824	0.0451389	0.00902778	0.0127672
0.00902778	0.0245032	0	0.00902778	0.0201867	0.0530012
0.029208	0.0290673	0.0426956	0.0201867	0.0290673	0.0372225
0.00902778	0.0290673	0.0496953	0.0227795	0.0325501	0.00902778
0.00902778	0.0331302	0	0.0488684	0.029208	0.0591094
0.0201867	0.0138889	0.0472273	0.029208	0.0245032	0.0285483
0.0290673	0.0127672	0.0188654	0.0398323	0.0464448	0.00902778
0.0285483	0.0127672	0.00902778	0.0530012	0.0165651	0.03869
0.0377308	0.0127672	0.0165651	0.0188654	0.0317476	0.0245032
0.029208	0.0426335	0.0317476	0.0325501	0.0165651	0.0486161
0.029208	0.00902778	0.0180556	0.0537645	0.0165651	0.0127672
0.0127672	0.0201867	0.00902778	0.00902778	0.029208	0.0462992
0	0.029208	0.0671747	0.0188654		0.0188654
0.00902778	0.0180556		0.0398323	0.0285483	0.0270833
0.0188654	0.0426956	0.0486161	0.00902778	0.0165651	0.0201867
0.0165651	0.0180556	0.0180556	0.0255344	0.0138889
0.0201867	0.0462992	0.0383016	0.0227795	0.030437	0.0188654
0.0180556	0.0290673	0.0127672	0.0188654	0.0290673	0.00902778
0.00902778	0.00902778	0.0277778	0		0.0201867
0.00902778	0.0188654	0.0245032	0.0127672	0.0353894	0.0165651
0	0.0343382	0.0317476		0.0165651	0.0201867
0.0201867	0.0331302	0.0290673	0.0227795	0	0.0188654
0.0138889	0.0290673	0.0188654	0	0.0165651	0.0245032
0.0138889	0.0245032	0.0662603	0.029208	0.00902778	0.0713523
0.00902778	0.0165651	0.0343382	0.0317476	0.03869	0.0127672
0.0138889	0.0343382	0.0285483	0.00902778	0.0290673	0.0397293
0	0.00902778	0.0188654	0.00902778	0.00902778	0.030437
0.00902778	0.0180556	0.0180556	0.0127672	0.0201867	0.0188654
0.0227795	0.030437	0.0180556	0.0188654	0.0165651	0.0305713
0.03869	0.0188654	0.0138889	0.0488684		0.00902778
0.0201867	0.0138889	0.0361111	0.0245032	0.0138889	0.00902778
0	0.0201867	0.00902778	0.0325501	0.0165651	0.0403734
0.00902778	0.030437	0.0245032	0.0591094	0.0486161	0.0188654
0.0127672	0.0290673	0.0480824	0.0201867	0.0138889	0.0201867
0.00902778	0.00902778	0.0305713		0.0127672	0.030437
0	0.0325501	0.0180556	0.0277778	0.0290673	0.0201867
0.0127672	0.0165651	0.0127672	0.0245032	0.0255344	0.0180556
0.00902778	0.0290673	0.0201867	0.0245032	0.0343382	0.0165651
0.0180556	0.0472273	0.0387958	0.0537645	0.0455589	0.0454105
0.0317476	0.0227795	0.0180556	0.0317476	0.0188654
0.0290673	0.0305713	0.0180556	0.0317476	0.0460328	0.0353894
0.00902778	0.0188654	0.0165651	0.0245032	0.0201867	0.00902778
0.0127672	0.0201867	0.0165651	0.0188654	0.0127672	0.0587617
0	0.0201867	0.0343382	0.0696178	0.0165651	0.0180556
0	0.0245032	0.030437	0.0138889	0.0285483	0.0285483
0.00902778	0.00902778	0.00902778	0.0305713	0.0605602	0.0255344
0.00902778	0.0361111	0.0180556	0.0227795	0.0165651	0.030437
0.0138889	0.00902778	0.0245032	0.0165651	0.0372225	0.0285483
0.00902778	0.0165651	0.0188654	0.0227795	0.030437	0.00902778
0.0245032	0.0127672	0.0285483	0.0138889	0.00902778	0.0138889
0	0.0127672	0.0201867	0.0201867	0.0325501	0
0.0127672	0.0138889	0.0435788	0.0464448	0.0180556	0.029208
0.00902778	0.0227795	0.0591094	0.00902778	0.0377308	0.0343382
0.0165651	0.0188654		0.0403734	0.0165651	0.0180556
0	0.0245032	0.0285483	0.0343382	0.0353894	0.0245032
	0.029208	0.0426335	0.0377308	0.0480824	0.0127672
0.0165651	0.0305713	0.0188654	0.0201867	0.0138889	0.00902778
0	0.0188654	0.0277778	0.029208	0.0165651	0.030437
0.0201867	0.0127672	0.0138889	0.0383016	0	0.0460328
0.029208	0.0490063	0.0165651	0.0285483	0.0255344	0.0325501
0.0127672	0.0285483	0.0201867	0.0377308	0.00902778	0.0383016
0	0.0138889	0.0372225	0.0537645	0.0201867	0.00902778
0.0138889	0	0.029208	0.0165651	0.0245032	0.0641337
0.0165651	0.029208	0.0188654	0.00902778	0.0285483	0.0290673
0.0165651	0.0290673	0.0127672	0.0398323	0.0165651	0.0657232
0.0325501	0.0277778	0.0227795	0.0180556	0.0127672	0.0127672
0	0.054442	0.0227795	0.0372225	0.0285483	0.0285483
0.0201867	0	0.0180556	0.00902778	0.0245032	0.0255344
0.0180556	0.0138889	0.0372225	0.0245032	0.0530012	0.0138889
0.00902778	0.0188654	0.0245032	0.05952	0.0426956	0.00902778
0.0201867	0.0165651	0	0.00902778	0.0398323	0.0188654
0.00902778	0.0353894	0.0127672	0.0188654	0.0285483	0.0455589
0.0201867	0.00902778	0.00902778	0.0127672	0.0558715	0.0403734
0.0180556	0.0245032	0.0605602	0.0180556	0.0245032	0.0127672
0	0.00902778	0.0165651	0.0245032	0.0245032	0.0165651
0.00902778	0.0305713	0.0285483	0.0227795	0.0285483	0.00902778
0.0138889	0	0	0.0127672	0.00902778	0.0188654
0.0227795	0.00902778	0.0584159	0.0426335	0.0201867	0.0480824
0.0227795	0.0138889	0.0127672	0.0387958	0.0165651	0.00902778
0	0.00902778	0.0201867	0.0472273	0.0201867	0.0188654
0.0138889	0.0397293	0.0451389	0.0127672	0.0201867	0.0127672
0	0.0201867	0.0165651	0.0188654	0.0188654	0.0245032
0.00902778	0.0127672	0.0201867	0.0331302	0.0455589	0.0317476
0.00902778	0.0127672	0.00902778	0.0138889	0.0165651	0.0180556
0.0180556	0.030437	0.0201867	0.0165651	0.0127672	0.0127672
0.0127672	0.0201867	0.0201867	0.0387958	0.0165651	0.0165651
0.0165651	0.0180556	0.0285483	0.0201867	0.0201867	0.0188654
0.0138889	0.0201867	0.00902778		0.0285483	0.0285483
0.0138889	0.0270833	0.0486161	0.030437	0	0.0530012
0.0127672	0.00902778	0.00902778	0.0165651	0.0165651	0.0372225
0.0227795	0	0.0403734	0.029208	0.00902778	0.0201867
0.00902778	0.0277778	0.0486161	0.00902778	0.0165651	0.0138889
0.0138889	0.0201867	0.0227795	0.0227795	0.0285483	0.03869
0	0.0290673	0.0180556	0.0138889	0.057806	0.0285483
0.00902778	0.0398323	0.0201867	0.0505611	0.0353894	0.0165651
0.030437	0.0227795	0.0530012	0.0165651	0
0.0285483	0.0165651	0	0.0245032	0.0403734	0.0594511
0.0138889	0.0397293	0.0454105	0.0201867		0.0455589
0.0165651	0.0245032	0.0377308	0.00902778	0.0245032	0.0505086
0.0127672	0.0138889	0.0285483	0.00902778		0.0530012
0.00902778	0.0505086	0.0188654	0.0472273	0.0529238	0.00902778
0.00902778	0.0427915	0.0397293	0.0325501	0.0127672	0.0201867
0.0165651	0.0165651	0	0.0245032	0.0138889	0.0325501
0.0325501	0.0188654	0.0201867	0.0227795	0.0227795	0.0255344
0.0227795	0.00902778	0.0277778	0.0245032	0.0245032	0.0285483
0.00902778	0.0435788	0.0127672	0		0.0462992
0	0.0343382	0.0331302	0.0165651	0.0165651	0.0270833
0.0317476	0.0305713	0.0277778	0.0305713		0.0372225
0.0165651	0.0343382	0.0127672	0.0397293		0.0530012
0.0227795	0.0201867	0.029208	0.0201867	0.0245032	0.0201867
0.0180556	0.0188654	0.0227795		0.0188654	0.0549138
0.0165651	0.057806	0.0188654	0.0165651	0.0353894	0.0138889
0.0201867	0.0138889	0.0201867	0.0331302	0.00902778	0.0127672
0.0201867	0.00902778	0.0165651	0.0245032	0.0285483	0.0188654
0.0165651	0.0227795	0.0277778	0.0353894	0.0486161	0.0138889
0.0353894	0.054442	0.0165651	0.0397293	0.0201867	0.0188654
0.0165651	0.054442	0.0397293	0.0653295	0.0245032
0.0138889	0.0462992	0.0165651	0.0188654	0.0624614	0.0245032
0	0.0188654	0.00902778	0.0426335	0.0188654	0.0565962
0.00902778	0.0188654	0.0165651	0.0188654	0.0188654	0.0245032
0.0188654	0.0255344	0.0127672	0.0201867	0.0138889	0.0180556
0	0	0.0165651	0.0245032	0.0285483	0.0317476
0	0.0227795	0.0317476	0.0325501	0.0201867	0.0180556
0.00902778	0.0426956	0.057806	0.0631944	0.0455589	0.0138889
0.0138889	0.00902778	0.0138889	0.00902778	0.0285483	0.0180556
0.0165651	0.0138889	0.0317476	0.0138889	0.0331302	0.0383016
0.0165651	0.0305713	0	0.00902778	0.0460328	0.0558715
0.0290673	0.0188654	0.0353894	0.0188654		0.00902778
0.0245032	0.0255344	0.0165651	0	0.0227795	0.0127672
0.00902778	0.00902778	0.0277778	0.0541667	0.0435788	0.0403734
0	0.0165651	0.0285483	0.0127672	0.0530012	0.00902778
0.0180556	0	0.0343382	0.0127672	0.0138889	0.030437
0.00902778	0.00902778	0.0285483	0.0227795	0.0165651	0.0403734
0.00902778	0.0317476	0.0426956	0.0317476	0.0227795	0.0165651
0.0165651	0.0245032	0.0325501	0.0165651	0.0285483	0.0138889
0	0.0486161	0.0201867	0.00902778	0.00902778	0.0353894
0.0398323	0.0331302	0.00902778	0.0165651	0.00902778	0.0605602
0.0245032	0.0416667	0.0138889	0	0.00902778	0.0605602
0.0138889	0.0285483	0.0285483	0.0180556	0.0201867	0.0285483
0.00902778	0.0188654	0.0331302	0.0403734	0.0290673	0.0127672
0.00902778	0.0305713	0	0.00902778	0.0397293	0.00902778
	0.0426956	0.0201867	0.00902778	0.0245032	0.047314
0.00902778	0.0188654	0.0188654	0.0624614	0.0188654	0.0127672
0.0353894	0.0180556	0.0180556	0.056643	0.0227795	0.0624614
0.00902778	0.0201867	0.0530012	0.0180556	0.0305713	0.0180556
0.0127672	0	0.0188654	0.0127672	0.0165651	0.00902778
0.03869	0.0127672	0.0165651	0.0245032	0.0201867	0.0188654
0.0127672	0.0426956	0.00902778	0.0227795	0.0165651	0.0285483
0.0165651	0.0245032	0.0343382	0.0403734	0.00902778	0.0270833
0.0138889	0.0317476	0.0270833	0.0180556	0.0227795	0.0180556
0	0.00902778	0.0165651	0.0353894	0.0488684	0.0138889
0.0138889	0.0353894	0.0317476	0.0138889	0.0127672	0.0127672
0	0.0454105	0.0245032	0.0127672	0.0165651	0.0353894
0	0.0127672	0.0138889	0.00902778	0.0201867	0.00902778
0.0127672	0.00902778	0.0180556	0.0165651	0.0462992	0.0201867
0.0165651	0.0255344	0.0245032	0.0188654	0.0343382	0.0255344
0.00902778	0.0165651	0.0570967	0.0343382	0.0403734	0.0165651
0.0165651	0.029208	0.0331302	0.0201867		0.0245032
0.00902778	0.0353894	0.0285483	0.0165651	0.00902778	0.00902778
0.0227795	0.00902778	0.0165651	0.0353894	0.0188654	0.0245032
0	0.0277778	0.0227795	0.0201867	0.0165651	0.0201867
0.0138889	0.00902778	0.0285483		0.0416667	0.0255344
0.00902778	0.0188654	0.0581346	0.0201867	0.00902778	0.0472273
0.00902778	0.0387958	0.0343382	0.0562843	0.0454105	0.0127672
0.0138889	0.0201867	0.0285483	0.0245032	0.0245032
0.00902778	0.0188654	0.0397293	0.0353894	0.0634952
0	0.0227795	0.0188654	0.00902778	0.0397293	0.0127672
0.00902778	0.029208	0.0201867	0.0201867	0.00902778	0.0460328
0.0165651	0.0383016	0.0138889	0.0165651	0.0227795	0.0165651
0.00902778	0.0454105	0	0.0165651	0.00902778	0.0255344
0.0227795	0	0.029208	0.0165651	0.0659101	0.029208
0.0138889	0.0127672	0.0127672	0.0165651	0.0201867	0.0201867
0	0.0201867	0.0317476	0.00902778	0.0180556	0.0180556
0.0165651	0.0188654	0.0188654	0.029208	0.029208	0.0451389
0.0165651	0.0180556	0.0138889	0.0245032	0.0290673	0.0138889
0.0138889	0.0505086	0.0551373	0.0696178		0.030437
0.0227795	0.0245032	0.0454105	0.00902778	0.0353894	0.0285483
0.0138889	0.0398323	0.0700288	0.0403734	0	0.0188654
0.00902778	0.0127672	0.0127672	0.0201867	0.0227795	0.0270833
0.00902778	0.0180556	0.029208	0.0245032		0.0460328
0.0165651	0.0165651	0.0317476	0.0188654	0	0.0530012
0.0127672	0.0127672	0.0165651	0.0562843	0.029208	0.0138889
0.0165651	0.0305713	0.0165651	0.0398323	0.0245032	0.0270833
0	0.0270833	0.0285483	0.0138889	0.0227795	0.03869
0.0201867	0.00902778	0.0277778	0.00902778	0.0270833	0.0383016
0.0277778	0.0165651	0.0127672		0.00902778	0.0165651
0.00902778	0.0277778	0.0305713	0.0331302	0.0165651	0.0285483
0.0245032	0.0270833	0.0285483	0.0165651	0.0201867	0.054442
0.0245032	0.0377308	0.0285483	0.0549138	0.030437	0.0245032
0.0138889	0.0138889	0.00902778	0	0.0201867	0.0608739
0	0.0127672	0.0317476	0.0165651	0.0285483	0.0285483
0.0127672	0	0.0270833	0.0227795	0.0343382	0.0290673
0.0138889	0.0277778	0.0665653	0.0227795	0.0464448	0.0343382
0	0.0361111	0	0.0460328	0.0537645	0.0127672
0.00902778	0.0180556	0.0451389	0.0138889	0.0641337	0.0505611
0	0.0290673	0.0201867	0.0353894	0.0490063	0.00902778
0.0188654	0.0127672	0.0398323	0.0127672	0.00902778	0.0486161
0.00902778	0.0245032	0.00902778	0.0201867	0.0201867	0.0618056
0.00902778	0.0138889	0.0317476	0.030437		0.0127672
0.0325501	0.0165651	0.0551373	0.0683384		0.0127672
0.0127672	0.00902778	0.0505086	0.0127672	0.0165651	0.0188654
0.0227795	0.0426956	0.0331302	0.00902778	0.0245032	0.0127672
0.0277778	0.00902778	0.0435788	0.0227795	0.0227795	0.0188654
0.0127672	0.0426335	0.0426956	0.0165651	0.0490063	0.0201867
0.0180556	0.0285483	0.0317476	0.0201867	0.00902778	0.0127672
0	0.0426335	0.00902778	0	0.0201867	0.0188654
0.0201867	0.0127672	0.0138889	0.0285483	0.03869	0.0528736
0.00902778	0.0138889	0.0188654	0.0325501	0.0188654	0.0331302
0	0.029208	0.0127672	0.0398323	0.00902778	0.0285483
0.00902778	0.0488684	0.0403734	0.00902778
0	0.0227795	0.0201867	0.0227795	0.0245032	0.0372225
0.0188654	0.0138889	0.0138889	0.0245032	0.0317476	0.0188654
0.0138889	0	0.0490063	0.0383016	0.0188654	0.0372225
0	0.00902778	0.0462992	0.029208	0.0398323	0.0343382
0	0.0127672	0.0472273	0.0620897	0.0317476	0.0290673
0.0127672	0.0227795	0.0317476	0.0227795	0.0127672	0.0343382
0.00902778	0.029208	0.0317476	0	0.00902778	0.0138889
0.00902778	0.030437	0.0188654	0	0.030437	0.0188654
0.00902778	0.0165651	0.0227795	0.0562843	0.0227795	0.0773799
0.0201867	0.0180556	0.0227795	0.0188654	0.0165651	0.0641337
0.00902778	0.0285483	0.0127672	0.00902778	0.0138889	0.0783738
0.0165651	0.0165651	0.0480824	0.0255344	0	0.0180556
0.00902778	0.0397293	0.0529238	0.0127672	0.00902778	0.0227795
0.0165651	0	0.0188654	0.0188654	0.0138889	0.0255344
0.0201867	0.0426956	0.0317476	0.0227795	0.0138889	0.0462992
0.0138889	0.0377308	0.0317476	0.0245032	0.0165651	0.0460328
0.0201867	0.0127672	0.0451389	0.0201867	0.0201867	0.0201867
0	0.0227795	0.0245032	0.0426956	0.0201867	0.0165651
0.00902778	0.030437	0	0.0165651	0.0245032	0.0188654
0.0138889	0.0427915	0.0464448		0.0165651	0.0127672
0.0227795	0.0361111	0.0647027	0.0188654	0.0460328	0.0671747
0.0227795	0.0180556	0.0165651	0.0127672	0.0138889	0.0127672
0.0317476	0.0426335	0.0701423	0.00902778	0.0201867	0.0188654
0.00902778	0.0127672	0.0270833	0.0138889	0.0138889	0.0277778
0.0165651	0.0201867	0.0245032	0.0201867	0.030437	0.0138889
0.0290673	0.0165651	0.0372225	0.00902778	0.0285483	0.0138889
0.00902778	0.0165651	0.00902778	0.0462992	0.0227795	0.00902778
0.00902778	0.0188654		0.0165651	0.0138889	0.0403734
0.0227795	0.0138889	0.0570967	0.00902778	0.0138889	0.0201867
0.0331302	0.0526405	0.0290673	0.0387958	0.0165651	0.0188654
0.0127672	0.0138889	0.0397293	0.0127672	0.0530012	0.0277778
0	0.0127672	0.0227795	0.00902778	0.0138889	0.0201867
0.00902778	0	0.0305713	0.0245032	0.0201867	0.0127672
0.0165651	0.0180556	0.0651002	0.0127672	0.0255344	0.0165651
0.029208	0.029208	0.0245032	0.00902778	0.0455589	0.0325501
0.0188654	0.0127672	0.0165651	0.030437	0.0201867	0.0127672
0.00902778	0.0127672	0.0305713	0.0317476	0.0713523	0.0127672
0.0180556	0.0127672	0.0397293	0.00902778	0.0201867	0.0426335
0	0.0127672	0.00902778	0.0486161	0.029208	0.0530012
0.00902778	0.0127672	0.0201867	0.0353894	0.0201867	0.0245032
0.00902778	0.0245032	0.00902778	0.029208	0.00902778	0.0372225
0.0331302	0.0462992	0.0201867	0.00902778	0.0570037	0.0138889
0.00902778	0.0165651	0.0398323	0.0245032	0.0668725	0.0353894
0.0245032	0.0397293	0.0165651	0.0165651	0.0398323	0.0188654
0.0325501	0.0343382	0.0127672	0.0165651	0.0165651	0.0201867
0.0317476	0.0188654	0.0245032	0.0188654	0.030437	0.0245032
0.0353894	0	0.0165651	0.0331302	0.0188654	0.0138889
0	0.00902778	0.0127672	0.03869	0.0245032	0.0188654
0.0201867	0.0277778	0	0.0127672	0.0270833	0.0180556
0.0285483	0.0201867	0.0188654	0.0317476	0.0403734
0.0127672	0.0165651	0.0180556	0	0.0325501	0.0372225
0.0245032	0.00902778	0.0472273	0.0305713	0.0180556	0.0353894
0.00902778	0.0138889	0.0496953	0.0201867	0.0277778	0.0127672
0.0180556	0.0201867	0.0138889	0	0.0665653	0.0605602
0.0245032	0.0165651	0.0188654	0.0201867	0.0372225	0.0526405
0	0.0188654	0.0343382	0.0343382	0.0353894	0.047314
0.0188654	0.0127672	0.0138889	0.0227795	0.0651002	0.0165651
0.0127672	0.0285483	0.00902778	0.0245032	0.0480824	0.0787911
0.0127672	0.0427915	0.0397293	0.0317476		0.0290673
0.0138889	0.0127672	0.030437	0.029208	0.00902778	0.0403734
0.0138889	0.00902778	0.0403734	0.00902778	0.0403734	0.0317476
0.0245032	0.0165651	0.0245032	0	0	0.0245032
0.0165651	0.0188654	0.0245032	0.0317476	0.00902778	0.0201867
0.0285483	0.0587617	0.0464448	0.0227795	0.0165651	0.0165651
0.0305713	0.0138889	0.0584159	0.0180556	0.0343382	0.0480824
0.0255344	0.00902778	0	0	0.0245032	0.00902778
0.0188654	0.0180556	0.0285483	0.0426956	0.0165651
0.0188654	0.0188654	0.0127672	0.029208	0.0398323	0.0383016
0.0285483	0.0165651	0.0464448	0.0451389	0.0270833	0.0201867
0.00902778	0.00902778	0.0188654	0.0377308	0.00902778	0.030437
0.0180556	0.0201867	0.00902778	0.00902778	0.0165651	0
0.00902778	0.0188654	0.00902778	0.0227795	0.0285483	0.0464448
0.0227795	0.029208	0.0245032	0.0127672	0.0657232	0.0188654
0	0.029208	0.0165651	0.0227795	0.00902778	0.0387958
0.0180556	0.00902778	0.0285483	0	0.0486161	0.0305713
0.0201867	0.0201867	0	0.054442	0.0188654
0.0165651	0.0188654	0.0180556	0.0180556	0.0713523	0.0127672
0.0165651	0.0227795	0.0201867	0.0127672	0.0165651	0.0528736
0	0.0255344	0.0472273	0.0165651	0.0165651	0.0657232
0.0165651	0.0317476	0.047314	0.00902778	0.0460328	0.0188654
0.0180556	0.0331302	0.0426956	0.00902778	0.0403734	0.0165651
0.0180556	0.0325501	0.0277778	0.0624614	0.0138889	0.0541667
0.00902778	0.0343382	0.0127672	0.0201867	0.0165651	0.0127672
0.0127672	0.0165651	0.0551373	0.0285483	0.0127672	0.0188654
0.0277778	0.0188654	0.0383016	0.0165651		0.0227795
0	0.00902778	0.0435788	0	0.0325501	0.0188654
0.0353894	0.0245032	0.0464448	0.0245032	0.0426956	0.0245032
0.0138889	0.0188654	0.0353894	0.063836	0.0245032	0.00902778
0.0201867	0.0290673	0.00902778	0.0480824	0.0255344	0.0775915
0.0165651	0.0426335	0.0245032	0.0227795	0.0138889	0.0353894
0.0285483	0.054442	0.0201867	0.0165651	0.0325501	0.0255344
0.00902778	0.0201867	0.0227795	0.0331302	0.0201867	0.00902778
0.00902778	0.029208	0.00902778	0	0.00902778	0.0201867
0.00902778	0.0426335	0.0285483	0.029208	0.0165651	0.0127672
0.00902778	0.029208	0.0180556	0.0387958	0.0165651	0.0127672
0	0.00902778	0.00902778	0.0138889	0.0305713	0
0.00902778	0.0165651	0.0127672	0.0397293	0.0305713	0.00902778
0.0165651	0.0451389	0.056643	0.0165651	0.0165651	0.0285483
0.0127672	0.0505086	0.0397293	0.0227795	0.029208	0.0325501
0.00902778	0.0127672	0.0165651	0	0.0165651	0.0255344
	0.0188654	0	0.0587617	0.0285483	0.00902778
0.0325501	0.0343382	0.0180556	0.0343382	0.0138889	0.0201867
0.00902778	0.0245032	0.0227795	0.0165651		0.0138889
0.0165651	0.0188654	0.0127672	0.0227795	0.0325501	0.0138889
0.0165651	0.0188654	0.0180556	0.00902778	0.0331302	0.0403734
0.0398323	0.0427915	0.0317476	0.0165651	0.0659101	0.0127672
0.0407421	0.0305713	0.0317476	0.00902778	0.0605602	0.0387958
0.0201867	0.0127672	0.0353894	0.0188654	0.0201867	0.0480824
0.0138889	0.0127672	0.0343382	0.0472273	0.0201867	0.0165651
0.0245032	0.0127672	0.0403734	0.0343382	0.00902778	0.0188654
0.00902778	0.0165651	0.0165651	0.0305713	0.0180556	0.03869
0	0.0180556	0.0165651	0.0305713	0.0460328	0.0138889
0.0397293	0.0305713	0.0180556	0.0245032	0.0138889	0.0455589
0.0325501	0.0426335	0.0285483	0.0277778	0	0.0180556
0.0165651	0.00902778	0.0180556	0.0353894	0.0180556	0.0427915
0.00902778	0.0451389	0.030437	0.0180556	0.00902778	0.0460328
0.0165651	0.0188654	0.0353894	0.0462992	0.0165651	0.0188654
0.0201867	0.0305713	0.0451389	0.030437	0.0180556	0.0165651
0.0201867	0.030437	0.0584159	0.0353894	0.0201867	0.0674791
0.0201867	0.00902778	0.0188654	0.030437	0.0188654	0.0180556
0.0227795	0.0587617	0.00902778	0.0555556	0.0227795	0.0549138
0.030437	0.0245032	0.00902778	0.0407421	0.030437	0.0325501
0.00902778	0.0201867	0.0127672	0.0201867	0.0377308	0.0180556
0.00902778	0.0343382	0.0353894	0.0398323	0.0180556	0.0325501
0.00902778	0.00902778	0.0285483	0.0201867	0.0165651
0.0245032	0.0138889	0.0426956	0.0426335	0.0454105	0.0127672
0.0138889		0.0127672	0.0317476	0.0245032	0.0127672
0.0165651	0.0138889	0.00902778	0.0180556	0	0.0528736
0.0245032	0.0490063	0.0343382	0.00902778	0.0165651	0.0451389
0.00902778	0.0331302	0.0451389		0.00902778	0.0165651
0.0127672	0.0255344	0.0740976	0.00902778	0.0201867	0.0530012
0.00902778	0.0490063	0.0180556	0.0255344	0.0165651	0.0188654
0.0165651	0	0.00902778	0.0227795	0.0165651	0.0270833
0.0180556	0.0387958	0.0188654	0.0201867	0.0530012	0.0180556
0.00902778	0.0305713	0.0138889	0	0.0331302	0.00902778
0.0127672	0.0138889	0.0138889	0.0245032	0.0377308	0.0317476
0.0201867	0	0.0227795	0.0426956	0.0138889	0.0180556
0.0180556	0.0305713	0.00902778	0.0227795	0.0201867	0.00902778
0.029208	0.0325501	0	0	0.00902778	0.0325501
0.00902778	0.0305713	0	0.0353894	0.0188654	0.0138889
0.00902778	0.0245032	0.00902778	0.0201867	0.0138889
0	0.0426956	0.00902778	0.029208	0.0255344	0.0570967
0.0201867	0	0.0462992	0.0188654		0.0403734
0.0180556	0.00902778	0.0353894		0	0.0317476
0.00902778	0.0277778	0.0245032	0.0245032	0.0180556	0.0188654
0.00902778	0.00902778	0.0343382	0.0387958	0.0165651	0.0455589
0.0245032	0.0127672	0.0201867	0.0245032	0.0245032	0.00902778
0.00902778	0.0127672	0.0188654	0.0227795	0	0.0180556
0.0180556	0.0472273	0.0464448		0.0165651	0.00902778
0.0180556	0.0427915	0.0127672	0.0165651	0.0353894	0.0127672
0.0165651	0	0.0397293	0.0331302	0.0634952	0.00902778
0.0127672	0.0188654	0.0138889	0.0683384	0.0270833	0.0587617
0.0227795	0.0165651	0.0165651	0.0138889	0.0245032	0.0488684
0.00902778	0.0426956	0.0245032	0.0305713	0.0138889	0.0486161
0.0343382	0.0138889	0.0397293	0.0245032	0.0285483	0.0255344
0.0180556	0.0127672	0.0285483	0.0472273	0.0201867	0.0165651
0.00902778	0.0227795	0.0285483	0.0245032	0.0505086	0.0180556
0.0180556	0.029208	0.0462992	0	0	0.0290673
0.0277778		0.0285483	0.0325501	0.0397293	0.0317476
0.0325501	0.0285483	0.0325501	0.0245032	0.0277778	0.0480824
0.0165651	0.0227795	0.0188654	0.0255344	0.0486161	0.00902778
0.0127672	0.0486161	0.0372225	0.0138889	0.0245032	0.0372225
0.00902778	0.0138889	0.0188654	0.0245032	0.0245032	0.0180556
0.0188654	0.0277778	0.0165651	0.0398323	0.0305713	0.0270833
0	0.0285483	0.0317476	0.0403734	0.0486161	0.0255344
0.0277778	0.0127672	0.0180556	0.00902778	0.00902778	0.0188654
0.0180556	0.0201867	0	0.0227795	0.0165651	0.0127672
0.0127672	0.029208	0.0398323	0.00902778	0.0427915	0.0245032
0.0180556	0	0.0201867	0.0138889	0.0127672	0.0201867
0	0.0245032	0	0.0353894	0.0127672	0.0201867
0.00902778	0.0454105	0	0.00902778	0.0227795	0.0353894
0.0285483	0.00902778	0.0138889	0.0245032	0.00902778	0.0127672
0	0.0165651	0.0201867	0.0397293	0.0201867	0.0285483
0.0245032	0.0180556	0.00902778	0.0165651		0.0245032
0.0201867	0.0285483	0.0165651	0.0138889	0.0165651	0.0188654
0.0138889	0.030437	0.0541667	0.0180556	0.0138889	0.0325501
0.0165651	0.0165651	0.0188654	0.0127672	0.0188654	0.0290673
0.00902778	0.0277778	0.0285483	0.0201867	0.0325501	0.0227795
0.0317476	0.030437	0.0188654	0.030437	0.0451389	0.0783738
0.0138889	0.0245032	0.0127672	0.0530012	0.0245032	0.0270833
0.00902778	0.0180556	0	0.0353894	0.0227795	0.0201867
0.00902778	0.030437	0	0.0165651	0.0188654	0.0165651
0.00902778	0.0165651	0.0180556	0.0138889	0.0285483	0.00902778
0.0227795	0.0505611	0.00902778	0.0227795	0.0201867	0.0188654
0.00902778	0.0227795	0.0397293	0.0245032	0.0165651	0.0188654
0.0138889	0.0245032	0.0472273	0.0325501	0.0188654	0.0127672
0.0270833	0.0201867	0.0201867	0.0462992	0.0665653	0.0138889
0.00902778	0.0505611	0.0343382	0.0138889	0.0165651	0.00902778
0.0165651	0.0180556	0.0227795	0.03869	0.0165651	0
0.0201867	0.00902778	0.0201867	0.0343382	0.0397293	0.0165651
0.0201867	0.0188654	0	0	0.0353894	0.00902778
0.029208	0.00902778	0.0165651	0.0353894	0.0605602	0.0188654
0.0180556	0.0180556	0.0227795	0.0188654	0.0165651	0.0188654
0.0277778	0.0290673	0.0285483	0.0398323	0.057806	0.0608739
0.0127672	0.0165651	0.0285483	0.0426335	0.0245032	0.0245032
0.00902778	0.0188654	0.0201867	0	0.0245032	0.0127672
0	0.0138889	0.0472273	0.0372225		0.0180556
0.00902778	0.0227795	0.0353894	0.0188654	0.0188654	0.0488684
0.0180556	0.029208	0.0127672	0.0188654	0.0343382	0.0290673
0	0.0245032	0.0285483	0.0325501	0.0614299	0.0451389
0.0201867	0.0551373		0.0227795	0.0138889	0.029208
0.00902778	0.0245032	0.0165651	0.0460328	0.0180556	0
0.0227795	0.0245032	0.0398323	0.00902778	0.0227795	0.0201867
0.00902778	0.0343382	0.0343382	0.0464448	0.0490063	0.0403734
0	0.0188654	0.0201867	0.0127672	0.00902778	0.0138889
0.0165651	0.0317476	0	0.0188654	0.00902778	0.0127672
0.0127672	0.0165651	0.0377308	0.00902778	0.0285483	0.0270833
0.0138889	0	0.0201867	0.0305713	0.0165651	0.0188654
0.0201867	0.0426335	0.0361111	0.0138889	0.0245032	0.029208
0.0180556	0.00902778	0.0201867	0.0188654	0.030437	0.0270833
0.00902778	0.0435788	0.0165651	0.0227795	0.0138889	0.0180556
0.00902778	0.0180556	0.0290673	0.0227795	0.00902778	0.0165651
0.00902778	0.00902778	0.0361111	0	0.0290673	0.0426956
0.00902778	0.00902778	0.0165651	0.0188654	0.0460328	0.0270833
0	0.0435788	0.0480824	0.0325501	0.00902778	0.0188654
0.0245032	0.0201867	0.0472273	0	0.0537645	0.0180556
0	0.0462992	0.0490063	0.0325501	0.0245032	0.00902778
0.0180556	0.00902778	0.0180556	0.0277778	0.0201867	0.0460328
0.0317476	0.029208	0.0570967	0.0510688	0.0165651	0.0180556
0.03869	0.00902778	0.0245032	0.00902778	0.0397293	0.0255344
0.0127672	0.0245032	0.0397293	0.0188654	0.00902778	0.0180556
0.00902778	0.029208	0.00902778	0.0127672	0.0372225	0.0353894
0.029208	0.0317476	0.0387958	0.0188654	0.0462992	0.0325501
0.0398323	0.0277778	0.0165651	0.0387958	0.0188654	0.00902778
0.0255344	0.0245032	0.0383016	0	0.0188654	0.0180556
0.0165651	0.0305713	0.0201867	0.00902778	0.0165651	0.0331302
0.0188654	0.0486161	0.0127672	0.0165651	0	0.0127672
0.0138889	0	0.00902778	0.029208	0.0397293	0.0165651
0.0180556	0.0397293	0.0127672	0.0227795	0.0201867	0.0180556
0.0165651	0.0343382	0.0353894	0.0138889	0.0325501	0.0245032
0.0138889	0.0285483	0.0462992	0.0201867	0.0201867	0.0270833
0.0165651	0.0343382	0.0180556	0.00902778	0.0165651	0.0460328
0.0227795	0.0387958	0.0722222	0.0227795	0.0227795	0.0460328
0	0.0127672	0.0201867	0.054442	0.00902778	0.0127672
0	0.00902778	0.0317476	0.0696178	0.0398323	0.0488684
0.0245032	0.0245032	0.0285483	0.0343382	0.0245032	0.0180556
0.0127672	0.0285483	0.0285483	0		0.0285483
0.00902778	0.0387958	0.0245032	0.030437	0.0488684	0.0383016
0	0.029208	0.0353894	0.0165651	0.0165651	0.0383016
0.0180556	0.0188654	0.0353894	0.0486161	0.0188654	0.0343382
0.00902778	0.0530012	0.0398323	0.0403734	0.0180556	0.0245032
0.00902778	0.0138889	0.0127672	0.0180556	0.0285483	0.0285483
0.0305713	0.00902778	0	0	0.0245032	0.0201867
0	0.0201867	0.00902778	0.0245032		0.0397293
0.00902778	0.0188654	0.00902778	0.00902778	0.0290673	0.0285483
0.0180556	0.0188654	0.0555556	0.0165651	0.0403734	0.0127672
0.0165651	0.0435788	0	0.0383016		0.0180556
0.0285483	0.0138889	0.0127672	0.0620897	0.0451389	0.0201867
0.0201867	0.0435788	0.0165651	0.00902778	0.00902778	0.0138889
0.00902778	0.0305713	0	0.0397293	0.05952	0.00902778
0.0138889	0	0.0454105	0.0383016	0.0188654	0.0188654
0.0127672	0.0305713	0.0472273	0.0245032	0.00902778	0.0188654
0.00902778	0.0188654	0.00902778	0.0343382	0.0138889	0.0188654
	0.0387958	0.0245032	0.0245032	0.0165651	0.00902778
0.00902778	0.0138889	0.0285483	0.00902778	0.0712576	0.030437
0.0245032	0.0285483	0.0245032	0.0331302	0.0377308	0.0756944
0.0227795	0.0277778	0	0.0387958	0.0285483	0.0165651
0.00902778	0.00902778	0.0180556	0.0201867	0.0361111	0.0403734
0.00902778	0.0270833	0.0188654	0.00902778	0.0605602	0
0.0127672	0.0255344	0.0426956	0.0285483	0.0201867	0.0270833
0.0285483	0.0188654	0.0343382	0	0.0127672	0.0270833
0.0180556	0.0127672	0.0201867	0.0165651	0.0165651	0.0138889
0.00902778	0.0325501	0.00902778	0.00902778	0.0325501	0.0188654
0.00902778	0.0343382	0.00902778	0.029208	0.0472273	0.0201867
0.0227795	0.0127672	0.0587617	0	0.0285483	0.0165651
0.0138889	0.029208	0.0317476	0.0245032	0.0127672	0.00902778
0	0.0138889	0.00902778	0.00902778	0.0180556	0.0285483
0.0188654	0.0165651	0.057806	0.0505611	0.0127672	0.00902778
0.0201867	0.00902778	0.0277778	0.0227795		0.0270833
0.0227795	0.0398323	0	0.0387958	0.00902778	0.0138889
0	0.0138889	0.0398323	0.0270833	0.0245032	0.030437
0.00902778	0.0397293	0.00902778	0.0317476	0.0188654	0.03869
0	0.0397293	0.0570037	0.0377308	0.0165651	0.0290673
0.0138889	0.0201867	0.029208	0.0325501	0.0530012	0.0317476
0.0165651	0.0138889	0.0343382	0.0353894	0.0325501	0.0317476
0	0.0277778	0.0180556	0.00902778	0.0188654	0.00902778
0.0127672	0.0188654	0.0377308	0.0227795	0.0201867	0.0325501
0.0201867	0.0377308	0.0188654	0.0426335	0.0127672	0.0277778
0.00902778	0.0245032	0.0127672	0.0127672	0.0397293	0.0270833
0.0227795	0.0305713	0.0201867	0.0165651	0.0127672	0.0343382
0.0138889	0.0435788	0.0285483	0.029208	0.0227795	0.0317476
0	0	0.00902778	0.0127672	0.0165651	0.0427915
0.0188654	0.0587617	0.0285483	0.0127672	0.0201867	0.0127672
0.0201867	0	0.0472273			0.0783738
0.029208	0.0277778	0.0285483	0.0188654	0.0277778	0.0657232
0	0.0127672	0.0462992	0.00902778		0.0605602
0.0255344	0	0.0403734	0.029208	0.0361111	0.0180556
0.0201867	0.0255344	0.0426956	0.0227795	0.0188654	0.0353894
0	0.0277778	0.0127672	0.0180556	0.0188654	0.0270833
0.0165651	0.00902778	0.0407421		0.0201867	0.00902778
0.0245032	0.00902778	0.0325501	0.0165651	0.0403734	0.00902778
0.0165651	0.0138889	0.0277778	0	0.0180556	0.0480824
0.00902778	0.0201867	0.0325501	0.030437	0.0188654
0.0227795	0.0138889	0.0180556	0.0387958	0.0245032	0.00902778
0.00902778	0.054442	0.0188654	0.0201867		0.0290673
0.0127672	0.00902778	0.00902778	0.0361111	0.0201867	0.0317476
0.0188654	0.0305713	0.0331302	0.0188654	0.0127672	0.00902778
0.00902778	0.0180556	0	0.0180556	0.0325501	0.030437
0.0165651	0.0180556	0.0127672	0.00902778	0.0127672	0
0.0165651	0.0305713	0.0245032	0.0398323		0.0138889
0	0.0245032		0.0180556	0.0188654	0.0227795
0	0.0180556	0.0455589	0.00902778	0.0245032	0.054442
0.0165651	0.00902778	0.0643889	0.0407421	0	0.0343382
0.029208	0.0277778	0.0331302	0.0403734	0.0138889	0.0165651
0.0180556	0.0180556	0.0227795	0.0537645	0.0165651	0.0188654
0.0188654	0.0426335	0.0201867	0.0387958	0.0127672	0.0480824
0.0188654	0.0343382	0.0305713	0.0188654	0.0255344	0.0180556
0.0127672	0.0127672	0.00902778	0.0496953	0.029208	0.0188654
0	0.0496953	0	0.00902778	0.0180556	0.0290673
0.0201867	0.0127672	0.0343382	0.0201867	0.0325501	0.0270833
0.0201867	0.0165651	0.0530012	0	0.0317476	0.0486161
0.00902778	0.0227795	0.00902778	0.0138889	0.0180556	0.0460328
0	0.0188654	0.0165651	0.0201867	0.0201867	0.0460328
0.0138889	0.00902778	0.00902778	0.0245032	0.0138889	0.0528736
0.0317476	0.030437	0.0290673	0.00902778	0.0201867	0.0486161
0	0.0165651	0.0451389	0.0331302	0.0138889	0.0138889
0.0201867	0.0180556	0.0127672	0.0227795	0.0505611	0.0372225
0.0201867	0.0201867	0.0245032	0.0201867	0.0245032	0.0383016
	0.0188654	0.0127672	0.0138889	0.0526405	0.0188654
0.0245032	0.0435788	0.00902778	0.0343382	0.0353894	0.00902778
0.0227795	0.0188654	0.0138889	0.0587617	0.0285483	0.00902778
0.0290673	0.0277778	0.0353894	0.00902778	0.0188654	0.0383016
0.0290673	0.0245032	0.0138889	0.00902778	0.0343382	0.0570967
0.0138889	0.0528736	0.0397293	0.0188654	0.0505611	0.0180556
0	0.0138889	0.00902778	0.0331302	0.0530012	0.074445
0.00902778	0.0127672	0.0343382	0.0138889	0.0290673	0.0270833
0.0188654	0.0188654	0.0201867	0.00902778	0.0398323	0.030437
0.0127672	0.0127672	0.0353894	0.0227795	0.0201867	0.0651002
0.0127672	0.0398323	0.0290673	0.0138889	0.0505611	0.0180556
0.0245032	0.0188654	0.0505086	0.0180556	0.0496953	0.0127672
0.029208	0.0165651	0.030437	0.0188654	0.0605602
0.0165651	0.0455589	0.0245032	0.029208	0.0245032	0.0138889
0.00902778	0.0528736	0.0165651	0.0245032	0.0165651	0.0127672
0.0138889	0.0127672		0.054442	0.0549138	0.0285483
0.0201867	0.0245032	0.0201867	0.0138889		0.0416667
0.00902778	0.0305713	0.0245032	0.029208	0.0472273	0.0270833
0.0127672	0.0188654	0.0165651	0.0353894	0.0377308	0.00902778
0.0245032	0.0165651	0.00902778	0.0305713	0.0127672	0.0455589
0.00902778	0.0245032	0	0.0188654	0.00902778	0.0285483
0.0165651	0.0138889	0.0343382	0.0127672	0.0245032	0.0245032
0.0165651	0.0505611	0.0165651	0.0490063	0.0127672	0.0460328
0.0227795	0.0397293	0	0.0188654	0.0331302	0.0285483
0.0127672	0.0127672	0.00902778	0.0245032	0.0201867	0.0343382
0.029208	0.0127672	0.0165651	0.0180556	0.0188654	0.0290673
0.0180556	0.0138889	0.0426956	0.0188654	0.0180556	0.0180556
0.0201867	0.0462992	0.0188654	0.0227795	0.0245032	0.0621324
0.0245032	0.0343382	0.00902778	0.0455589	0	0.0138889
0.0180556	0.0138889	0.0127672	0	0.0290673	0.0403734
0.0317476	0	0.0361111	0.00902778	0	0.0455589
0.0180556	0.0426335	0.0372225	0.0285483	0.054442	0.0245032
0.0165651	0.0397293	0.0245032	0.0227795	0.0201867	0.0426335
0.0138889	0.0127672	0.0317476	0.0331302	0.00902778	0.03869
0	0.0188654	0.00902778	0.0201867	0.05952	0.0165651
0	0	0.00902778	0.0245032	0.0353894	0.00902778
0.00902778	0.0165651	0.00902778		0.0285483	0.0290673
0.0188654	0.0343382	0.00902778	0	0.00902778	0.0353894
0.0180556	0.0305713	0.0353894	0.00902778	0.0700288	0.0180556
0.0165651	0.029208	0.0188654	0.0188654	0.0245032	0
0.00902778	0.0201867	0	0.0372225	0.0285483	0.0353894
0.0227795	0.0245032	0.0165651	0.0245032	0.0165651	0.0188654
	0.0505086	0.0317476	0.0290673	0.0138889	0.0188654
0.00902778	0.0245032	0.0165651	0.0188654	0.0201867	0.00902778
0.0127672	0.00902778	0.0285483	0	0.0668725	0.0383016
0.0227795	0.0180556	0.0270833	0.0245032	0.0454105	0.0227795
0.00902778	0.0201867	0.00902778	0.0383016		0.00902778
0	0.0398323	0.0165651	0.0180556	0.047314	0.0290673
0.030437	0.0343382		0.0201867	0.0325501	0.0255344
0.0127672	0.0305713	0.0188654	0.0624614	0.0403734	0.0245032
0.00902778	0.0343382	0.00902778	0.0353894	0.0397293	0.0165651
0.0188654	0.0255344	0.0165651	0.0180556	0.00902778	0.0480824
0.0180556	0.029208	0.0277778		0.0180556	0.0460328
0.00902778	0.0127672	0.0594511	0.0245032	0.0165651	0.0486161
0.0138889	0.029208	0.0180556	0.0201867	0.0659101	0.0460328
0.0201867	0.0127672	0.0270833	0.0180556	0.0403734	0.0138889
0.0285483	0.0138889	0.0317476	0.0383016	0.0201867	0.0245032
0.0201867	0.0462992	0.0201867	0.0127672	0.0325501	0.0138889
0.0138889	0.0270833	0.0398323	0.0353894	0.0605602	0.0245032
0.0188654	0.0227795	0.0643889		0.0426956	0.00902778
0.0138889	0.029208	0.0227795	0.0165651	0.0372225	0.0180556
0.0188654	0.0305713	0.0138889	0.0188654	0.0138889	0.0305713
0	0.0138889	0.00902778	0.0138889	0.0138889	0.0285483
0.00902778	0.0165651	0.03869	0.029208	0.0270833	0.0455589
0.0285483	0.0165651	0.0227795	0.0138889	0.0201867	0.0325501
0.0201867	0.0127672	0.0180556	0.00902778	0.0353894	0.0245032
0.029208	0.0127672	0.0245032	0.0180556	0.0138889	0.0201867
0.0331302	0.0343382	0.00902778	0.0138889		0.0138889
0.0270833	0.0277778	0.0594511	0.029208	0.00902778	0.0460328
0.0180556	0.0201867	0.00902778	0.0165651	0.0201867	0.0488684
0.0127672	0.0165651	0.0201867	0.0270833	0.0165651	0.0245032
0.00902778	0.0188654	0.0317476	0.0426335	0.0317476	0.0460328
0.0138889	0.0562843	0.0165651	0.00902778	0.00902778	0.030437
0.0201867	0.0180556	0.0530012	0.030437	0.0245032	0.0773799
0.0227795	0.0127672	0.0490063	0.0245032	0	0.0581346
0.0245032	0.0138889	0.0188654	0.0245032	0.0188654	0.0201867
0.0180556	0.0188654	0	0.0188654	0	0.0188654
0.0138889	0.0245032	0.0127672		0.0460328	0.0580183
0.0127672	0.0165651	0.0343382	0.030437	0.0255344	0.0426956
0.0201867	0.0201867	0.00902778	0.030437	0.0165651	0.0372225
0.0165651	0.00902778	0.0526405	0.0165651	0.0165651	0.0305713
0.0180556	0.0435788	0.0138889	0.0138889	0.0138889	0.0188654
0.029208	0	0.0317476	0.0387958	0.0377308	0.0372225
0.0317476	0.00902778	0.0285483	0.0127672	0.0127672	0.0201867
0.00902778	0.0285483	0	0.00902778	0.00902778	0.0180556
0.0138889	0.0127672	0.0245032	0.00902778	0.0460328	0.0255344
0.0188654	0.0138889	0.0383016	0.0486161	0.0285483	0.0165651
0.0398323	0.0398323	0.029208	0.0285483	0.0245032	0.0201867
0.0277778	0.0165651	0.0643889	0.00902778		0.0383016
0.0188654	0.030437	0.0127672	0.0188654	0.0165651	0.0227795
0.0165651	0.0460328	0.0201867	0.0138889	0.0127672	0.0138889
0.0165651	0.029208	0.0361111	0.0227795	0.0245032	0.0353894
0.00902778	0.0377308	0.0127672	0.0451389	0.0245032	0.0165651
0.0180556	0.0227795	0.0245032	0.0387958	0.0188654	0.0127672
0.0188654	0.0277778	0.029208	0.0317476	0.00902778	0.0127672
0.0165651	0.00902778	0.00902778	0.0188654	0.0138889	0.0201867
0.00902778	0.0227795	0.00902778	0	0.00902778	0.0651002
0.0165651	0.0587617	0.0127672	0.0127672	0.0317476
0.0201867	0.00902778	0.00902778	0.0201867	0.0490063	0.0180556
0	0.0397293	0.0188654	0.0343382	0.00902778	0.0621324
0.0188654	0.0165651	0.0594511	0.0426956	0.0331302	0.055919
0.0165651	0.00902778	0.0127672	0.00902778	0.0188654	0.0397293
0.00902778	0.0127672	0.0353894	0.0138889	0.0245032	0.0138889
0.0165651	0.0331302	0.0383016	0	0.0325501	0.0201867
0.0127672	0.0188654	0.00902778	0.0343382	0.0285483	0.0407421
0.0127672	0.0227795	0.0325501	0.0397293	0.0188654	0.0188654
0.0138889	0.0201867	0	0.0398323	0.0325501	0.0245032
0	0.0245032	0.0643889	0.0165651	0.0201867	0.0127672
0.00902778	0.00902778	0.0188654	0.0188654	0.0377308	0.0403734
0.0180556	0.0188654	0.0472273	0.0426335	0.0426335	0.0180556
0.0180556	0.0331302	0.0127672	0.030437	0.0570967	0.0505611
0	0.0201867	0.0277778	0.00902778	0.0372225	0
0.0188654	0.0227795	0.0383016	0.0227795	0.030437	0.0383016
0.0201867	0.0227795	0.0317476	0.0426956		0.00902778
0.00902778		0.0343382	0.0245032		0.0138889
0	0.00902778	0.0165651	0.0343382	0	0.0227795
0.0165651	0.030437	0.0245032	0.0317476	0.00902778	0
0.0201867	0.00902778	0.0127672	0.00902778	0.029208	0.0451389
0.0127672	0.0138889	0.0180556	0	0.0605602	0.0472273
0.0180556	0.0426335		0.0180556	0.0188654	0.0188654
0.0227795	0.0317476	0.0180556	0.0165651	0.0584159	0.00902778
0.0188654	0.00902778	0.0397293	0	0.0245032	0.0165651
0	0.00902778	0	0.00902778	0.0353894	0.0277778
0.0127672	0.0138889	0.054442	0.0245032	0.0455589	0.0285483
0.0165651	0.00902778	0.0127672	0.0138889	0.0403734	0.0505611
0.0188654	0.0201867	0.00902778	0.0227795	0.0165651	0.0480824
0.0165651	0.0305713	0.0472273	0.0188654	0.0245032	0.0138889
0.0165651	0.0277778	0.0165651	0.00902778	0.00902778	0.0255344
0	0.0127672	0.0353894	0.0488684	0.0426956	0.0530012
0.0201867	0.0245032	0.0127672	0.0290673	0.0618056	0.0180556
0.0165651	0.0127672	0.0353894	0.0490063	0.0343382	0.00902778
0.0165651	0.0490063	0.0227795	0.029208	0.0165651	0.0201867
0.0353894	0	0.0180556	0.0227795	0.0138889	0.0387958
0.0180556	0.0227795	0.0245032	0.0317476	0.0245032	0.0462992
0.00902778	0.0435788	0	0.047314	0.0426956	0.0180556
0.0180556	0.0245032	0.0245032	0.0277778	0.0317476	0.0201867
0.0188654	0.0188654	0.029208	0.00902778	0.0377308	0.0480824
0.00902778	0.0188654	0.0245032	0.00902778	0.0138889	0.03869
0.00902778	0.0398323	0.0426956	0.0201867	0.0188654	0.0255344
0.0127672	0.0451389	0.0227795	0	0.0486161	0
0.0165651	0.0180556	0.00902778	0.0201867	0.0165651	0.0138889
0.0138889	0.00902778	0.0127672	0.00902778	0.00902778	0.0180556
0.0127672	0.0245032	0.0245032	0.0188654		0
0.0127672	0	0.0490063	0.00902778	0.0227795	0.0201867
0.00902778	0.0138889	0.0165651	0.0165651	0.0165651	0.0372225
0.0201867	0.0245032	0.0245032	0.0277778	0.0472273	0.0383016
0.0201867	0.0587617	0.0570967	0.00902778	0.0138889	0.0290673
0.0165651	0.0277778	0.0397293	0.0138889	0.0255344	0.030437
0.0305713	0.00902778	0.0127672	0.0634952	0.0127672	0.0180556
0.0188654	0.0180556	0	0.0305713	0.0462992	0
0.0138889	0.00902778	0.0188654	0.0201867	0.0165651	0.0486161
	0.0387958	0.0201867	0.0188654	0.0285483	0.0455589
0.0317476	0.0707788	0.0245032	0.0343382	0.0138889	0.0285483
0.0245032	0.0353894	0.03869		0.0285483	0.0460328
0.0227795	0.0285483	0.00902778	0.0255344	0.0201867	0.0472273
0.0377308	0.00902778	0.0188654	0.0398323	0.0127672	0.00902778
0	0.0227795	0.00902778	0.0317476	0.0317476	0.0451389
0.0180556	0.0305713	0.00902778	0.00902778	0.0462992	0.0530012
0.0188654	0.0201867	0.0127672	0.0180556	0.0201867	0.05952
0.0165651	0.0127672	0.03869	0.00902778	0.0285483	0.0201867
0.00902778	0.0305713	0.029208	0.0138889	0.0180556	0
0.00902778	0.0227795	0.0472273	0.0227795	0.00902778	0.0180556
0.0127672	0.0277778	0.0694444	0.0138889	0.00902778	0.0138889
