# Supplementary material for: Multiplexed expansion revealing for imaging multiprotein nanostructures in healthy and diseased brain
Source: Nat Commun. 2024 Nov 9;15:9722. doi: 10.1038/s41467-024-53729-w (PMC11550395; doi:10.1038/s41467-024-53729-w)
Supplement: Supplementary file 4 — Source Data [file 41467_2024_53729_MOESM4_ESM.zip › post_acceptance/multiExR_sourcedata_fig3.xlsx]

## Sheet: Fig3c
WT, S3ROI2										5xFAD, S1ROI2
R1-2	R1-3	R1-4	R1-5	R1-6	R1-7	R1-8	R1-9	R1-10	R1-11	R1-2	R1-3	R1-4	R1-5	R1-6	R1-7	R1-8	R1-9	R1-10	R1-11
0.0188654	0.0227795	0.00902778	0.0127672	0.00902778	0.0325501	0.0245032	0.00902778	0.03869	0.0270833	0.0372225	0.00902778	0.0361111	0.0398323	0.0227795	0	0.06903	0.0165651	0.0227795	0.083232
0.0127672	0.00902778	0.0227795	0	0.0165651	0.030437	0.0180556	0.00902778	0	0.0165651	0.0403734	0.0201867	0.0383016	0.0472273	0.0305713	0.0727843	0.0270833	0.0201867	0.0361111	0.0537645
0.0165651	0.0255344	0.0165651	0.00902778	0.0201867	0.0255344	0.0290673	0.00902778	0.0285483	0.0201867	0.0127672	0.0255344	0.0851679	0.0353894	0.0270833	0.00902778	0.00902778	0.0361111	0.0486161	0.0982608
0.0180556	0	0	0.0165651	0.030437	0.0387958	0.0127672	0.00902778	0.030437	0.0201867	0.0325501	0.0201867	0.0653295	0.0165651	0.0180556	0.0180556	0.0372225	0.0666269	0.0165651	0.0902778
0.0127672	0.0127672	0.0165651	0.00902778	0.0353894	0.0270833	0.0490063		0.0426956	0.0317476	0.00902778	0.0245032	0.0127672	0.0959666	0.0165651	0.0325501	0.129405	0.0952706	0.0165651	0.100934
0.00902778	0.0227795	0.0317476	0.0305713	0.00902778	0.0317476	0		0.0325501	0.0165651	0.0165651	0.00902778	0.030437	0.0460328	0.0270833	0.0227795	0.0851679	0.122516	0.0227795	0.102933
0.0227795	0.0245032	0.0245032	0	0.0165651	0.03869	0.0305713		0.0165651	0	0.0285483	0	0.054442	0.0472273	0.0819327	0.0325501	0.0530012	0.0180556	0.102933	0.0353894
0.0165651	0.0165651	0	0.00902778	0.0127672	0.0255344	0.0398323	0.0165651	0.029208	0.0165651	0.0165651	0.0188654	0.0188654	0.00902778	0.0505611	0.0510688	0.0227795	0.0387958	0.0893704	0.0383016
0.0188654	0.0227795	0.0188654	0.00902778	0.00902778	0.0188654	0.0277778	0	0.0426956	0.0201867	0.0285483	0.0460328	0.063836	0.057806	0.0353894	0.0398323	0.0285483	0.0180556	0.0127672	0.0614299
0.00902778	0.0201867	0.0227795	0.00902778	0.00902778	0.0180556	0.0530012	0.0188654	0.0270833	0.0377308	0.0227795	0.03869	0.0570967	0.0472273	0.0766032	0.030437	0.140864	0.15461	0.0165651	0.0959666
0	0.0227795	0.0127672	0.0165651	0.0165651	0.0530012	0.0201867	0.0188654	0.0201867	0.0165651	0.0188654	0.0138889	0.0270833	0.0387958	0	0.0671352	0.0331302	0.0138889	0.0165651	0.0976503
0.0180556	0.0180556	0.0270833	0.0270833	0.0285483	0.0255344	0.0127672	0.0201867	0.0255344	0.0188654	0.0486161	0.0201867	0.0201867	0.0138889	0.00902778	0.0165651	0.110702	0.0807469	0.0165651	0.0460328
0.0188654	0.0317476	0.00902778	0.00902778	0.00902778	0.030437	0.0454105	0.0127672	0.0398323	0.0227795	0.0361111	0.0127672	0.0570967	0.055919	0.08175	0.0549138	0.0397293	0.00902778	0	0.0735456
0.0127672	0.0227795	0.00902778	0.0127672	0.0180556	0.0245032	0.0165651	0.0127672	0.0426956	0.0127672	0.0325501	0.0165651	0.0165651	0.0671747	0.0460328	0	0.132178	0.0771334	0.0526405	0.0270833
0.00902778	0	0.0227795	0.0138889	0.0127672	0.0353894	0.0201867	0.00902778	0.0353894	0.0127672	0.0201867	0.0665653	0.0529238	0.0426956	0.00902778	0.0562843	0	0.0285483	0.00902778	0.00902778
0.0188654	0.0255344	0.0285483	0.0127672	0.0127672	0.0285483	0.0398323		0.00902778	0.0451389	0.0127672	0.029208	0.0426956	0.0201867	0.0641337	0.0165651	0.0451389	0.0180556	0.063836	0.0427915
0.0180556	0.0558715	0.0325501	0.0165651	0	0.0472273	0.00902778	0.0188654	0.0505611	0.0270833	0.0486161	0.0353894	0.0372225	0.0127672	0	0.0188654	0	0.091564	0.0580183	0.00902778
0.0127672	0.00902778	0.0201867		0.0285483	0.0188654	0.0165651	0.0317476	0.0559922	0.0127672	0.00902778	0.00902778	0.0201867	0.0270833	0	0.106615	0.083232	0.0138889	0.100934	0.0757295
0.00902778	0.0188654	0.0188654		0.029208	0.0180556	0.00902778	0.00902778	0.0188654	0.0245032	0.0372225	0.0165651	0.0472273	0.0427915	0.0325501	0.0641337	0.0180556	0.0807469	0.143416	0.0201867
0.0165651	0.00902778	0.0165651	0	0.0138889	0.0255344	0.0245032	0.0165651	0.0427915	0.00902778	0.030437	0.0165651	0.00902778	0.0687535	0.0165651	0	0.0651002	0.0961649	0.0549138	0.00902778
0.0165651	0.0398323	0.0285483		0.0270833	0.0528736	0.0353894	0.0188654	0.0180556	0	0.0285483	0.0227795	0.0657232	0.030437	0.00902778	0	0.0541667	0.054442	0.0127672	0.0580183
0.00902778	0.0127672	0.0165651	0.0285483	0.030437	0.0227795	0.0245032	0.00902778	0.00902778	0.0245032	0.00902778	0.0285483	0.0952706	0	0.030437	0	0.0165651	0.0165651	0.0460328	0.0505611
0.0188654	0.0165651	0.0165651	0.0127672	0.0201867	0.0387958	0.0383016	0.0245032	0.054442	0.0201867	0.0325501	0.0245032	0.0549138	0.00902778	0.0526405	0.0403734	0.0138889	0.0398323	0	0.0138889
0.0165651	0.0462992	0.0201867	0.0180556	0.0138889	0.0188654	0.00902778	0.0188654	0.0325501	0.00902778	0.0180556	0.0201867	0.00902778	0.0570967	0.063836	0.063836	0.063836	0.00902778	0.03869	0.0407421
0.00902778	0.0377308	0.0165651	0.0188654	0.0245032	0.0165651	0.0127672	0.0127672	0.0165651	0.00902778	0.0372225	0	0.0383016	0.0165651	0.074445	0	0.0270833	0.0427915	0.0455589	0.0188654
0.0138889	0.0201867	0.0188654		0.0270833	0.0387958	0.0127672	0.0127672	0.0245032	0.00902778	0.00902778	0.0245032	0.00902778	0	0.117708	0.06903	0.0537645	0.0701423	0.0851679	0.0227795
0.0188654	0.0180556	0.0245032	0.0255344	0.0397293	0.0397293	0.0270833	0	0.0317476	0.0201867	0	0.0460328	0.0245032	0.0325501	0.0687535	0.00902778	0.0931074	0.0165651	0.0427915	0.0201867
0.0227795	0.0245032	0.0227795	0.00902778	0.00902778	0.0188654	0.0127672	0.0165651	0.0641337	0.0180556	0.0270833	0.0201867	0	0.00902778	0.00902778	0.0486161	0.030437	0.0361111	0.114905	0.0387958
0.00902778	0.0270833	0.0138889	0.0127672	0.00902778	0.0255344	0.0165651	0.00902778	0.0641337	0.0188654	0.03869	0.0188654	0.0245032	0.0127672	0.0398323	0.063836	0	0.0398323	0.0255344	0.115035
0.0180556	0.0188654	0.0127672	0.0165651	0.0188654	0.0407421	0.0270833	0.0127672	0.0490063	0.0138889	0	0.00902778	0.0127672	0.0486161	0	0.0771334	0.0776599	0.0948851	0.132178	0.100934
0.0201867	0.0188654	0.0305713	0.0138889	0.0361111	0.00902778	0.0245032	0.0138889	0.0383016	0.0127672	0.00902778	0.0245032	0	0.00902778	0.0383016	0.0227795	0.0665653	0.0829214	0.0727843	0.0913399
0.0188654	0.0227795	0.0285483	0.00902778	0.0188654	0.0372225	0.00902778		0.0165651	0.00902778	0.0383016	0.0201867	0.0180556	0.0138889	0.00902778	0.0549138	0	0.00902778	0.0779048	0.15532
0.0165651	0.00902778	0.0165651	0	0.0165651	0.0285483	0		0.0460328	0.0277778	0.0270833	0.0472273	0.0387958	0.0201867	0	0.0505086	0.0988407	0.00902778	0.00902778	0.0687535
0.0188654	0.0188654	0.0138889	0.0305713	0.0285483	0.030437	0.0245032	0.00902778	0.029208	0.00902778	0.0361111	0.0180556	0.0451389	0.0245032	0.0270833	0.0180556	0.00902778	0.130002	0.0766032	0.0715817
0.0165651	0.0127672	0.0285483		0.0201867	0.0505611	0.0245032	0	0.0188654	0.0201867	0.0460328	0.0615397	0	0	0.0651002	0.0270833	0	0.00902778	0.137558	0.0528736
0.0165651	0.0255344	0.00902778	0.00902778	0.0201867	0.0472273	0.0317476	0.00902778	0.0138889	0.0201867	0.030437	0.0245032	0.0325501	0.0270833	0.0270833	0.030437	0.0570967	0.0584159	0.0931074	0.00902778
0.0188654	0.00902778	0.0165651	0.0138889	0.00902778	0.0325501	0.00902778		0.0270833	0.0165651	0.0285483	0.029208	0.0127672	0.104686	0.054442	0.0641337	0.00902778	0.0959666	0.0325501	0.0165651
0.00902778	0.00902778	0.0201867	0.0165651	0.0285483	0.0416667	0.0188654	0.0127672	0.00902778	0.0285483	0.0180556	0.0486161	0.0451389	0.0201867	0.0317476	0.00902778	0.0270833	0.0651002	0.0455589	0.148195
0	0.0277778	0.0165651	0.0188654	0.0285483	0.0387958	0.0127672	0.0165651	0.0270833	0.0398323	0.0325501	0.0277778	0.00902778	0.0426956	0.0270833	0.00902778	0.0549138	0.0165651	0.0387958	0.0416667
0.0165651	0.0201867	0	0.0138889	0.0180556	0.0245032	0.0138889	0.00902778	0.0180556	0.0398323	0.00902778	0.06903	0.0127672	0.0343382	0.0766032	0.0285483	0.0771334	0.0285483	0.0180556	0.0969664
0.0165651	0.0165651	0.0245032	0.0277778	0.0270833	0.0255344	0.0331302	0.0227795	0.0427915	0.0325501	0.0285483	0.0451389	0.110275	0.0372225	0.0372225	0.0902778	0.0472273	0.0398323	0.0398323	0.0403734
0.00902778	0.0201867	0.00902778	0	0.0188654	0.0270833	0.0383016	0.00902778	0	0.0165651	0.0188654	0.00902778	0.0325501	0.0127672	0.00902778	0	0.0165651	0.0614299	0.153738	0.0640284
0	0.00902778	0.0201867	0.0138889	0.0127672	0.0245032	0.0325501	0.0165651	0.0403734	0.0165651	0.0227795	0.0325501	0	0.00902778	0.0727843	0	0.0277778	0.0889133	0.141018	0.132641
0.0188654	0.0188654	0.0227795	0.00902778	0.0201867	0.0460328	0.0426335		0	0.0188654	0.0227795	0.0201867	0.0587617	0.0127672	0	0.0605602	0.142828	0.0377308	0.11607	0.0665653
0.00902778	0.0180556	0.0127672	0.0165651	0.0290673	0.0387958	0.00902778	0	0.0472273	0.0398323	0.0255344	0.0127672	0.0486161	0.0180556	0.00902778	0.00902778	0.0920656	0.0666269	0.0913399	0.0180556
0.0227795	0.0227795	0.0188654	0.0127672	0.0290673	0.0201867	0.00902778	0.0270833	0.0426956	0.0460328	0.0180556	0.0383016	0.0201867	0.029208	0.0526405	0.0952427	0.0464448	0.142742	0.0851679	0.0570967
0	0.0227795	0.0317476	0.00902778	0.0127672	0.0480824	0.0245032	0.0127672	0.0526405	0.0127672	0.0227795	0.0383016	0.0361111	0.054442	0.030437	0.0687535	0.00902778	0.0727843	0.131096	0.0138889
0.0180556	0.00902778	0.0227795	0.0201867	0.00902778	0.0180556	0.0188654	0.0165651	0.05952	0.0285483	0.0245032	0.0165651	0.0180556	0.063836	0.0528736	0.0843829	0.00902778	0.0877449	0.0201867	0.083232
0.00902778	0.0127672	0.0138889	0.0201867	0.0180556	0.0188654	0.047314	0.00902778	0.0426956	0	0.0127672	0.0165651	0.0325501	0.063836	0.0462992	0.0201867	0.0180556	0.10922	0.0605602	0.0712576
0	0.0201867	0.0188654	0.0127672	0.0165651	0.0188654	0.0377308	0.0127672	0.0407421	0	0.00902778	0.0426335	0.0608739	0.0549138	0.00902778	0.0165651	0.00902778	0.00902778	0.00902778	0.0614299
0.00902778	0.00902778	0.0180556		0.00902778	0.03869	0.0138889	0.0201867	0.0127672	0.0188654	0.0201867	0.029208	0.0383016	0.0858671	0.0343382	0.104686	0.0227795	0.0165651	0.0180556	0.0665653
0.0127672	0.00902778	0.0127672		0.0201867	0.0201867	0.0138889	0	0.0270833	0.0201867	0.0180556	0.0472273	0.0451389	0.00902778	0.0361111	0.0640284	0.0180556	0.0398323	0	0
0.00902778	0.0317476	0.0227795		0.0201867	0.0608739	0.0227795	0.00902778	0.0127672	0	0.0372225	0.0451389	0.0486161	0.00902778	0.0180556	0	0.119188	0.0862929	0.0570967	0.0180556
0.0165651	0.0180556	0.0372225	0	0.0426956	0.0201867	0.0245032	0.00902778	0.0403734	0.00902778	0.0325501	0.0127672	0	0.0505086	0.00902778	0.0127672	0.085645	0.0317476	0.0904432	0.03869
0.00902778	0.0188654	0.0138889	0.00902778	0.0201867	0.0325501	0.0245032	0.00902778	0.0317476	0	0.0570967	0.00902778	0.0634952	0.0427915	0.0383016	0.0426335	0.119188	0.0165651	0.00902778	0.0343382
0.0188654	0.0427915	0.0180556	0.00902778	0.0127672	0.0455589	0.00902778	0.0165651	0.0427915	0.0201867	0.0227795	0.0587617	0.0227795	0.0530012	0.0403734	0.111838	0.0651002	0.0451389	0.0165651	0.0201867
0.00902778	0.0227795	0.0165651	0.0127672	0.0201867	0.0201867	0.0127672		0.0580183	0.00902778	0	0.0472273	0.0701423	0.0227795	0	0	0.0180556	0.0180556	0.0227795	0.0227795
0.0201867	0.0165651	0.029208	0.0165651	0.0426956	0.00902778	0.0285483		0.0472273	0.0285483	0.0180556	0.0353894	0.00902778	0.0165651	0	0.0227795	0.0893704	0.0317476	0.102933	0.0530012
0.0188654	0.0180556	0.0165651	0.0188654	0.0201867	0.0451389	0	0.00902778	0.0165651	0.0165651	0	0.0201867	0.0331302	0.0138889	0.00902778	0	0.00902778	0.0472273	0.0397293	0.00902778
0.0165651	0.00902778	0.0245032	0.00902778	0.00902778	0.0165651	0.0245032	0.0127672	0.05952	0.00902778	0.00902778	0.0180556	0	0.0165651	0.0902778	0.00902778	0.083232	0.0387958	0.0776599	0.0403734
0.0165651	0.0227795	0.0180556	0.0277778	0.0353894	0.0480824	0.0188654	0.0277778	0.0460328	0.0397293	0.0285483	0.0165651	0.0270833	0.0496953	0.0201867	0.0460328	0.104686	0.0403734	0.0245032	0.0486161
0.00902778	0.0270833	0.0165651	0.0127672	0.0285483	0.0372225	0.0255344	0.0138889	0.0490063	0.00902778	0.03869	0.00902778	0.0201867	0.0372225	0.0180556	0.0819827	0.0843829	0.0851679	0.0397293	0.0537645
0.00902778	0.00902778	0.0245032	0.00902778	0.0201867	0.055919	0.0528736	0.0325501	0.05952	0.00902778	0.0127672	0.0486161	0.00902778	0.0858671	0.0587617	0.0788921	0.030437	0.0653295	0.0976503	0.0188654
0.0127672	0.0180556	0.0227795	0	0.0127672	0	0.00902778	0.0165651	0.029208	0.00902778	0.0285483	0.0127672	0.00902778	0.0227795	0.0325501	0.0270833	0	0.0959666	0.0165651	0.085645
0.0127672	0.0397293	0.0285483	0.0180556	0.0127672	0.0227795	0.0255344	0.0188654	0.03869	0.00902778	0	0.0666269	0.0270833	0.00902778	0.0387958	0.0165651	0.0858671	0.0201867	0.0227795	0.0403734
0.00902778	0	0.0270833	0.00902778	0.0227795	0.030437	0.0127672	0.0201867	0.0165651	0.0201867	0.0372225	0.0455589	0.0387958	0.0127672	0.0407421	0.030437	0.0180556	0.0707788	0.0127672	0.123079
0.00902778	0.0201867	0.0227795	0.0277778	0.0127672	0.0188654	0		0.0270833	0.0138889	0.0361111	0.00902778	0.00902778	0.063836	0.063836	0	0.00902778	0.0889133	0.0651002	0.0455589
0.0127672	0.0127672	0.029208	0.0138889	0.0201867	0.0127672	0.0343382	0.0270833	0.0180556	0.0165651	0	0.0180556	0.0201867	0.0464448	0.0530012	0.0270833	0.030437	0.0201867	0.158274	0.0227795
0.0180556	0.0317476	0.0201867	0.0201867	0.0270833	0.0317476	0.0403734	0.0270833	0.00902778	0.0165651	0.0227795	0.0255344	0.00902778	0.0138889	0.00902778	0.0843829	0.0285483	0.0902778	0.111838	0.057806
0.029208	0.0127672	0.0127672	0.0127672	0.0285483	0.0245032	0.0377308	0.0201867	0.00902778	0.0165651	0.0480824	0.0486161	0.0245032	0.0631944	0.0570967	0.0562843	0.0740976	0.0180556	0.0245032	0.0407421
0.0188654	0.0227795	0.030437	0.0165651	0.0127672	0.0180556	0.0245032		0.0537645	0.0201867	0.0353894	0.029208	0.0451389	0.055919	0.0317476	0.117523	0.0180556	0.0201867	0.0403734	0.0387958
0.0127672	0.0165651	0.0227795	0.0227795	0.030437	0.055919	0.0165651	0.00902778	0.0290673	0.0343382	0.0372225	0.0460328	0.0343382	0.0558715	0.00902778	0	0.00902778	0	0.0863404	0.0877449
0.0180556	0	0.0460328	0.0138889	0.0127672	0.0397293	0.0559922	0.0127672	0.0372225	0.0165651	0.0245032	0.0757295	0	0.0426956	0.0705092	0.0687535	0.0180556	0.0317476	0.102933	0.0775915
0.00902778	0.0165651	0.0138889	0.00902778	0.0201867	0.0361111	0.00902778	0.0201867	0.0285483	0.0180556	0	0.0188654	0.0127672	0.00902778	0	0.030437	0.0165651	0.0451389	0.0824285	0.0647027
0.00902778	0.0398323	0.0127672	0	0.0353894	0.03869	0.0138889	0.00902778	0.0383016	0.0138889	0	0.0270833	0.0526405	0.0490063	0.054442	0.00902778	0.121244	0.0398323	0.0165651	0.0651002
	0.0398323	0.0127672	0.0138889	0.0201867	0.0255344	0.00902778	0.00902778	0.0426956	0.0180556	0.0270833	0.029208	0.0621324	0.0165651	0.0570967	0.0331302	0.0165651	0.0454105	0.0496953	0.0657232
0.00902778	0.0353894	0.0165651	0.00902778	0.0331302	0.0403734	0.0331302		0.0426956	0.0127672	0.029208	0.0427915	0.0138889	0.0227795	0.0889133	0	0.0776599	0.0227795	0.158274	0.0530012
	0.0270833	0.0165651	0.0138889	0.0201867	0.0201867	0.0285483	0.0317476	0.0138889	0.0201867	0.0227795	0.0486161	0.0570967	0.00902778	0.00902778	0.0387958	0.0165651	0.0201867	0.055919	0.0285483
0.00902778	0.0255344	0.0245032	0.0180556	0.0201867	0.0245032	0.0201867	0.0201867	0.030437	0.0127672	0.0180556	0.0180556	0.0559922	0.074445	0.00902778	0.0705092	0.0779048	0.0285483	0.0165651	0.0180556
0.00902778	0.00902778	0.0255344	0	0.0201867	0.0180556	0.0201867	0.0165651	0.0165651	0.0180556	0.00902778	0.0651002	0.0317476	0.00902778	0.00902778	0.0227795	0.0325501	0.0165651	0.00902778	0.0290673
0.00902778	0.0227795	0	0.00902778	0.00902778	0.0255344	0.0608739	0.0165651	0.0201867	0.00902778	0.00902778	0.0270833	0.0127672	0.0472273	0.030437	0	0.135417	0.106386	0.0559922	0.131096
0.0180556	0.0270833	0.0227795	0.0277778	0.0180556	0.0201867	0.00902778	0.0201867	0.0245032	0.00902778	0	0.0451389	0.00902778	0.0665653	0.0426956	0.0570967	0.0605602	0.0876239	0.0255344	0.0766032
0.0165651	0.00902778	0.0227795	0.0127672	0	0.03869	0.0165651	0	0.0496953	0.0331302	0.0245032	0.0383016	0.0701423	0.0944547	0.0426956	0.103512	0.0526405	0.0138889	0.0993056	0.0631944
0.0180556	0.0188654	0	0.0188654	0.0290673	0.0201867	0.0270833	0.0165651	0.0505611	0.0331302	0.03869	0.0165651	0.0377308	0.0701423	0.0570967	0.0858671	0	0.0427915	0.0701423	0.0277778
0.0180556	0.0227795	0.0165651	0.0188654	0.0201867	0.0245032	0.0377308	0.0127672	0.0580183	0.0227795	0.030437	0.0127672	0.00902778	0.0383016	0.0766032	0	0.0227795	0.0824783	0.0361111	0.029208
0	0.0227795	0.0165651	0.00902778	0.0285483	0.0188654	0.0398323	0.0227795	0.0270833	0.0165651	0	0.0403734	0.0451389	0.03869	0	0.0824285	0.085645	0.085645	0.0165651	0.03869
0	0.0353894	0.0245032	0.0127672	0.00902778	0.0188654	0.0361111	0.0227795	0.0317476	0.0165651	0.0201867	0.0403734	0.063836	0.0270833	0.0372225	0.0317476	0.0270833	0	0.0180556	0.0426335
0.0188654	0.00902778	0.0317476	0.0255344	0.00902778	0.0127672	0.0245032		0.03869	0.0255344	0	0.0325501	0.0325501	0.0549138	0.0180556	0.0549138	0.0403734	0.0555556	0.108709	0.106576
0.0188654	0.0188654	0.0188654	0.0201867	0.0372225	0.0454105	0.06903	0.0127672	0.0270833	0.0227795	0.0180556	0.0255344	0.0541667	0.0594511	0.074445	0.101122	0.0165651	0.103078	0.0188654	0.0317476
0.0165651	0.00902778	0.0270833	0.00902778	0.00902778	0.0505611	0.0277778	0.00902778	0.0165651	0	0.0325501	0.0383016	0.0570967	0.0867639	0	0.0290673	0.0930789	0.00902778	0.0227795	0.0127672
0.0165651	0	0.0227795	0.0165651	0.029208	0.0549138	0.0127672	0.00902778	0.0285483	0.0188654	0.0201867	0.0180556	0.0605602	0.0227795	0.0705092	0.0165651	0	0.00902778	0.0451389	0.0486161
0	0.0201867	0.00902778	0.0227795	0.030437	0.0180556	0.0165651	0.0188654	0.00902778	0.0138889	0.0201867	0	0.0451389	0.0138889	0.0641337	0.103052	0.0277778	0.121456	0.0976503	0.0920656
0	0.030437	0.0227795	0.00902778	0.0180556	0.0696178	0.0490063	0.0127672	0.0580183	0.030437	0.0383016	0.0472273	0.063836	0.057806	0.0270833	0.0460328	0.0530012	0.08125	0.063836	0.0460328
0.0127672	0.030437	0.0188654	0.0138889	0.00902778	0.03869	0.0127672	0.00902778	0.0325501	0.0138889	0.0227795	0.0325501	0.0824783	0.0331302	0.0277778	0.0687535	0.0270833	0.0227795	0.146962	0.0997151
0.0165651	0.0201867	0.0227795		0.0201867	0.0188654	0.0201867	0.0305713	0.0245032	0.00902778	0	0.0188654	0.0127672	0.0398323	0.0771334	0.0180556	0.0706834	0.142742	0.0180556	0
0.0201867	0.0270833	0.0285483		0.0227795	0.0127672	0	0.0188654	0.0270833	0.0188654	0.0480824	0.0180556	0	0.00902778	0.0657232	0.0727843	0.0942528	0.00902778	0.0929467	0.05952
0.0188654	0.00902778	0.0255344	0.00902778	0.0127672	0.0227795	0.00902778	0	0.0407421	0.0317476	0.0270833	0	0.0460328	0.0180556	0.0460328	0.0165651	0.0657232	0.0757836	0.0180556	0
0.0165651	0.0255344	0.0227795	0.0138889	0.0188654	0.0530012	0.0245032	0.0188654	0.0290673	0.0317476	0.0201867	0.0180556	0.0138889	0.0165651	0.0451389	0.074445	0.0245032	0.0819003	0.124865	0.0416667
0.0188654	0.00902778	0.0138889	0.030437	0.0165651	0.0387958	0.0201867	0.0138889	0.0317476	0.0255344	0.00902778	0.03869	0.0570967	0.0480824	0.0180556	0.0838669	0.00902778	0.0472273	0.0496953	0.0407421
0.0165651	0.00902778	0.0285483	0.00902778	0.0201867	0.0615397	0.0255344	0.0127672	0.0270833	0.0165651	0.0127672	0.0701423	0.0353894	0.056643	0.0735456	0.0317476	0.085645	0.074445	0.0165651	0.0640284
0.0127672	0.0227795	0.0277778	0.0165651	0.0353894	0.0426956	0.0127672		0.030437	0.0127672	0.00902778	0.00902778	0.0773799	0.0180556	0	0.0727843	0.0939786	0	0.0245032	0.109828
0.0127672	0.00902778	0.0277778	0.0138889	0.0180556	0.0127672	0.00902778	0.0165651	0.0165651	0.0325501	0.0285483	0.03869	0.0594511	0.00902778	0.0165651	0.0705092	0.0201867	0.00902778	0.00902778	0.0558715
0.00902778	0.030437	0.0325501	0.00902778	0.0165651	0.00902778	0.0188654	0.0227795	0.00902778	0.00902778	0.00902778	0.0165651	0	0.0615397	0.0165651	0.0201867	0.0127672	0.0902778	0.00902778	0.0290673
0.0127672	0.00902778	0.0285483	0	0.03869	0.0372225	0.00902778	0	0.0270833	0.0127672	0.030437	0.0383016	0	0.0227795	0.0727843	0.0486161	0.083232	0.0959666	0.0180556	0.0939786
0.0270833	0.0317476	0.0165651	0.0165651	0.0270833	0.0530012	0.0255344	0.0188654	0.0270833	0.0325501	0.0245032	0.0165651	0.0594511	0.0317476	0.00902778	0	0.0127672	0.0666269	0.0740976	0.0829214
0.0127672	0.0227795	0.0127672	0	0.0285483	0.0325501	0.0127672	0.00902778	0.0127672	0.0317476	0	0.0361111	0.057806	0.0127672	0.0766032	0.0317476	0.00902778	0.0127672	0.0165651	0.057806
0.00902778	0.00902778	0.0201867	0.0277778	0.0201867	0.0325501	0.0165651	0.00902778	0.0505611	0.00902778	0.0165651	0.0455589	0.0570967	0.0188654	0.0435788	0.030437	0.0455589	0.00902778	0.112564	0.0361111
0.0165651	0.00902778	0.0245032	0.0138889	0.0180556	0.0317476	0.0343382	0.0188654	0.0343382	0.00902778	0.0165651	0.00902778	0.0529238	0.0472273	0.0570967	0.074445	0.0843829	0.00902778	0.0165651	0
0.0127672	0.0387958	0.0325501	0.0138889	0.0201867	0.0317476	0.0559922		0.0472273	0	0.0372225	0.0245032	0.0353894	0.0127672	0.101885	0.0180556	0.0899915	0.00902778	0.0530012	0
0.0188654	0.0227795	0.0165651	0.00902778	0.0188654	0.0165651	0.0188654	0.0127672	0.0165651	0.00902778	0.0227795	0	0.0331302	0.0549138	0.0383016	0.00902778	0.0851679	0.0165651	0.142875	0.030437
0.0180556	0.0227795	0.00902778	0.00902778	0.00902778	0.0398323	0.0165651	0.0127672	0.0407421	0.0245032	0.00902778	0.0201867	0.0255344	0.00902778	0.0180556	0.0361111	0.0426335	0.00902778	0.0528736	0.0180556
0.0165651	0.0245032	0.0165651		0.0180556	0.0537645	0.0165651		0.0127672	0.00902778	0.0138889	0.0361111	0.00902778	0.0631944	0.00902778	0.0398323	0.0180556	0.0451389	0.0972321	0.0325501
0.0165651	0.0227795	0.0180556	0.0127672	0.00902778	0.0451389	0.0127672	0.00902778	0.0665653	0.00902778	0.0180556	0.0138889	0.0138889	0.0651002	0	0.0372225	0.0541667	0.0851679	0.0201867	0.106576
0.00902778	0.00902778	0.03869	0	0.0180556	0.03869	0.0127672	0.00902778	0.0290673	0.029208	0.0372225	0.0331302	0	0.0325501	0.06903	0.0687535	0.0455589	0.106386		0.0462992
0.00902778	0.00902778	0.0165651	0.00902778	0.0127672	0.0325501	0.0138889	0.0245032	0.0317476	0.0201867	0.0325501	0	0.0451389	0.0900371	0.00902778	0.0165651	0.0843829	0.0671352	0.0779048	0.0245032
0.0188654	0.0227795	0.030437	0.0317476	0.0201867	0.0201867	0.0397293	0.00902778	0.0407421	0.00902778	0	0.0201867	0.030437	0.0325501	0.0201867	0.0180556	0.0227795	0.0651002	0.0427915	0.0851679
0.0245032	0.00902778	0	0.0138889	0.0201867	0.00902778	0.00902778		0.0305713	0.0127672	0	0.0701423	0.0472273	0.0605602	0.090728	0.047314	0.0165651	0.00902778	0.0451389	0.0634952
0.0180556	0	0.0188654	0.0180556	0.0180556	0.0317476	0		0.0180556	0.00902778	0.00902778	0.0451389	0.0455589	0.00902778	0.00902778	0.0899915	0.0807469	0.141018	0.00902778	0.0270833
0.0127672	0.0505086	0.0165651	0.0285483	0.0201867	0.0372225	0.0285483	0.0188654	0.0407421	0.0201867	0.00902778	0.0270833	0.0387958	0.0961649	0.0372225	0.0343382	0.0541667	0	0.0165651	0.0982608
0.029208	0.0127672	0.0227795	0.0317476	0.00902778	0.0331302	0.0427915	0.030437	0.0490063	0.0285483	0.0227795	0.0383016	0.00902778	0.00902778	0.0201867	0.0549138	0.0361111	0.104686	0.0727843	0.0201867
0.0188654	0.0188654	0.0317476	0.00902778	0.03869	0.0486161	0.0343382	0.0188654	0.0505611	0.0188654	0.0285483	0.0549138	0.0510688	0.0426335	0.0766032	0.0701423	0.0227795	0.0277778	0.00902778	0.0245032
0.0165651	0.0127672	0.0201867	0.0165651	0.0127672	0.0317476	0.0127672	0.0138889	0.0127672	0.0127672	0.0361111	0.0472273	0.0201867	0.0188654	0.0201867	0.057806	0.0608739	0	0.0551373	0.0715817
0	0.0317476	0.00902778	0.0127672	0.00902778	0.0270833	0.0165651	0.0188654	0.0270833	0.0165651	0.0290673	0.0472273	0.0615397	0.0496953	0.0631944	0.0867639	0	0.0397293	0.0165651	0.0587617
0.00902778	0.00902778	0.0285483	0.00902778	0.0403734	0.03869	0.0188654		0.0558715	0.0138889	0.0180556	0.0165651	0.0372225	0.0594511	0.113118	0.0788921	0.0180556	0.0227795	0.0361111	0.0961649
0.0127672	0.0188654	0.00902778	0.0227795	0.00902778	0.0255344	0.0127672	0.0180556	0.0427915	0.00902778	0.0403734	0.0559922	0.0180556	0.0570967	0.0403734	0.0426956	0.054442	0.00902778		0.11818
0.0127672	0.00902778	0.0245032	0.0127672	0	0.0317476	0.0188654	0.0188654	0.05952	0.0201867	0.0165651	0.057806	0.030437	0.0451389	0.0165651	0.0705092	0.0766032	0.0779048	0.0201867	0.0665653
0.00902778	0.00902778	0.0188654	0.0180556	0	0.0427915	0.0255344	0.0127672	0.00902778	0.00902778	0.0285483	0.029208	0.0549138	0.0398323	0.083232	0.0488684	0.0863404	0.0138889	0.00902778	0.115035
0.0180556	0.0398323	0.00902778	0.0127672	0.0180556	0.0372225	0.0398323	0.0165651	0.0180556	0.0188654	0.0317476	0.0201867	0.0510688	0.0794585	0.0687535	0.0454105	0.054442	0.0188654	0	0.0537645
0.0127672	0.0227795	0.0227795	0.0277778	0.0353894	0.0317476	0.0245032	0.0188654	0.0270833	0.0201867	0.0138889	0.0165651	0.0180556	0.0863404	0.030437	0.0776599	0.0403734	0.0165651	0.0549138	0
0.0165651	0.00902778	0.0127672	0.0138889	0.00902778	0.00902778	0.0331302	0.00902778	0.0180556	0.0201867	0.0285483	0.0490063	0.0331302	0.0127672	0.0687535	0.0641337	0.0959666	0.0180556	0.103865	0.0528736
0.0201867	0.00902778	0.0201867	0.00902778	0.0227795	0.0407421	0.0290673	0.0165651	0.0490063	0.0397293	0.0201867	0.0451389	0.030437	0.00902778	0.083232	0.056643	0.0377308	0.0372225	0.0188654	0.0331302
0	0.029208	0.0325501	0.0127672	0.0270833	0.0505611	0.0201867	0.00902778	0.0580183	0.0165651	0.0180556	0.00902778	0.0138889	0.0931074	0.00902778	0.0451389	0.0255344	0.0138889	0.030437	0.0227795
0.0127672	0.0227795	0.00902778	0.0285483	0.0201867	0.0227795	0.0201867	0.0188654	0.0580183	0.029208	0.0285483	0.00902778	0.0127672	0.0397293	0.0605602	0.0331302	0.0460328	0.0227795	0.0255344	0.0201867
0.0188654	0	0.0188654	0	0.0201867	0.0255344	0.0285483	0.0165651	0.0317476	0.00902778	0.0201867	0.0460328	0.0372225	0.0671747	0.113118	0	0.0285483	0.0883938	0.0180556	0.0331302
0	0.0270833	0.0180556	0.00902778	0.0201867	0.0472273	0.0427915	0.0127672	0.0562843	0.00902778	0.0372225	0.0127672	0.0377308	0.0526405	0.0165651	0.101055	0.0397293	0.0541667	0.0138889	0.00902778
0.0165651	0.00902778	0.0227795	0.0201867	0.0188654	0.0407421	0.0317476	0.0201867	0.0290673	0.0270833	0.0227795	0.0486161	0.0486161	0.0227795	0	0.0201867	0.00902778	0.0472273	0.0526405	0.0270833
0.00902778	0.0317476	0.0165651		0.00902778	0.0614299	0.0245032	0.0188654	0.0426956	0.0201867	0.0227795	0.00902778	0.0631944	0	0	0.0605602	0.0562843	0.0480824	0	0.0621324
0.00902778	0.0353894	0.0127672	0.0138889	0.0277778	0.0528736	0.0201867	0.00902778	0.0530012	0.0180556	0.0227795	0.0245032	0.0570967	0.0227795	0.00902778	0.00902778	0.0608739	0.0165651	0.0904432	0.0245032
0.00902778	0.0127672	0.0127672	0.00902778	0.0127672	0.0331302	0.0227795	0	0.0180556	0.0343382	0.0510688	0.0138889	0.00902778	0.0188654	0.0718641	0.0165651	0.119188	0.0201867	0.063836	0.05952
0.00902778	0.00902778	0.0270833	0.0138889	0.0127672	0.0305713	0.0290673		0.03869	0.00902778	0.0372225	0.0331302	0.0180556	0.0317476	0.0325501	0.0454105	0.109196	0.0687535	0.0165651	0.0605602
0.00902778	0.00902778	0.0165651	0.00902778	0.0285483	0.00902778	0.0127672	0.0317476	0.0138889	0.0165651	0.0165651	0.0201867	0.0570967	0.103512	0.00902778	0.0343382	0.085645	0.0127672	0.0624614	0.159028
0	0.0180556	0.0188654	0.00902778	0.0165651	0.0165651	0.0180556	0.00902778	0.0451389	0.0188654	0	0.00902778	0.0325501	0.0127672	0.0255344	0.0496953	0.0851679	0.0416667	0.0801745	0.0270833
0	0.0201867	0.00902778	0.0138889	0.0201867	0.0201867	0.0353894	0.0290673	0.0594511	0.0325501	0.0180556	0.0587617	0.0127672	0.0188654	0.0687535	0.030437	0.0180556	0	0.0325501	0.0372225
0.0165651	0.0201867	0.0285483	0.0138889	0.0245032	0.0460328	0.0165651	0.0165651	0.0407421	0.00902778	0.0270833	0.0285483	0.0325501	0.0180556	0	0.115071	0.0833796	0.00902778	0.0227795	0.0127672
0.0127672	0.0227795	0.0245032	0.0127672	0.0127672	0.0472273	0.0255344	0.0127672	0.0165651	0.0165651	0.0138889	0.0353894	0.0127672	0.0867639	0.00902778	0.0180556	0.0270833	0.108884	0.107693	0.0387958
0.00902778	0.0398323	0.0201867	0.00902778	0.0285483	0.0387958	0	0.0245032	0.0165651	0.00902778	0.0180556	0.0383016	0.0201867	0.0227795	0.00902778	0.0771334	0.063836	0.0227795	0.0696178	0.0621324
0.00902778	0.00902778	0.0245032	0.00902778	0.0201867	0.0270833	0.0201867	0.0165651	0.0343382	0.0317476	0.0305713	0.0451389	0.0201867	0.0127672	0.0387958	0.00902778	0.0480824	0.0398323	0.0671747	0.05952
0.00902778	0.0227795	0	0.00902778	0.00902778	0.030437	0.0290673	0.0201867	0.0180556	0.0201867	0.03869	0.0127672	0.0696178	0.0403734	0.0696178	0.0397293	0.0165651	0.0138889	0.06903	0.0634952
0.0127672	0.0227795	0.0180556	0.0127672	0.00902778	0.0455589	0	0.00902778	0	0.03869	0.0138889	0.0180556	0.0372225	0.0227795	0.117708	0.0201867	0.0668725	0	0.0325501	0.0558715
0.00902778	0.0227795	0.0227795	0.0127672	0.0285483	0.0537645	0.0138889	0.00902778	0.0505611	0.00902778	0.0227795	0.0138889	0.0180556	0	0.0426956	0.0325501	0.00902778	0.0165651	0.0201867	0.0305713
0.0127672	0.0245032	0.0165651	0.0127672	0.0285483	0.00902778	0.00902778	0	0.0285483	0.0245032	0.0353894	0.0285483	0.0416667	0.0671747	0	0.0549138	0.0188654	0.0138889	0.0541667	0.0486161
0.0127672	0.0201867	0.03869	0.0127672	0.00902778	0.0608739	0.0317476	0.0317476	0.0138889	0.029208	0.0201867	0.0138889	0.0570967	0.0427915	0.101885	0.0227795	0.0620897	0.100934	0.0201867	0.0201867
0.0165651	0.0165651	0.0285483	0.0165651	0.0353894	0.0245032	0.0398323	0.0227795	0.0490063	0.0277778	0	0.057806	0.0361111	0.0587617	0.029208	0.117708	0.0165651	0.00902778	0	0.148067
0.00902778	0.0180556	0.0227795	0.0285483	0.0285483	0.0317476	0.0165651	0.0245032	0.0201867	0.00902778	0.0127672	0.029208	0.0426335	0.0464448	0.0549138	0.0165651	0.030437	0.0188654	0.0361111	0.15594
0.0270833	0.0201867	0.0227795	0.00902778	0.0451389	0.0201867	0.0290673	0.0165651	0.0227795	0.0372225	0.0201867	0.0451389	0.0180556	0.0383016	0.125418	0.0526405	0.0735456	0.00902778	0.0165651	0.0416667
0.0127672	0.0245032	0.0317476		0.0180556	0.0255344	0.0255344	0.00902778	0.0165651	0.00902778	0.0486161	0.0255344	0.0952706	0.108709	0	0.0325501	0.0165651	0.0383016	0.0614299	0.0361111
0	0.0201867	0.0165651	0.00902778	0.0290673	0.0270833	0.0559922	0.00902778	0.0317476	0.0480824	0.0372225	0.0180556	0	0.0701423	0.0653295	0.0549138	0.063836	0.0403734	0.0245032	0.0227795
0.0127672	0.0245032	0.0285483	0.0201867	0.00902778	0.0426956	0.0426956	0	0.0188654	0.00902778	0.0270833	0	0.0472273	0.0407421	0.074445	0.00902778	0.0526405	0.140864	0.122791	0.0551373
0.00902778	0.0227795	0.0255344	0	0.0201867	0.0188654	0.00902778		0.0505611	0.0127672	0.0403734	0.0460328	0	0.0227795	0.0165651	0.0387958	0.0771334	0.135417	0	0.0435788
0.0245032	0.0188654	0.0165651	0.00902778	0.0180556	0	0.047314	0.0127672	0.0460328	0.00902778	0	0.0180556	0.0426335	0.0270833	0.0451389	0.103052	0.0372225	0.0614299	0.0426956	0.0889133
0.0188654	0.0201867	0.0245032	0.0165651	0.0397293	0.0201867	0	0.0165651	0.0165651	0.00902778	0	0.0227795	0.0325501	0.0735456	0.00902778	0.063836	0.0377308	0.0165651	0.0634952	0.0948851
0.00902778	0.0255344	0	0.0188654	0.0201867	0.0537645	0.0127672	0.0127672	0.0505611	0.0270833	0.0255344	0.0426956	0.0285483	0.047314	0.00902778	0.0451389	0.0127672	0.0472273	0.0398323	0.109083
0.0201867	0.0201867	0.00902778	0.0165651	0.0245032	0.0165651	0.00902778	0.0165651	0.0353894	0.0165651	0.0201867	0.0325501	0.0285483	0.0464448	0.00902778	0.0383016	0.0165651	0.0454105	0.0496953	0.0530012
0.0245032	0.0285483	0.0270833	0.0138889	0.03869	0.0372225	0	0.00902778	0.0165651	0.0188654	0.0245032	0.0372225	0.0201867	0.0819327	0.0138889	0.0227795	0.0460328	0	0.0920656	0.0530012
0.029208	0.0227795	0.0245032	0	0.0353894	0.0180556	0.0245032		0.0201867	0.0165651	0	0.0325501	0.0510688	0.00902778	0.0549138	0.0819327	0	0.0959666	0.06903	0.091785
0.00902778	0.00902778	0.0180556	0.0188654	0.00902778	0.0165651	0.0245032	0.0165651	0.0427915	0.0188654	0.0397293	0.0180556	0.0343382	0.0343382	0.0570967	0	0.0608739	0.0851679	0.0727843	0.109828
0.0127672	0.0317476	0.0227795	0.0317476	0.0180556	0.0387958	0.0201867	0.0165651	0.0317476	0.0188654	0.0245032	0.0486161	0.029208	0	0.0451389	0.0913109	0.0285483	0.0605602	0.0180556	0.103052
0.0165651	0.0201867	0.0245032	0.0138889	0.0270833	0.0317476	0.0201867	0.00902778	0.0180556	0.0188654	0.0227795	0.0343382	0.0605602	0.0227795	0.0570967	0.0127672	0.0317476	0.101885	0.11642	0.056643
0.0127672	0.0180556	0.0180556	0.0138889	0.0201867	0.03869	0.029208	0.0127672	0.0270833	0.0290673	0	0.0165651	0.0285483	0	0.0530012	0.0451389	0	0.124724	0.0165651	0.0615397
0	0	0.0245032	0.00902778	0.0290673	0.0165651	0.0361111	0.0353894	0.0641337	0.0403734	0.0180556	0.0165651	0.00902778	0.0188654	0.0454105	0.0766032	0.0605602	0.123607	0.0227795	0.0541667
0.0165651	0.0201867	0.0188654	0.0188654	0.03869	0.0127672	0.0138889	0.0127672	0.0270833	0.0227795	0.00902778	0.029208	0.0180556	0.0387958	0.00902778	0.00902778	0.00902778	0.00902778	0.0277778	0.00902778
0.00902778	0.0188654	0.029208	0.0127672	0	0.0270833	0.0426956	0.0165651	0.00902778	0.0285483	0.0180556	0.0472273	0	0.0127672	0.0361111	0.0455589	0.0317476	0.0361111	0.0727843	0.0775915
0.0227795	0.0138889	0	0.0180556	0.0180556	0.0615397	0.0245032	0.00902778	0.0180556	0.0277778	0.0227795	0.0460328	0.0372225	0.030437	0.0180556	0.0496953	0.0165651	0.083232	0.124865	0
0.0127672	0.0227795	0.0165651	0.0165651	0	0.03869	0.0201867	0.0165651	0.0201867	0.0372225	0.0127672	0.0285483	0.0165651	0.0398323	0.0227795	0.083232	0.083232	0.104686	0.0766032	0.0180556
0.0165651	0.0245032	0.0285483	0.0138889	0.0353894	0.0353894	0.0138889	0.0201867	0.0180556	0.0227795	0.00902778	0.0353894	0.030437	0.0201867	0.0687535	0.0397293	0.0403734	0.0325501	0.0526405	0.0776599
0.0138889	0.0180556	0.0361111	0.0127672	0.0188654	0.00902778	0.0245032	0.0180556	0.0559922	0.00902778	0.0180556	0.00902778	0.0201867	0.0227795	0.0361111	0.00902778	0.0127672	0.0201867	0.0387958	0.0722222
0.00902778	0	0.0227795	0.0127672	0.0227795	0.0227795	0.00902778	0.0188654	0.0201867	0.00902778	0.00902778	0.0245032	0.00902778	0.0701423	0.0165651	0.0127672	0.0290673	0.0387958	0.165104	0.0541667
0.0180556	0.0227795	0.0201867	0.0180556	0.0201867	0.0227795	0.0201867	0.029208	0.0317476	0.0201867	0.0201867	0.0165651	0.0426956	0.0353894	0.00902778	0.0591094	0.0464448	0.0701423	0.0427915	0.0505611
0.029208	0.0270833	0.00902778		0.00902778		0.0490063	0.00902778	0	0.00902778	0.0227795	0.0270833	0.0138889	0.0671747	0.0317476	0.0740976	0.0570967	0.0631944	0.148195	0.091785
0.0188654	0.0188654	0.00902778	0.0127672	0.0353894	0.0277778	0.0426335	0.0127672	0.0180556	0.0255344	0.00902778	0.0325501	0.00902778	0.0180556	0	0.0127672	0.00902778	0.126507	0.0757295	0.0659101
0.0245032	0.0188654	0.0227795	0.00902778	0.029208	0.0201867	0	0.0227795	0.0490063	0	0.0510688	0.0343382	0.0138889	0.0372225	0.030437	0.0631944	0	0.0227795	0.0972321	0.054442
0.0245032	0.0426335	0.0180556	0.0188654	0.00902778	0.0325501	0.0325501	0.029208	0	0.0138889	0.0285483	0	0.0608739	0	0.0902778	0	0.0819327	0.0705092	0.0929467	0
0.0188654	0.0317476	0.0285483	0.0277778	0.0165651	0.0383016	0.0180556		0.0559922	0.00902778	0	0.0451389	0.0127672	0.0426956	0.0325501	0	0.0705092	0.0454105	0.162366	0.0270833
0.0127672	0.0201867	0.00902778	0.00902778	0.00902778	0.0615397	0.00902778	0.0245032	0.0426956	0.0387958	0.0180556	0.00902778	0.0361111	0.0455589	0.0605602	0.0227795	0.00902778	0.0138889	0.0952706	0.0305713
0.0188654	0.0255344	0.0165651	0	0.00902778	0.0227795	0.0201867		0.0555556	0.00902778	0.0510688	0.0227795	0.0634952	0.0201867	0.00902778	0.0165651	0.0472273	0.0317476	0.0902778	0.03869
0.0165651	0.00902778	0.00902778		0.0353894	0.0255344	0.0165651	0.00902778	0.0165651	0.0188654	0.0451389	0.0451389	0.0331302	0.0472273	0.00902778	0.0549138	0.0647027	0.0165651	0.119551	0.0426335
0.0180556	0.0227795	0.0245032	0.0138889	0	0.03869	0.0290673	0.0353894	0.0641337	0.0201867	0	0.0180556	0.0634952	0.0180556	0.00902778	0.0127672	0.0227795	0.0451389	0.0942528	0.0277778
0.00902778	0.00902778	0.0201867	0.0201867	0.0138889	0.030437	0.0245032	0.0165651	0.0165651	0.0188654	0.00902778	0.0180556	0.0605602	0.0397293	0.00902778	0.0757836	0.0833796	0.00902778	0.0722222	0.090728
0.00902778	0.0245032	0.0416667	0.0188654	0.0201867	0.0387958	0.00902778	0	0.0317476	0.0227795	0.0541667	0.0701423	0.0594511	0.063836	0.074445	0.0165651	0.0526405	0	0.0528736	0.0188654
0	0.0127672	0.0227795	0	0.0165651	0.0647027	0.0397293	0.0165651	0.0165651	0.0403734	0.0201867	0.0165651	0.0353894	0.0188654	0	0.0863404	0.0270833	0.0707788	0.0201867	0.0671747
0.0165651	0.0188654	0.0227795	0.00902778	0.0165651	0.0317476	0.0427915	0	0.0227795	0.0245032	0.0270833	0.0372225	0.03869	0.0387958	0	0.0426956	0.0165651	0.0317476	0.0201867	0.0372225
0.0165651	0.0201867	0.0227795	0.00902778	0.0201867	0.00902778	0.0188654	0.0165651	0.0138889	0.0398323	0.0127672	0.057806	0.0188654	0.0165651	0.0165651	0.0505086	0.0994293	0	0	0.054442
	0.0201867	0.0245032	0.0138889	0.0353894	0.0165651	0.0201867	0.00902778	0.00902778	0.0188654	0.0325501	0.0537645	0.0713523	0.030437	0.0505611	0.0505611	0.0227795	0.0920656	0	0.03869
0.0127672	0.00902778	0.0165651	0.00902778	0.0180556	0.0361111	0.0245032	0.0188654	0.0201867	0.00902778	0.0227795	0.0757295	0.0180556	0.0387958	0.0853913	0.103865	0.0959666	0.0127672	0	0.0403734
0.0188654	0.0245032	0.0245032	0.0127672	0.0403734	0.0537645	0.0372225	0.0165651	0.0580183	0.0377308	0.0227795	0.00902778	0.0180556	0.0426956	0.0426956	0	0.0426335	0.101885	0.0180556	0.0180556
0.0127672	0.0127672	0.0180556	0.0201867	0.0201867	0.0317476	0.00902778		0.03869	0.0285483	0.0138889	0.0255344	0.0325501	0.0486161	0.0766032	0.00902778	0.0270833	0.0325501	0.0227795	0.0558715
0	0.00902778	0.00902778	0.0138889	0.0201867	0.00902778	0.00902778	0.0138889	0.0201867	0.00902778	0.00902778	0.0180556	0.0245032	0.0558715	0.0460328	0.0605602	0.0621324	0.0555556	0.0851679	0.109196
0.00902778	0.0201867	0.0165651	0.0138889	0.0426956	0.056643	0.0528736	0.0227795	0.0361111	0.0277778	0.03869	0.0285483	0.0472273	0.0138889	0.0773799	0.0488684	0.00902778	0	0.0277778	0.0846254
0.0188654	0.0180556	0.0372225	0.00902778	0.0426956	0.0201867	0.0245032	0.00902778	0.0180556	0.0454105	0.0165651	0.0451389	0.0180556	0.0496953	0.0138889	0.0397293	0.0403734	0.0403734	0.0526405	0.0165651
0.00902778	0.00902778	0.0285483	0.0138889	0.0353894	0.0403734	0.0245032	0.0127672	0.00902778	0.029208	0.0227795	0	0.0270833	0	0.0605602	0.0372225	0.135417	0.0959666	0.0551373	0.0460328
0.00902778	0	0.0180556	0.00902778	0.00902778	0.0201867	0.0165651	0.0188654	0.0180556	0.00902778	0.0180556	0.0403734	0.055919	0.0735456	0.00902778	0.0201867	0.054442	0.0201867	0.00902778	0.0387958
0	0.00902778	0.0245032	0.0127672	0.0227795	0.0372225	0.0305713	0.0165651	0.0201867	0.0201867	0	0	0.0398323	0.0165651	0.106576	0.0426956	0.0201867	0.0426956	0.0541667	0.0372225
0.0245032	0.00902778	0.0165651	0.00902778	0.00902778	0.0245032	0.0460328	0	0.0372225	0.00902778	0.00902778	0.0325501	0.0227795	0.0270833	0.0426335	0.08175	0.0904432	0.0201867	0.00902778	0.0331302
0.0127672	0.0407421	0.030437	0.0138889	0.0127672	0.030437	0.0245032	0.0138889	0.0397293	0.0255344	0.0127672	0.0201867	0.00902778	0.057806	0.0270833	0.0549138	0.0427915	0.0803938	0.0165651	0.056643
0.0165651	0.0317476	0.0188654		0.0201867	0.0325501	0.0201867		0.0165651	0.00902778	0.0325501	0	0.0331302	0.108709	0	0.111838	0.0833796	0.00902778	0.0325501	0.0526405
	0.0245032	0.0270833	0.0127672	0.00902778	0.0245032	0.0127672	0.0317476	0.0277778	0.0245032	0.0460328	0.0701423	0.00902778	0.0451389	0	0.0127672	0.0687535	0.0201867	0.0372225	0.00902778
0.0227795	0.00902778	0.0180556	0.0138889	0	0	0.0165651		0.0377308	0.0180556	0.0285483	0.057806	0.0372225	0.054442	0.0270833	0.0641337	0.055919	0.0451389	0	0.0201867
0.00902778	0.0227795	0.0180556	0.0138889	0.0285483	0.0407421	0.0165651	0.0245032	0.0426956	0.0165651	0.0383016	0.0201867	0	0	0.0165651	0.0127672	0.0902778	0.063836	0.0451389	0.0939786
0.0165651	0.0227795	0.03869	0.0188654	0.0165651	0.0227795	0.0490063	0	0.0426956	0.00902778	0.0270833	0.0651002	0.0372225	0.0526405	0.0454105	0	0.0165651	0.0549138	0.0451389	0.0138889
0.0138889	0	0.0165651	0.00902778	0.0285483	0.0188654	0.00902778	0.0188654	0.0270833	0.00902778	0.030437	0.0201867	0.0343382	0.0701423	0.0387958	0.00902778	0.0227795	0.0285483	0	0.0505611
0.0245032	0.0201867	0.0227795	0.0138889	0.0290673	0.0201867	0.0290673	0.0165651	0.0290673	0.00902778	0.03869	0.0407421	0.063836	0.0687535	0.0451389	0.0541667	0.0558715	0.0942528	0.0180556	0.0771334
0.0180556	0.0407421	0.0138889	0.00902778	0.0285483	0.0270833	0.0201867		0.0490063	0.0397293	0.0451389	0.0127672	0.0594511	0.109258	0.0666269	0.0766032	0.0727843	0.100934	0.0634952	0
0.00902778	0.0201867	0.0353894	0.0277778	0.00902778	0.0227795	0.0127672	0.00902778	0.0165651	0.00902778	0	0.00902778	0.0180556	0.0165651	0	0.0331302	0.0727843	0.0387958	0.0165651	0.0528736
0.0165651	0.0127672	0	0.0127672	0.03869	0.0201867	0.0227795	0.0227795	0.0427915	0.0188654	0.030437	0.0180556	0.0372225	0.0621324	0.0426956	0	0.100934	0.150334	0.0427915	0.0245032
0	0.0227795	0.0227795	0.0317476	0.0201867	0.03869	0.0372225	0.00902778	0.0486161	0.0201867	0.0201867	0.0245032	0.030437	0.0486161	0.0843829	0.0435788	0.140864	0.0863404	0.0317476	0.0551373
0	0.0427915	0.0285483	0.0138889	0.0180556	0.0285483	0.0245032	0.0180556	0.00902778	0.0201867	0.0403734	0.0165651	0.0529238	0.0270833	0.0505611	0.0505086	0.0653295	0.083232	0.0460328	0.0180556
0.0127672	0.0270833	0.0285483	0.00902778	0.0165651	0.0537645	0.0290673	0.0127672	0.0426956	0	0.00902778	0.0383016	0.0383016	0.0472273	0.0180556	0.0227795	0.0851679	0.0361111	0	0.063836
0.00902778	0	0.0227795	0.0138889	0.0426956	0.0526405	0.0165651	0.0127672	0.0361111	0.0201867	0.0325501	0.0285483	0.0290673	0	0.0331302	0.0165651	0.104686	0.108709	0.08175	0.0464448
0.0165651	0.0227795	0.00902778	0.00902778	0.0353894	0.0372225	0	0.0127672	0.0472273	0.0127672	0.0305713	0.057806	0.0127672	0.0305713	0.0981921	0.00902778	0.0403734	0.0821824	0.0270833	0.0325501
0.0127672	0.0227795	0.0227795	0.00902778	0.0127672	0.0285483	0.0427915		0.0558715	0.0255344	0.0180556	0	0.00902778	0	0.0490063	0.0426956	0.0455589	0.0165651	0.151459	0.147091
0.00902778	0	0.0201867	0.0127672	0.0165651	0.0317476	0.0165651	0.00902778	0.0201867	0.0245032	0.0403734	0.0383016	0.0615397	0.00902778	0.0227795	0.0851679	0.063836	0.0138889	0.08175	0.0505611
0.0227795	0.0165651	0.0361111	0.0127672	0.00902778	0.0188654	0.0245032	0.0227795	0.0165651	0.00902778	0.0285483	0.0403734	0.0180556	0.0426956	0.00902778	0.106615	0.0920656	0.0451389	0.0255344	0.0317476
0.00902778	0.0201867	0.0227795	0.0138889	0.00902778	0.0451389	0.00902778	0.0201867	0.030437	0.0331302	0.0165651	0.00902778	0.00902778	0.0270833	0.0435788	0.074445	0.1302	0	0.0634952	0.0651002
0.00902778	0.0227795	0.0305713	0.0188654	0.0372225	0.0165651	0.0427915	0.0317476	0.0127672	0.0165651	0.00902778	0.0165651	0	0.0180556	0.0353894	0.074445	0.0377308	0.0387958	0.0361111	0.0976503
0.00902778	0.0201867	0.030437	0	0.03869	0.0227795	0.0285483		0	0.00902778	0.0397293	0.0472273	0.06903	0.0227795	0.0270833	0.0727843	0.0180556	0.0227795	0	0.0537645
0.00902778	0.00902778	0.0165651	0.0127672	0.0317476		0.0127672	0.0227795	0.0138889	0.0188654	0.0227795	0.0740976	0.00902778	0.0427915	0.0771334	0	0.0713523	0.132209	0.0889133	0.030437
0.0180556	0.00902778	0.0188654	0.00902778	0.0201867	0.0397293	0.0510688	0.0188654	0.0325501	0	0.0317476	0.0451389	0.0426956	0.0372225	0.030437	0.0727843	0.057806	0	0.0398323	0.0361111
0.00902778	0.0227795	0.0285483	0.0165651	0.0201867	0.0361111	0.0331302	0.0201867	0.0270833	0.0255344	0.0201867	0.0188654	0	0.0285483	0.0451389	0.0397293	0.00902778	0.0285483	0.0944547	0.0976503
0.0245032	0.0127672	0.030437	0	0.00902778	0.0165651	0.0331302	0.00902778	0.0290673	0.0331302	0.0165651	0.0325501	0.0201867	0.0480824	0.0317476	0.0549138	0.00902778	0.030437	0.153738	0.0353894
0.0127672	0.0201867	0.0188654	0.0201867	0.03869	0.030437	0.0426956		0.0180556	0	0.0180556	0.0255344	0.0671747	0.057806	0.00902778	0.0843829	0.0361111	0.0397293	0.0551373	0.0317476
0.0127672	0.030437	0.0165651	0	0.00902778	0.0127672	0.00902778		0.0427915	0.0201867	0.00902778	0.0138889	0.0285483	0.0570967	0	0.0505611	0	0.0611427	0.0551373	0.056643
0.00902778	0.0227795	0.029208		0.0165651	0.00902778	0.0325501	0.0201867	0	0.0377308	0.0127672	0	0.00902778	0.0621324	0	0.0707788	0.101122	0.0562843	0.141018	0.0775915
0.00902778	0.00902778	0.0372225	0.0165651	0.0180556	0.0537645	0.0127672	0.0188654	0.00902778	0.00902778	0.0472273	0.0361111	0.00902778	0	0.00902778	0.0549138	0.054442	0.0455589	0.100934	0.03869
0.00902778	0.0201867	0.00902778	0.0285483	0.0201867	0.0227795	0.0245032	0.0165651	0.0426956	0.0285483	0.0372225	0.0165651	0.0353894	0.0227795	0.00902778	0.0361111	0.121244	0.0127672	0.127449	0.0853913
0.0188654	0	0.0290673	0.00902778	0	0.0480824	0.00902778	0.0188654	0	0.0245032	0.0285483	0.0472273	0.0397293	0.106615	0	0.0608739	0.0387958	0	0.0776599	0
0	0.0245032	0.0227795	0.0277778	0	0.0505611	0.0317476	0.0245032	0.0490063	0.0403734	0.00902778	0.0361111	0.0526405	0.0317476	0	0.0127672	0.0843829	0.00902778	0.104686	0.0331302
0.0227795	0.00902778	0.00902778	0.0188654	0.0201867	0.0317476	0.0138889	0.00902778	0.029208	0.00902778	0.0397293	0.0372225	0.0605602	0.0757295	0.0541667	0.0930789	0.0270833	0.116968	0.0902778	0.030437
0.00902778	0.00902778	0.0165651	0.0138889	0.0245032	0.0165651	0.0383016	0.00902778	0.0270833	0.00902778	0.0353894	0.00902778	0.0325501	0.0529238	0.030437	0.074445	0.0455589	0.091564	0.0807469	0.0651002
0	0.0127672	0.0127672	0.0277778	0.0270833	0.0662603	0.0188654	0.0227795	0.0227795	0.0277778	0.0270833	0.03869	0.0486161	0.0651002	0.0325501	0.10807	0.0180556	0.0165651	0.0290673	0.085645
0.00902778	0.0180556	0.00902778	0	0.0397293	0.0138889	0.0559922		0.0397293	0.0454105	0	0.0180556	0.0397293	0.057806	0.0705092	0.0426956	0.0138889	0.0480824	0.0180556	0.0555556
0.0227795	0.0127672	0.0180556	0.00902778	0.0290673	0.0255344	0.0290673	0.00902778	0.0426956	0.00902778	0.0201867	0.029208	0.0867639	0.0701423	0.074445	0.0776599	0.00902778	0.0290673	0.00902778	0.0180556
0	0.0227795	0.0270833	0.00902778	0.0180556	0.0426956	0.0180556	0.0180556	0.0270833	0	0.0227795	0.0510688	0.0701423	0.0165651	0.00902778	0.00902778	0.0331302	0.00902778	0.0285483	0.0290673
0.00902778	0.0270833	0.0165651	0.00902778	0.0201867	0.0227795	0.00902778		0.0558715	0.0127672	0.0165651	0	0.0486161	0.0138889	0.00902778	0.0687535	0.0776599	0.00902778	0.0138889	0.0939786
0.0165651	0	0.0227795	0.0305713	0.0201867	0.0255344	0.00902778	0.00902778	0	0.0201867	0.0451389	0.029208	0.0510688	0.0180556	0.0201867	0.117523	0	0.0549138	0.0387958	0.0255344
0.0227795	0.0180556	0.0127672	0.0138889	0.0353894	0.0480824	0.00902778	0.0165651	0.0580183	0.0201867	0.0383016	0.0486161	0.0331302	0.05952	0	0.0549138	0.0455589	0	0.0631944	0.0486161
0.0180556	0.0227795	0.0270833	0.0127672	0.0127672	0.0285483	0.0270833	0.0127672	0.0472273	0	0.057806	0.0559922	0	0.0594511	0.0255344	0.0397293	0.0899915	0.160735	0.0165651	0.0180556
0.0180556	0.0227795	0.0227795	0.00902778	0.0317476	0.0201867	0.0331302	0.0165651	0.0180556	0.00902778	0.0227795	0.0407421	0.0127672	0.00902778	0.0490063	0.00902778	0.0472273	0.0766032	0.146962	0.166464
0.0127672	0.0165651	0.0325501	0.0127672	0.0127672	0.0245032	0.00902778	0.0127672	0.05952	0.00902778	0.0180556	0.0383016	0.0902778	0.0496953	0.0657232	0	0.0530012	0.121948	0.151459	0.0994293
0.0127672	0.0245032	0.0188654	0.0127672	0.0361111	0.0245032	0.00902778		0.0426956	0.0201867	0.0227795	0.0460328	0.0631944	0.0201867	0.0549138	0.0331302	0.0426335	0.0165651	0.091785	0.0383016
0.00902778	0.0201867	0.0138889	0.0138889	0.0201867	0.0317476	0.0201867	0.0201867	0	0.0398323	0	0.0188654	0.0353894	0.063836	0.00902778	0.091785	0.0727843	0.0353894	0.0427915	0.0740976
0.00902778	0.00902778	0.029208	0.0180556	0.0180556	0.0407421	0.0245032		0.0580183	0.0180556	0	0.0353894	0.0486161	0.00902778	0.112528	0.0201867	0.0325501	0.0621324	0.0486161	0.0270833
0.00902778	0.0165651	0.0138889	0.0180556	0.0180556	0.03869	0.0343382	0.0165651	0.0353894	0.0188654	0.0201867	0.00902778	0.0757295	0.0455589	0	0.0397293	0.0165651	0.0959666	0.0372225	0.12112
0.0165651	0.0245032	0.0285483	0.00902778	0.0201867	0.0317476	0.00902778	0.00902778	0.0245032	0.0270833	0	0.0451389	0	0	0.0931514	0.00902778	0.0451389	0.00902778	0.137892	0.0245032
0.00902778	0.030437	0.0188654	0.0165651	0.0285483	0.0325501	0.00902778	0	0.0427915	0.0426956	0.0127672	0.0486161	0.057806	0.00902778	0	0.0853122	0.0526405	0.0201867	0.0227795	0.0488684
0.00902778	0.0317476	0	0.0165651	0.0353894	0.0227795	0.0490063	0.0127672	0.0562843	0.0127672	0.00902778	0.0383016	0.0455589	0.0227795	0.0762309	0.0372225	0.0180556	0.0180556	0.0460328	0.0779048
0.0165651	0.0201867	0.0127672		0.00902778	0.03869	0.0201867	0.0127672	0	0.0290673	0.0372225	0.0180556	0	0.0180556	0.030437	0.0778521	0.0843829	0.0138889	0.140691	0.0305713
0.0188654	0.0255344	0.0227795	0.0201867	0.0397293	0.0331302	0.0201867	0.0165651	0.0180556	0.0285483	0.0245032	0.0621324	0.00902778	0.00902778	0.0942528	0.0944547	0.0277778	0.0180556	0.0999059	0.0740976
0	0.0201867	0.0285483	0.0165651	0.0505611	0.0201867	0.0480824	0.0227795	0.0464448	0.0245032	0	0.0537645	0.0570967	0.0486161	0.0794585	0.0460328	0.130002	0.0454105	0.0227795	0.0455589
0.0165651	0.00902778	0.0361111	0.0277778	0.0201867	0.030437	0.0180556	0.00902778	0.0165651	0.0138889	0.057806	0.0165651	0.00902778	0.030437	0.0853913	0.00902778	0.0778521	0.0290673	0.0843829	0.148067
0.0165651	0.00902778	0.0255344	0.00902778	0.0317476	0.00902778	0.0426956	0.0270833	0.0165651	0.00902778	0.00902778	0.00902778	0.0486161	0.063836	0.0665653	0.0944547	0.0843829	0.121558	0.0201867	0.0397293
0.0180556	0.0227795	0.00902778	0.0165651	0.0277778	0.0615397	0.0127672	0.0138889	0.0426956	0.0372225	0.03869	0.057806	0.0201867	0.0893704	0.0180556	0.00902778	0.0201867	0.0998383	0.0551373	0.0505611
0.00902778	0.030437	0.0138889	0.0188654	0.0180556	0.0505611	0	0.00902778	0.0403734	0.0188654	0.00902778	0.00902778	0	0.0530012	0.0696178	0.057806	0.0902778	0.0331302	0.0372225	0.0403734
0.0227795	0.00902778	0	0.00902778	0.0180556	0.030437	0	0.0127672	0.0427915	0.0227795	0	0.0451389	0.0127672	0.057806	0.101885	0.0889133	0.0727843	0.00902778	0.102933	0.030437
0.0188654	0.0227795	0.0270833	0.0138889	0.00902778	0.0398323	0.00902778	0	0.0138889	0.0227795	0.0325501	0.029208	0	0.0403734	0.0165651	0.0454105	0.138236	0.0605602	0.0180556	0.0454105
0.0180556	0.0255344	0.0227795	0.0227795	0.0127672	0.0201867	0.0138889	0.0305713	0.00902778	0.0462992	0.0285483	0.0201867	0.0138889	0.0372225	0.0387958	0.0930789	0.0227795	0.0165651	0.0902778	0.0426335
0.0127672	0.0285483	0.0180556	0.00902778	0.0285483	0.0227795	0.0270833	0.00902778	0	0.00902778	0.0343382	0.0353894	0.0851679	0.0541667	0.00902778	0.030437	0.030437	0.0165651	0.0510688	0.0325501
0.00902778	0.0127672	0.0165651	0.0165651	0.00902778	0.0426956	0.0201867	0.0180556	0.0403734	0.0127672	0.0201867	0.0285483	0.0549138	0.108709	0.0270833	0.0165651	0.0510688	0.0460328	0.0722222	0.0867639
0.00902778	0.0255344	0.0245032	0.00902778	0.0180556	0.0180556	0.0270833	0.0138889	0.0580183	0	0.0460328	0.0472273	0.0427915	0	0.0398323	0.0549138	0.0460328	0.0201867	0.0851679	0.0505611
0.00902778	0.0188654	0.0317476	0.00902778	0.0227795	0.0127672	0.0127672	0.00902778	0.0451389	0.0201867	0.0372225	0	0.0549138	0.0460328	0.0270833	0.030437	0.0227795	0.0631944	0.085645	0
0.00902778	0.0255344	0.0227795	0.0127672	0.030437	0.0615397	0	0.0165651	0.0343382	0.0285483	0.0165651	0.0451389	0.0377308	0.0549138	0.00902778	0.117708	0.0403734	0.0127672	0.0180556	0.160735
0.0165651	0.0505086	0.0270833	0.00902778	0.0180556	0.0201867	0.0165651		0.0188654	0.0201867	0.0227795	0.0526405	0.0127672	0.0227795	0.0353894	0.0255344	0.057806	0.11607	0.0570967	0.0713523
0.0138889	0.0551373	0.0227795		0.00902778	0.0372225	0.00902778	0.0188654	0.0472273	0.00902778	0.0245032	0	0.0657232	0.0270833	0.0651002	0.00902778	0.0640284	0.00902778	0.0361111	0.083232
0.00902778	0.0227795	0.0245032	0.00902778	0.0201867	0.0377308	0.0245032	0.0317476	0.0201867	0	0.0325501	0	0.0305713	0.0398323	0.03869	0.029208	0.0641337	0.137468	0.0180556	0.0549138
0.00902778	0.0127672	0.0165651	0.0270833	0.0285483	0.0227795	0.0201867	0.0188654	0.0580183	0.00902778	0.0180556	0.00902778	0.054442	0.0227795	0.0853122	0.0651002	0.0620897	0.00902778	0.103117	0.0407421
0.0165651	0.0227795	0.0127672	0.0201867	0.0290673	0.0180556	0.0201867	0.00902778	0.0580183	0.0127672	0.0383016	0.0451389	0.0180556	0.0740976	0.0270833	0.0227795	0.0138889	0.00902778	0.102138	0.100934
0.0127672	0.0255344	0.0165651	0.0138889	0.0201867	0.0317476	0.0188654	0.00902778	0.0270833	0.00902778	0.0325501	0.0455589	0.0594511	0.0165651	0.0705092	0.0776599	0.0403734	0.00902778	0.0188654	0.0317476
0	0.0227795	0.0285483	0.0165651	0.0331302	0.0317476	0.0285483	0.0127672	0.05952	0.0227795	0.0570967	0.057806	0	0.0343382	0.0165651	0.0325501	0.0317476	0.0757836	0.047314	0.0863404
0.00902778	0.0201867	0.00902778		0.00902778	0.0188654	0.00902778	0.0165651	0.0426956	0.0201867	0.0372225	0.0526405	0.0451389	0.0180556	0.0541667	0.0180556	0.0651002	0.00902778	0.151459	0.0305713
0.0245032	0.0188654	0.0227795	0.0277778	0	0.0407421	0.0180556	0.0127672	0.0397293	0.0165651	0.0165651	0.0165651	0.0165651	0.0127672	0.0277778	0.0138889	0.0165651	0.0165651	0.0285483	0.0255344
0.0127672	0.0245032	0.0180556	0.00902778	0.0290673	0.0537645	0.0245032	0	0.0383016	0.0188654	0.0270833	0.0559922	0.0127672	0.0397293	0.0651002	0.0740976	0.134349	0.0570037	0.0180556	0.030437
0.0127672	0.00902778	0.0165651	0.0180556	0.0227795	0.0245032	0.0277778	0.0127672	0.0530012	0.00902778	0.0165651	0.00902778	0.0952706	0.102933	0.0426956	0.00902778	0.113118	0.00902778	0.0277778	0.142875
0.0188654	0.0227795	0.0138889	0.0188654	0.0127672	0.0505611	0.00902778	0	0.05952	0.0180556	0.0255344	0.0127672	0.0740976	0.0188654	0.0416667	0.0165651	0.0480824	0.0735456	0.0562843	0.074445
0.0127672	0.0188654	0.0227795	0.0138889	0.0127672	0.0455589	0.0245032	0.0127672	0.0290673	0.0165651	0.0227795	0.00902778	0.0631944	0.057806	0.00902778	0.0686763	0.00902778	0.0165651	0.0899915	0.0929467
0.00902778	0.0165651	0.0270833	0.0127672	0.054442	0.0255344	0.0165651	0.00902778	0.0285483	0.0180556	0.0486161	0.0180556	0.0559922	0.00902778	0.0397293	0.0460328	0.0227795	0.06903	0.0451389	0.0486161
0.00902778	0.00902778	0.0285483	0.0165651	0.0201867	0.0127672	0.00902778	0.0127672	0.00902778	0.0387958	0.0305713	0.0270833	0.0594511	0.0899915	0.0227795	0.0127672	0.0180556	0.0902778	0.0972321	0.0201867
0.00902778	0.00902778	0.0165651	0.00902778	0.0165651	0.0317476	0.00902778	0.0188654	0.0201867	0.00902778	0.0165651	0.00902778	0.0285483	0.0651002	0.0387958	0.0756944	0.0397293	0.0165651	0.0180556	0.167757
0.0245032	0.00902778	0.0127672	0.0277778	0.0201867	0.030437	0	0.00902778	0.0383016	0.0285483	0.0227795	0.0451389	0.0383016	0	0.0426956	0.0641337	0.0245032	0.103865	0.0771334	0.11642
0.0165651	0.00902778	0.0255344	0.0165651	0.0245032	0.0180556	0.0165651	0.0188654	0.0317476	0.00902778	0.0165651	0.0705092	0.0270833	0.0180556	0.0944547	0.0614299	0.0490063	0.1315	0.0551373	0.0942528
0.00902778	0.0227795	0.0127672	0.0270833	0.0201867	0.0529238	0.00902778	0.00902778	0.0451389	0.0127672	0.0317476	0.0270833	0.0472273	0.0165651	0.00902778	0.0127672	0.0994293	0.0201867	0.0549138	0.0757836
0.0127672	0.0407421	0.0245032	0.0165651	0.0201867	0.0201867	0.0127672	0.0165651	0.0180556	0.0138889	0.0201867	0.0490063	0.0201867	0.00902778	0.0201867	0.0165651	0.104686	0.0325501	0.0317476	0.0944547
0.00902778	0	0.0325501	0.0127672	0.00902778	0.0460328	0.0188654	0.0188654	0.0165651	0.0285483	0.0285483	0.0671747	0	0.056643	0.0372225	0.0180556	0	0.0584159	0.0201867	0.0727843
0.00902778	0.00902778	0.0201867	0.0127672	0.0290673	0.03869	0.00902778		0.0317476	0.0165651	0.0188654	0.0255344	0	0.00902778	0.0201867	0.0188654	0.047314	0	0.0180556	0.00902778
0.00902778	0.0127672	0.0188654	0.0188654	0.0165651	0.0245032	0.0331302		0.0127672	0.0270833	0.0325501	0.0530012	0.0372225	0.0876679	0	0.00902778	0.0427915	0.0138889	0	0.091785
0.00902778	0.030437	0.0138889	0	0.0270833	0.0505611	0.0343382		0.030437	0.0165651	0.0372225	0.0201867	0.0285483	0.0472273	0.074445	0.104686	0	0.0705092	0.0526405	0.083232
0.0188654	0.00902778	0.0165651	0	0.00902778	0.0343382	0.0165651	0.0188654	0.00902778	0.00902778	0.0285483	0.0460328	0.0460328	0.0451389	0.00902778	0.103512	0	0.148067	0.00902778	0.0455589
0.00902778	0.0270833	0.0165651	0.0138889	0.0270833	0.0397293	0.0270833	0.0127672	0.00902778	0.029208	0.0325501	0.0165651	0.0570967	0.0783738	0.0180556	0.0285483	0.091785	0.0245032	0.00902778	0.106576
0.0245032	0.0201867	0.0165651	0.00902778	0.0127672	0.0180556	0.0325501	0.00902778	0.0383016	0.0188654	0.00902778	0.0325501	0.0608739	0.0451389	0.0383016	0	0.0651002	0.0549138	0.0624614	0.0530012
0.0188654	0.0227795	0.0165651	0.0127672	0.0180556	0.0460328	0.0325501	0.0188654	0.0505611	0	0.0325501	0.0180556	0.0138889	0	0.0671747	0.0331302	0.0325501	0.0490063	0.0285483	0.0775915
0.00902778	0.0127672	0.0245032	0.00902778	0.0165651	0.00902778	0.0201867	0.0188654	0.0427915	0.0426956	0.0127672	0.0451389	0.0127672	0.0398323	0.00902778	0.057806	0.0530012	0.0165651	0.162366	0.0505611
0	0.0398323	0.0165651	0.0138889	0.0127672	0.0387958	0.0270833	0.0245032	0.0398323	0.0227795	0.0127672	0.0460328	0.0180556	0.0403734	0.0165651	0.0549138	0.0620897	0.106576	0.0325501	0.0778181
0.0127672	0.0201867	0.0245032	0.00902778	0.0180556	0.055919	0.0245032	0.0227795	0.0426956	0.00902778	0.0285483	0.0403734	0.0227795	0.0480824	0.00902778	0.0165651	0.0807469	0.100678	0.0486161	0.030437
0.00902778	0.0201867	0.00902778	0.0165651	0.029208	0.0615397	0	0.00902778	0.0558715	0.0165651	0.0227795	0.0255344	0.0138889	0	0.0541667	0.0426956	0.0455589	0.0317476	0.0969664	0.0270833
0.0165651	0.00902778	0.0245032		0.0180556	0.0285483	0.0290673	0.0305713	0.0427915	0.0180556	0.0285483	0.0325501	0	0.0372225	0.00902778	0.0127672	0.0621324	0.00902778	0.0325501	0.0426335
0.00902778	0.00902778	0.0245032	0.0138889	0.0353894		0.00902778	0.0165651	0.0285483	0.03869	0.0460328	0.0201867	0.0383016	0.057806	0.0559922	0.0683384	0.0165651	0.0416667	0.0165651	0.00902778
0.0127672	0.0245032	0.0245032	0.00902778	0.0426956	0.0188654	0.0451389	0.0127672	0.0188654	0.0127672	0.0325501	0.0460328	0.0526405	0.0397293	0.0653295	0.0651002	0.0165651	0.00902778		0.0775915
0.00902778	0.00902778	0.0127672	0.0180556	0.0127672	0.0608739	0.0201867	0.0165651	0.0201867	0.0285483	0.0325501	0.00902778	0.0427915	0.063836	0.0403734	0.0325501	0.135417	0.0165651	0.0551373	0.0454105
0.00902778	0.0270833	0.0188654	0.00902778	0.0285483	0.0372225	0.0165651	0	0.0460328	0.00902778	0.0245032	0.0285483	0.0285483	0.0270833	0.0454105	0.0165651	0.0325501	0	0.0715817	0.0455589
0.0188654	0.0245032	0.0285483	0.00902778	0.0165651	0.0255344	0.0188654	0	0.0317476	0.0372225	0	0.0451389	0.0270833	0.0605602	0.0285483	0.00902778	0.0165651	0.0853913	0.0127672	0.0904432
0.00902778	0.0180556	0.0245032	0	0.0165651	0.0480824	0.0317476	0.0277778	0.0201867	0.0270833	0.0361111	0.0138889	0.00902778	0.0398323	0.0255344	0.0317476	0.00902778	0	0.0245032	0.030437
0.00902778	0.0227795	0.0165651	0.0165651	0.0165651	0.00902778	0.0317476	0.0138889	0	0.0127672	0.00902778	0.0372225	0.0594511	0.0460328	0.00902778	0	0.0614299	0.00902778	0.029208	0.00902778
0.0188654	0.0285483	0.0227795	0.0270833	0.0127672	0.0416667	0.0398323	0	0.0201867	0.00902778	0.0460328	0.0285483	0.0361111	0.102933	0.0353894	0.0188654	0.0397293	0.148067		0
0.0180556	0.0127672	0.0201867	0.0201867	0.030437	0.0201867	0.0403734	0.0138889	0.0165651	0.0188654	0.0372225	0.063836	0.0570967	0.0608739	0.00902778	0.0180556	0.0180556	0.00902778	0.03869	0.0614299
0.0127672	0.0245032	0.00902778	0.0165651	0.0353894	0.0201867	0.0127672	0.0201867	0.0127672	0.00902778	0.0227795	0.0460328	0.0180556	0.0127672	0.0426956	0.0180556	0.00902778	0.0180556		0.113286
0.0165651	0.0180556	0.0255344	0.00902778	0.0165651	0.0127672	0.0277778	0.0188654	0.0201867	0.0285483	0.0472273	0.0165651	0.0127672	0.0138889	0.0227795	0.0165651	0.0779048	0.12699	0.159028	0
0.00902778	0.0201867	0.0245032	0.00902778	0.0127672	0.0325501	0.0245032	0.00902778	0.029208	0.0290673	0.0285483	0.0165651	0.0426956	0.0651002	0.0180556	0.0317476	0.00902778	0.0700288	0.0705092	0.0972321
0.0127672	0.00902778	0.0165651	0.0201867	0.0227795	0.0127672	0.00902778	0.00902778	0.0180556	0	0.0270833	0.0383016	0.0325501	0.0383016	0	0.00902778	0.0982191	0	0.0687535	0.142875
0.00902778	0.00902778	0.030437	0.00902778	0.0317476	0.0180556	0.0372225		0.0559922	0.00902778	0.0361111	0.0127672	0.0426956	0.0180556	0.105784	0.0245032	0	0.00902778	0.0551373	0
0.00902778	0	0.029208	0	0.0397293	0.0201867	0.0587617	0.0165651	0.0138889	0.0188654	0	0.0451389	0.0451389	0.0188654	0.00902778	0.0727843	0.0317476	0.08175	0.0464448	0.05952
0.00902778	0.00902778	0	0	0.0165651	0.0472273	0.0343382	0.0165651	0.0426956	0.0138889	0.0245032	0.0180556	0.0526405	0.0361111	0.0227795	0.0165651	0.0920656	0.0505611	0.0227795	0.0180556
0.0165651	0.0398323	0.0180556	0.0188654	0.0201867	0.00902778	0.0245032	0.0201867	0.0290673	0	0	0.0435788	0.0696178	0.0490063	0.0570967	0.0277778	0.0705092	0.0889133	0.148067	0.0127672
0.00902778	0.0127672	0.0317476	0.00902778	0.0285483	0.0180556	0.047314	0.00902778	0.0305713	0.00902778	0.030437	0.0653295	0.0180556	0.0227795	0.0605602	0.103052	0.0285483	0.0984275	0.0549138	0.00902778
0.0165651	0.0270833	0.0227795	0.0138889	0.0285483	0.0255344	0.0138889	0.00902778	0.0317476	0.00902778	0.0372225	0.0201867	0.0127672	0.0701423	0.0570967	0.0505086	0.0505086	0.0397293	0	0.0853122
0.0188654	0.0270833	0.0165651	0	0.0127672	0.0127672	0.0290673	0.0270833	0.0165651	0.029208	0.0180556	0	0.0127672	0.0127672	0.0843829	0.0460328	0.00902778	0.0559922	0.0776599	0.0227795
0.0180556	0.00902778	0.0245032	0.0138889	0.00902778	0.0180556	0.0227795	0.00902778	0.0165651	0.0270833	0.0227795	0.0285483	0.063836	0.00902778	0.057806	0.0505611	0.0997151	0.0127672	0.0671747	0.142742
0.0127672	0.0227795	0.0403734	0	0.030437	0.0317476	0.00902778	0.0165651	0.0451389	0.0387958	0.0372225	0	0.0180556	0.00902778	0.00902778	0.0397293	0.0165651	0.0460328	0.0451389	0.056643
0.00902778	0.0317476	0.00902778	0.0127672	0.0201867	0.0165651	0.0188654	0	0.0555556	0.00902778	0.03869	0	0.0594511	0.0735456	0.0766032	0.0165651	0.00902778	0.140864	0.0427915	0.101885
0.00902778	0.0255344	0.0180556	0.0138889	0.0165651	0.00902778	0.0403734	0.0201867	0.0353894	0.0188654	0.00902778	0.0451389	0	0.0180556	0.0255344	0.0138889	0.083232	0.0959666	0.00902778	0.0343382
0.00902778	0.00902778	0.0138889	0.00902778	0.00902778	0.0853122	0.0201867	0	0.0270833	0.0188654	0.063836	0.0285483	0.0397293	0.057806	0.0188654	0.0227795	0.0305713	0.0426956	0.0180556	0.029208
0.00902778	0.00902778	0.0325501	0.0188654	0.054442	0.0201867	0.0397293	0.0127672	0.0317476	0.00902778	0.00902778	0.0180556	0.0325501	0.0651002	0.057806	0.0426956	0	0.0398323	0	0.0615397
0.00902778	0.0188654	0.0188654	0.0227795	0.0180556	0.0127672	0.0165651	0.0165651	0.0245032	0.00902778	0.03869	0.0472273	0.0361111	0	0.0462992	0.0372225	0.03869	0	0.0455589	0.0188654
0.00902778	0.00902778	0.0180556	0.00902778	0.0285483	0.00902778	0.0201867	0.0255344	0.0735456	0	0.0526405	0	0.0285483	0.0651002	0.0180556	0.0843829	0.101122	0.109408	0.0959666	0.0715817
0.00902778	0.0270833	0.0165651	0.0127672	0.0227795	0.0608739	0.0490063	0.0165651	0.0165651	0.0245032	0.0127672	0.029208	0.00902778	0.0426956	0.0570967	0.0398323	0.0851679	0.0687535	0.0510688	0.0451389
0.0138889	0.0180556	0.0180556	0.0127672	0.0180556	0.0472273	0.0201867	0.030437	0.03869	0.00902778	0.0180556	0.0325501	0.0270833	0.0397293	0.0587617	0	0.0530012	0.00902778	0	0
0.00902778	0.0255344	0.0285483	0.00902778	0.0270833	0.0201867	0.0472273	0.030437	0.0407421	0.0201867	0.0325501	0.0383016	0.0530012	0.0180556	0.0605602	0.0843829	0.0372225	0.0361111	0.0201867	0.0180556
0	0.00902778	0.0245032	0.0138889	0.0397293	0.0305713	0.0201867	0.0270833	0.0325501	0.0127672	0.0138889	0.0653295	0.0451389	0.0454105	0.030437	0.0227795	0.0165651	0.0562843	0.0201867	0.0451389
0	0.0317476	0.0285483	0.0127672	0.0201867	0.0285483	0.0245032	0.0127672	0.0426335	0.0227795	0.0227795	0.0615397	0.0451389	0.0227795	0.0343382	0.0779048	0.00902778	0.0188654	0.03869	0.0245032
0.0127672	0.00902778	0.029208	0.00902778	0.00902778	0.0372225	0	0.0201867	0.0580183	0.0277778	0.0180556	0.0460328	0.0277778	0.0451389	0.00902778	0.0899915	0.00902778	0.0285483	0.146962	0.00902778
0.0245032	0.0127672	0.00902778	0.0127672	0.0227795	0.0201867	0.00902778	0.0201867	0.0472273	0	0.03869	0.0451389	0.063836	0.0397293	0.0180556	0.0510688	0.0201867	0.0562843	0.0959666	0.0651002
0	0.0317476	0.0227795	0.0127672	0.0290673	0.0317476	0.0201867	0.0180556	0.0285483	0.0201867	0.0165651	0.00902778	0	0.0398323	0.0372225	0.0651002	0.0227795	0.00902778	0.141018	0.0372225
0.0201867	0.0227795	0.0227795	0	0.0353894	0.0480824	0.00902778	0.0188654	0.00902778	0.00902778	0	0.0165651	0.0529238	0.0343382	0.0165651	0.0505086	0.0766032	0.145419	0.055919	0.11818
0.0180556	0.0245032	0.0245032	0.0127672	0.0270833	0.0180556	0	0.0138889	0.0490063	0.0165651	0.0127672	0.0180556	0	0.0451389	0.0383016	0.0687535	0.0270833	0	0.0227795	0.0227795
0.0165651	0.0377308	0.0285483	0.00902778	0.00902778	0.0255344	0.0201867	0.0127672	0.0426956	0.0270833	0.0201867	0.00902778	0.0270833	0.0403734	0.0587617	0.0331302	0.135808	0.0285483	0.0766945	0.120604
0.00902778	0.0270833	0.00902778	0	0.0285483	0.0227795	0.0245032	0.0127672	0.0270833	0.0227795	0	0.0634952	0.0127672	0.0713523	0.0526405	0.0426956	0.0372225	0.00902778	0.0361111	0.0270833
0.00902778	0.0201867	0.00902778	0.0127672	0.0285483	0.0464448	0.0201867	0.0180556	0.0285483	0.00902778	0	0.0245032	0.00902778	0	0.0317476	0.030437	0.0486161	0.0138889	0.0877449	0.0889133
0.0165651	0.0201867	0.0227795	0.00902778	0.00902778	0.0665653	0.029208		0.0201867	0.0165651	0.0270833	0.0127672	0.0696178	0.0270833	0.0180556	0.0398323	0.063836	0	0.0551373	0.0317476
0.0165651	0.0127672	0.0227795	0	0.0180556	0.0270833	0.0127672	0.0245032	0.0472273	0.0372225	0.0460328	0.0486161	0.057806	0.0165651	0.0377308	0.074445	0.0180556	0.00902778	0.0325501	0.0427915
0.0227795	0.0165651	0.0245032	0.0180556	0.0127672	0.0317476	0	0.0127672	0.0290673	0.0317476	0.0127672	0.0127672	0.0255344	0.0460328	0.00902778	0	0.0127672	0.0899915	0.0180556	0.0451389
0.0180556	0.00902778	0.0245032	0.0188654	0.0180556	0.0696178	0.0353894	0.00902778	0.0201867	0.0255344	0.00902778	0.0372225	0.00902778	0.0227795	0.0285483	0.030437	0.0180556	0	0.00902778	0.029208
0.0180556	0.00902778	0.0165651	0.0317476	0.0290673	0.0201867	0.0165651	0.0127672	0.00902778	0.0285483	0.0180556	0.0472273	0.0255344	0.0325501	0.0451389	0	0.083232	0.0757836	0.0361111	0
0	0	0.0165651	0.00902778	0.0201867	0.0245032	0.0201867	0.0180556	0	0.00902778	0.0486161	0.0427915	0.0701423	0.0387958	0.0331302	0.0127672	0.0201867	0.0180556	0.0867639	0.153861
0.0180556	0.0387958	0.0227795	0	0.0180556	0.0317476	0.0305713		0.0165651	0.0227795	0.00902778	0.03869	0.0605602	0.0180556	0	0.0657232	0.0998383	0.0451389	0.0902778	0.03869
0.00902778	0.0138889	0.0270833	0	0	0.0201867	0.0201867	0.0188654	0.0138889	0.0127672	0.030437	0.0460328	0.00902778	0.0460328	0.0735456	0.0727843	0.0201867	0	0	0.00902778
0.00902778	0.0201867	0.0285483	0.0165651	0.0201867	0.0426956	0.0245032	0.0165651	0.0270833	0.00902778	0.0383016	0.0403734	0.0486161	0.0398323	0.0180556	0.0611427	0.0180556	0.0541667	0.0270833	0.0245032
0.0127672	0.0201867	0.0245032	0.0201867	0.0188654	0.0317476	0.0255344	0.00902778	0.0127672	0.0201867	0.00902778	0.0426956	0.0701423	0.0127672	0.030437	0.00902778	0.0180556	0.0201867	0.0372225	0.08125
0.0165651	0.0245032	0.0245032	0.0127672	0.0290673	0.0317476	0.0245032	0.00902778	0.0427915	0.0227795	0.0285483	0.0383016	0.00902778	0.0454105	0.0427915	0.06903	0.0902778	0.0398323	0.0270833	0.0605602
0.0165651	0.0227795	0.030437	0.0227795	0.0201867	0.0377308	0.00902778		0.03869	0.00902778	0.0138889	0.0398323	0.0127672	0.0472273	0.0317476	0.00902778	0.0657232	0.00902778	0.113967	0.16531
0.0165651	0.0255344	0.0227795	0.0201867	0	0.0245032	0.0227795	0.00902778	0.0255344	0.0277778	0.0285483	0.0255344	0.0701423	0.0325501	0.0387958	0.0165651	0.0454105	0.0165651	0.00902778	0.0416667
0.00902778	0.0455589	0.0201867	0.0317476	0.0285483	0.0372225	0.0227795	0.0188654	0.0426956	0.0277778	0	0.0165651	0.0201867	0.0317476	0.0398323	0.0317476	0.0778521	0.00902778	0.0776599	0.0317476
0.0188654	0.0255344	0.0180556	0.00902778	0.00902778	0.0201867	0.0255344	0.0165651	0.03869	0.0331302	0.00902778	0.00902778	0.0570967	0.0740976	0.0285483	0.0657232	0	0.106576	0.126507	0.0451389
0.0245032	0.0227795	0.0201867	0.0165651	0.0397293	0.0285483	0.0188654	0.00902778	0.0426956	0.0165651	0.0165651	0.0427915	0.0201867	0.0740976	0.0127672	0.00902778	0.0201867	0.00902778	0.0570967	0.0435788
0.0165651	0.00902778	0	0.0201867	0.0426956	0.0245032	0.0138889	0.0127672	0.0580183	0.0188654	0.0372225	0.0165651	0.0451389	0.057806	0.0397293	0.0505611	0.0290673	0.0454105	0.0165651	0.0245032
0.00902778	0.0180556	0.0188654	0.0165651	0.0180556	0.0180556	0.0427915	0.0165651	0.030437	0.0188654	0.0372225	0.0180556	0	0.0480824	0.0427915	0	0.054442	0.101885	0.0165651	0.123079
0.0165651	0.0377308	0.0165651	0.0127672	0.0397293	0.00902778	0.0285483	0.0227795	0.0180556	0.00902778	0.0201867	0.0188654	0.0353894	0.0325501	0.0331302	0.0902778	0.0605602	0.00902778	0.0227795	0.0696178
0.00902778	0.0201867	0.0165651	0	0.0180556	0.0387958	0.0188654	0.00902778	0.0270833	0.0245032	0.0201867	0.029208	0.0180556	0.0526405	0.0526405	0.0451389	0.0403734	0.06903	0.0541667	0.125742
0.00902778	0.0270833	0.0285483	0.00902778	0.0426956	0.0353894	0.0361111	0.0188654	0.03869	0.0188654	0.0227795	0.0165651	0.0549138	0.0451389	0.0486161	0.0480824	0.0651002	0.130002	0.106193	0.0877449
0.0127672	0.0227795	0.00902778	0.00902778	0.0201867	0.0180556	0	0.00902778	0.0325501	0.0227795	0.0227795	0.0451389	0.0180556	0.0594511	0.0653295	0.0952706	0.0426335	0.0900371	0.0671747	0.0305713
0.0127672	0.0317476	0.0227795	0.0180556	0.00902778	0.0227795	0.0138889	0.0227795	0.00902778	0.00902778	0.0285483	0.0403734	0.0383016	0.0127672	0.0343382	0.0255344	0.083232	0.00902778	0.0127672	0.057806
0.00902778	0.0165651	0.0188654	0.0165651	0.030437	0.0201867	0.0403734	0.00902778	0.0290673	0.0245032	0.0227795	0.0127672	0.0325501	0.0180556	0.00902778	0.0657232	0.0180556	0.0824783	0.063836	0.0454105
0.00902778	0.0188654	0.0127672	0.0127672	0.0201867	0.0472273	0.0201867	0.0188654	0.0180556	0.00902778	0.0353894	0.0361111	0.0270833	0.0657232	0.0372225	0	0.0165651	0.0435788	0.0634952	0.0505611
0	0.0285483	0.0165651	0.0201867	0.00902778	0.0201867	0.00902778		0.00902778	0.0460328	0.0460328	0.0188654	0.0403734	0.0701423	0.0270833	0.074445	0.0387958	0.0634952	0.143416	0.0462992
0.0127672	0.00902778	0.030437	0.0201867	0.0201867	0.0608739	0.0245032	0.00902778	0.0426956	0.00902778	0	0.0426956	0.0325501	0.0558715	0.00902778	0.0227795	0.0490063	0.103117	0.0180556	0.0201867
0.0127672	0	0.0201867	0.0165651	0.0277778	0.0486161	0.0331302	0	0.0580183	0.00902778	0.0127672	0.0290673	0.0201867	0.0188654	0.0165651	0.0631944	0.0776599	0.0899915	0.0490063	0.0435788
0.00902778	0.0180556	0.0227795	0.00902778	0.0201867	0.0165651	0.0138889	0.0331302	0.0127672	0.0255344	0.0180556	0.0331302	0	0.0526405	0.0687535	0.0944547	0.0587617	0.163218	0.0201867	0.057806
0.0188654	0.00902778	0.0270833	0.00902778	0.0165651	0.0528736	0.0387958	0.0290673	0	0.0188654	0.0127672	0.0188654	0.0451389	0.0455589	0.101885	0.0505086	0.0127672	0.0138889	0.029208	0.0537645
0.00902778	0.0127672	0.0180556	0.0138889	0.0353894	0.030437	0.0464448	0.0165651	0	0.0285483	0.0127672	0.00902778	0.0570967	0.0605602	0.0353894	0.0383016	0.0705092	0.083232	0.0180556	0.0353894
0.0245032	0.0127672	0.00902778		0.0165651	0.0201867	0.0165651	0.0188654	0.030437	0.00902778	0.0201867	0.0255344	0.00902778	0.102933	0.0615397	0.0647027	0.085645	0.0788921	0.0180556	0.0562843
0.0188654	0.0245032	0.0270833	0.0127672	0.0180556	0.030437	0.0227795	0.0165651	0.0165651	0.0201867	0.0127672	0	0.0451389	0.063836	0.0138889	0.0614299	0.083232	0.0180556	0.0608739	0.0893704
0.0165651	0.030437	0.00902778	0.0138889	0.0505611	0.0285483	0.0127672	0.0227795	0.0490063	0.0255344	0.0325501	0.0403734	0.0472273	0.0325501	0.0486161	0.0398323	0.00902778	0.119382	0.0227795	0.145419
0.00902778	0.00902778	0.0245032	0.0138889	0.0180556	0.0201867	0.0377308	0.0138889	0.0201867		0.030437	0.0331302	0.0526405	0.0245032	0.0718641	0.0383016	0.0270833	0.0741529	0.0537645	0.0455589
0.0165651	0.0270833	0.0188654	0.0188654	0.0201867	0.0317476	0.00902778	0.0270833	0.0127672	0.0188654	0.00902778	0.0165651	0.0696178	0.0255344	0.0705092	0.00902778	0.0165651	0.0138889	0.0776599	0.109196
0	0.0227795	0.029208	0.0127672	0.0426956		0.0165651	0.0331302	0.0426956	0.0227795	0.0227795	0.0353894	0.0587617	0.0138889	0.0608739	0.0180556	0.0227795	0.0959666	0.0165651	0.0427915
0.00902778	0.0180556	0.0245032		0.0165651	0.0201867	0.0188654		0	0.00902778	0.030437	0.0387958	0.0127672	0.0188654	0	0.0165651	0.0998383	0.0551373	0.0634952	0.0372225
0.0127672	0.00902778	0.030437	0.0305713	0.0180556	0.0372225	0.00902778		0.0460328	0.0165651	0.0180556	0.00902778	0.0127672	0.0651002	0.090728	0.0683384	0.0180556	0.0285483	0.0127672	0.0227795
0.00902778	0.0127672	0.0138889	0.0188654	0.0180556	0.0526405	0.0227795	0.0127672	0.0270833	0.0245032	0.0285483	0.00902778	0.0270833	0.0454105	0	0.0735456	0.101885	0.0696178	0.030437	0.0562843
0.00902778	0.00902778	0.0165651	0.0305713	0.0201867	0.0180556	0.00902778		0.00902778	0.0317476	0.0486161	0.057806	0.0127672	0.0451389	0.0165651	0.0165651	0.0771334	0.00902778	0.127449	0.0480824
0.0165651	0.0188654	0.0165651	0.0188654	0.0180556	0.0165651	0.0387958	0.0285483	0.0127672	0.0377308	0.0285483	0.03869	0.0634952	0.0227795	0.0325501	0.0853913	0	0.0201867	0.0403734	0.101885
0.00902778	0.0317476	0.0285483	0.0127672	0.0188654	0.0407421	0.0353894	0.0188654	0.0290673	0.0165651	0.0180556	0	0.0180556	0.0657232	0.0528736	0	0.0180556	0	0.0651002	0.057806
0	0.0462992	0.0165651	0	0.0138889	0.0201867	0.0165651	0.0165651	0.03869	0.0255344	0.0127672	0.0372225	0.0180556	0.0138889	0.00902778	0.0972321	0.0227795	0.0416667		0.0353894
0.0245032	0.0227795	0.0277778	0.0127672	0.0290673	0.0285483	0.0587617	0	0.0426956	0.0165651	0	0.0138889	0.0127672	0.03869	0	0.115035	0.0631944	0.0138889	0.0773799	0.0775915
0.0127672	0.0270833	0.0270833	0.00902778	0.0270833	0.00902778	0.0398323	0.00902778	0.00902778	0.0138889	0.0165651	0.0138889	0.0740976	0.0325501	0.0608739	0.0227795	0.0959666	0.0490063	0.0245032	0.0416667
0.00902778	0	0.0165651	0.0188654	0	0.0472273	0.00902778	0	0.0255344	0.0127672	0.0403734	0.0201867	0.0127672	0.0549138	0.0227795	0.0605602	0.0165651	0.00902778	0.112564	0.0317476
0.0188654	0.0245032	0.0227795	0.0138889	0	0.0180556	0.0343382	0	0.0486161	0.0201867	0.0180556	0	0.0713523	0.030437	0.0270833	0.0486161	0.0127672	0.0361111	0.0285483	0.0270833
0	0.0127672	0.0165651	0.00902778	0.0201867	0.0472273	0	0.0188654	0.0270833	0.00902778	0.0460328	0.0701423	0.0270833	0.05952	0.0180556	0.0472273	0.054442	0.0454105	0.0931074	0.106576
0.0165651	0.0180556	0.0165651	0.0138889	0.0227795	0.0407421	0.0490063		0.0188654	0.0285483	0.0201867	0.0397293	0.0608739	0.0403734	0.056643	0.0180556	0.0455589	0.0317476	0.0138889	0.0227795
0.00902778	0.0245032	0.0180556	0	0.0245032	0.0138889	0.0398323		0.0165651	0.00902778	0.0325501	0.0165651	0.056643	0.126703	0.0180556	0.120604	0.0460328	0.00902778	0.100934	0.0464448
0	0.0127672	0.0180556	0.0270833	0.00902778	0.0138889	0.00902778	0.0165651	0.0201867	0.0285483	0.0245032	0.0245032	0.0343382	0.0180556	0.0605602	0.111838	0.0510688	0.0984275	0.0889133	0
0	0.0227795	0.0188654	0.00902778	0.0285483	0.0270833	0.0305713	0.0127672	0.0486161	0.0383016	0.0325501	0.0285483	0.0529238	0.0383016	0	0.0819327	0.0472273	0.00902778	0.0127672	0.00902778
0.0165651	0.0138889	0.0270833	0.0180556	0.0372225	0.0165651	0.0343382	0.0188654	0.0426335	0.0201867	0	0.00902778	0.0472273	0.063836	0.0270833	0.0505086	0.00902778	0.0727843	0.0551373	0.0290673
0.0180556	0.0270833	0.0277778	0.00902778	0.0127672	0.0555556	0.0343382	0.0165651	0.0317476	0.0165651	0.0325501	0.029208	0.0529238	0.102933	0.0687535	0.0858671	0.0285483	0.0472273	0.0549138	0.0705092
0.0188654	0.0201867	0.0227795	0	0.0127672	0.0285483	0.0426956	0.0245032	0.0290673	0.0201867	0.0383016	0.0165651	0.057806	0.0558715	0.0766032	0.0788921	0.0277778	0.0180556	0.0245032	0.0687535
0.00902778	0.0227795	0.0227795	0.00902778	0.0201867	0.00902778	0.0188654	0.0127672	0.0290673	0.0227795	0.0305713	0.0138889	0.063836	0.0671747	0.0451389	0.0277778	0.0558715	0.0138889	0.0277778	0.0403734
0.0127672	0.0227795	0.0325501	0.0165651	0.0285483	0.0608739	0.00902778	0.0188654	0.0285483	0.00902778	0	0.057806	0	0.0970087	0.00902778	0.0455589	0.0403734	0.0587617	0.03869	0.0530012
0.00902778	0.00902778	0.0245032	0.0270833	0.0245032	0.0353894	0.0245032	0.00902778	0	0.0180556	0.0201867	0.0290673	0.056643	0.0696178	0.0651002	0.0779048	0.0851679	0.0165651	0.113789	0.0833796
0.0180556	0.0165651	0.0245032	0.030437	0.0451389	0.0127672	0.0570967	0.0188654	0.0227795	0.029208	0.0472273	0.0331302	0.00902778	0	0.0416667	0.113118	0.0317476	0.0911179	0.104686	0.100934
0.00902778	0.0387958	0.0201867	0.0270833	0.0180556	0.0245032	0	0.0165651	0.0285483	0.0201867	0.0486161	0.0460328	0.0615397	0.0605602	0.0270833	0	0.0317476	0.0387958	0.0407421	0.083232
0.0165651	0.0201867	0.03869	0.0188654	0.00902778	0.0762309	0.0188654	0.0180556	0.0398323	0.0387958	0.0165651	0.0331302	0.0180556	0.0255344	0.0398323	0.00902778	0.0127672	0.134774	0.0722222	0.0180556
0.0188654	0.0270833	0.0180556	0.0180556	0.0480824	0.0165651	0.0426956	0.00902778	0.0285483	0.0372225	0.00902778	0.0245032	0.00902778	0.0594511	0.0528736	0.0687535	0.0165651	0.0245032	0	0.0530012
0.0165651	0.0201867	0.0138889		0.0317476	0.0426956	0.0165651	0.0285483	0.0188654	0.0165651	0.0549138	0.0138889	0.056643	0.0180556	0.0165651	0	0.0634952	0.0270833	0	0.0776599
0.00902778	0.0255344	0.0325501	0.0188654	0.0403734	0.0255344	0.0127672	0.00902778	0.0505611	0.0127672	0.063836	0.0472273	0.0227795	0.0426335	0.0526405	0.0528736	0.0427915	0.0773799	0.03869	0.0201867
0.00902778	0	0.0188654	0.0165651	0.0180556	0.0526405	0.0398323		0.0165651	0	0.0227795	0.0188654	0.0397293	0.0451389	0.0127672	0.0651002	0.0270833	0.00902778	0.0451389	0
0.0227795	0.0201867	0.0165651	0.0188654	0.0201867	0.0397293	0.00902778	0.0201867	0.0201867	0.0255344	0.0201867	0.047314	0.0180556	0.0127672	0.00902778	0.00902778	0.0180556	0.00902778	0.0740976	0.0486161
0.0127672	0.00902778	0.0245032	0.0165651	0.0180556	0.0353894	0.0255344	0.0165651	0.0530012	0.00902778	0.0270833	0.0634952	0.0701423	0.0387958	0.0138889	0	0.0285483	0.0796646	0.0188654	0.119188
0.0127672	0.0188654	0.0165651	0.0127672	0.00902778	0.0285483	0.00902778	0.0188654	0.00902778	0.0165651	0.00902778	0.0325501	0.0451389	0.0407421	0.0127672	0.0227795	0.0454105	0.00902778	0.0138889	0.130002
0.0188654	0.0331302	0.00902778		0.0505611	0.0608739	0.00902778	0.00902778	0.0407421	0.0127672	0.03869	0.0325501	0.0138889	0.0862929	0.0361111	0.0398323	0.0270833	0.0666269	0.103865	0.0317476
0.0201867	0.00902778	0.0165651	0.0138889	0.0201867	0.0227795	0.0255344	0.0165651	0.0227795	0.0403734	0.0127672	0.0127672	0.0325501	0.0127672	0.0317476	0.00902778	0.0325501	0.0255344	0.0530012	0.0486161
0	0	0.0245032	0.00902778	0.0201867	0.0480824	0.0285483	0.030437	0.0180556	0.0201867	0.0353894	0.0188654	0.0180556	0.0201867	0.0325501	0.0766032	0.0570967	0.0427915	0.110702	0.0665653
0.00902778	0.0138889	0.0227795	0.0277778	0.0201867	0.0480824	0.0285483	0.0188654	0.0472273	0.00902778	0.0285483	0.0451389	0.0127672	0.0464448	0.0528736	0.0325501	0.0165651	0.0331302	0.00902778	0.0201867
0.0165651	0.0201867	0.0188654	0.0127672	0.00902778	0.0325501	0.00902778	0.0188654	0	0.00902778	0.0270833	0.00902778	0.0277778	0.0325501	0.0397293	0.0530012	0.0227795	0.030437	0.0671747	0.0766032
0.00902778	0.00902778	0	0.0165651	0.00902778	0.0372225	0.00902778	0.0317476	0.0227795	0.0201867	0.0227795	0.0451389	0.0460328	0.0899915	0.0270833	0.0867639	0.0426335	0.057806	0.06903	0.0180556
0.0165651	0	0.0227795	0	0.0165651	0.00902778	0.0165651	0.00902778	0	0.00902778	0.0325501	0.00902778	0.0127672	0.00902778	0.0403734	0.0165651	0.0331302	0.0614299	0.0460328	0.0353894
0.0180556	0.0165651	0.0165651	0.00902778	0.00902778	0.0255344	0.0127672	0.0165651	0	0.0270833	0.00902778	0.0188654	0.0138889	0.0127672	0.0165651	0.0587617	0.0317476	0.0460328	0.0705092	0.0201867
0.0188654	0.00902778	0.0201867	0.00902778	0.0180556	0.0165651	0.0127672	0.0165651	0.0245032	0.0285483	0.0138889	0.0285483	0.0615397	0.0165651	0.0403734	0.0361111	0.0180556	0	0.0285483	0.0317476
0.0127672	0.0245032	0.0285483	0.0188654	0.00902778	0.0227795	0.0490063	0.0138889	0.0472273	0.0165651	0.0383016	0.029208	0	0.0165651	0.0180556	0.030437	0.0843829	0.0510688	0.0165651	0.0505611
0.0127672	0.0180556	0.0180556	0.0180556	0.054442	0.0451389	0.0331302		0.0317476	0.0317476	0	0.00902778	0.00902778	0.0188654	0.0325501	0.0227795	0.0426335	0.123079	0.0972321	0.0530012
0.0165651	0.0188654	0.0227795	0.00902778	0.0201867	0.0180556	0.00902778		0.0426956	0.0165651	0.0165651	0	0	0.0551373	0.0486161	0.0930789	0.00902778	0.151459	0.162366	0.150252
0.0245032	0.0398323	0.030437	0	0.0290673	0.0201867	0.0317476	0.0127672	0.0377308	0.0127672	0.00902778	0.0180556	0.0383016	0.0549138	0.0180556	0.0127672	0.0549138	0.0948851	0.0138889	0.0305713
0.00902778	0.0127672	0.0188654	0.00902778	0.0285483	0.0530012	0.0165651	0.0227795	0.0201867	0.0165651	0	0.0451389	0.00902778	0.063836	0.0718641	0.0853122	0.00902778	0.054442		0.0305713
0	0.0317476	0.030437	0.0188654	0.00902778	0.0488684	0.0227795	0.0127672	0.0285483	0.0325501	0.0127672	0.0353894	0.0285483	0.0570967	0.0398323	0.0778521	0	0.0403734	0.0727843	0.0245032
0.00902778	0.0305713	0.0245032	0	0.0127672	0.0255344	0.0227795	0.00902778	0.0325501	0.029208	0.0270833	0.00902778	0.0671747	0.0621324	0.0530012	0.0929467	0.029208	0.0127672	0.0201867	0.030437
0.0165651	0.0317476	0.00902778	0	0.054442	0.0317476	0.00902778	0.0180556	0.0290673	0.0377308	0.0383016	0.0372225	0.0201867	0.0397293	0.0398323	0.074445	0.0201867	0.00902778	0.0285483	0.0526405
0.0180556	0.0180556	0.0165651	0.00902778	0.0127672	0.00902778	0	0.0201867	0.0201867	0.00902778	0.0227795	0.0165651	0.0353894	0.00902778	0.063836	0.00902778	0.0201867	0.0361111	0.0285483	0.0460328
0	0	0.0245032	0.0188654	0.0372225	0.0201867	0	0.0290673	0	0	0.0180556	0.00902778	0.0127672	0.00902778	0.0740976	0.0361111	0.132178	0.0277778	0.0779048	0.0541667
0.0127672	0.0201867	0.0165651	0.0138889	0.0451389	0.0127672	0.0165651	0.00902778	0.0383016	0.0290673	0.0285483	0.0127672	0.00902778	0.0270833	0	0.0701423	0.0694444	0.0942528	0.0427915	0
0.0165651	0.0227795	0.0165651	0.0127672	0.029208	0.0201867	0.0127672	0.0138889	0.0426956	0.0165651	0.0127672	0.0451389	0.056643	0.0403734	0.0165651	0	0.0180556	0.085645	0.0227795	0.0290673
0.00902778	0.0227795	0.0201867	0.00902778	0.0290673	0.0255344	0.0317476	0	0.00902778	0.0127672	0.0270833	0	0	0.0188654	0.0505611	0.0325501	0.0165651	0.0165651	0.063836	0.0398323
0.00902778	0.0227795	0.0285483	0.0188654	0.00902778	0.0201867	0.0127672	0.030437	0.03869	0.0387958	0.0383016	0.0490063	0.0526405	0.0647027	0	0.0687535	0.0165651	0.0317476	0.0929467	0.00902778
0.0188654	0.0180556	0.0127672	0.00902778	0.0270833	0.0285483	0.0331302	0.0165651	0.0426956	0.0270833	0.0270833	0.0165651	0.0526405	0.0594511	0.0435788	0.0843829	0.0165651	0.0657232	0.0851679	0.0435788
0.0127672	0.0343382	0.0227795	0.0127672	0.03869	0.0537645	0.0188654	0.0180556	0.0201867	0	0.0255344	0.0270833	0.00902778	0	0.0570967	0.0651002	0.0138889	0.063836	0.112528	0.0528736
0.00902778	0.00902778	0.0165651	0.0138889	0.0201867	0.0188654	0.00902778	0.0188654	0.0530012	0	0.0127672	0	0.0426335	0.0138889	0.0353894	0.122791	0.063836	0.091785	0.0959666	0.0591094
0.0127672	0.0398323	0.0138889	0.0138889	0.0285483	0.0165651	0.0201867	0.030437	0.0621324	0.0188654	0.030437	0.00902778	0.00902778	0	0.0180556	0.0488684	0.0653295	0.05952	0.083232	0.0361111
0.0127672	0.0188654	0.0277778	0	0.0201867	0.0255344	0.00902778	0.0343382	0.0245032	0.0227795	0.0403734	0.0615397	0.00902778	0.0530012	0.074445	0.0180556	0.121948	0.0361111	0.0942528	0.165104
0.0245032	0.00902778	0.0127672	0.0138889	0.0201867	0.030437	0.0127672	0.0188654	0.0325501	0.0285483	0.0361111	0.0285483	0.057806	0.0277778	0.0472273	0	0.0766032	0.00902778	0.0451389	0.0180556
0.0127672	0.030437	0.0270833	0.0180556	0.0255344	0.0397293	0.0245032	0.0270833	0.0558715	0.0127672	0.0285483	0.0472273	0.0541667	0	0.0255344	0.00902778	0.101885	0.15532	0.0657232	0.0138889
0.00902778	0.0201867	0.0325501	0.00902778	0.0426956	0.0245032	0.00902778	0	0.0397293	0.030437	0.030437	0.0403734	0.0634952	0.0740976	0.0331302	0.0651002	0.0427915	0.0651002	0.159028	0.0929467
0.029208	0.0188654	0.0285483	0.00902778	0.0165651	0.0361111	0.0285483	0.0127672	0.030437	0.0305713	0.030437	0.0403734	0.03869	0.0180556	0.083232	0.0285483	0.0640284	0.0416667	0	0.030437
0.0245032	0.00902778	0.0285483	0.00902778	0.0127672	0.0180556	0.0201867	0.00902778	0	0.0285483	0.03869	0.0472273	0.00902778	0.0227795	0.00902778	0.0398323	0.0620897	0	0.0715817	0.0227795
0.0127672	0.0227795	0.0188654	0.00902778	0.0325501	0.0180556	0.00902778	0.0270833	0.0245032	0.00902778	0.0201867	0.0180556	0.0277778	0.0387958	0.0270833	0.0562843	0.100678	0	0.0201867	0.0201867
0.0127672	0.0201867	0.00902778	0	0.0138889	0.0255344	0.0165651	0.0270833	0.0180556	0.00902778	0.0227795	0.0387958	0.0127672	0.0740976	0.0331302	0.0776599	0.0317476	0.063836	0.0427915	0.0462992
0.00902778	0.0398323	0.0201867	0.00902778	0.0180556	0.0353894	0.0490063	0.0188654	0.0505611	0.0245032	0.0180556	0.0138889	0.0255344	0.0165651	0.0180556	0.0325501	0.029208	0.00902778	0.125418	0.0608739
0.0127672	0.0317476	0.00902778	0.0188654	0.0270833	0.0305713	0		0.0451389	0.0138889	0.0372225	0.0180556	0.0773799	0.063836	0.0227795	0.0317476	0.00902778	0.054442	0.100934	0.0913399
0.00902778	0.0558715	0.0317476	0.0188654	0.0201867	0.0631944	0.0255344	0.0188654	0.0290673	0.0127672	0.0180556	0.0180556	0.0605602	0.03869	0.0387958	0.0913399	0.0227795	0.0917561	0.0245032	0.0877449
0.0180556	0.0317476	0.030437	0.0180556	0.0180556	0.0416667	0.0165651	0.0165651	0.0325501	0.00902778	0.0325501	0.0526405	0.0631944	0.0127672	0.0605602	0.0277778	0	0.0902778	0.0614299	0.154891
0.0188654	0.00902778	0.0245032	0.0138889	0.0227795	0.0180556	0	0.0127672	0.0180556	0.0201867	0.0361111	0.0451389	0.0201867	0.063836	0.0766032	0	0.0778181	0.0398323	0.0188654	0.0969664
0.00902778	0.0255344	0.0127672	0.00902778	0.00902778	0.0317476	0.0343382	0.0361111	0.0270833	0.00902778	0.0201867	0.0460328	0.0460328	0.00902778	0.0766032	0.083232	0.0843829	0.0165651	0.0165651	0.159028
0.0188654	0.0227795	0.0317476	0.0127672	0.0165651	0.0165651	0.0426335	0.0165651	0	0.0201867	0	0.0353894	0.0657232	0.109258	0.0510688	0.00902778	0.0651002	0.0427915	0.029208	0.0899915
0	0.029208	0.0245032	0.0180556	0.0270833	0.0245032	0.0245032		0.0290673	0.0427915	0.0245032	0.0138889	0.0549138	0.03869	0.0651002	0.0201867	0.00902778	0.0201867	0.0201867	0.0581346
0.0180556	0.0127672	0.0138889	0.0138889	0.0165651	0.03869	0	0.00902778	0.0580183	0.0165651	0.0285483	0.0138889	0.0426956	0.0900371	0.0285483	0.0460328	0.132178	0.0634952	0.0361111	0.0460328
0.0165651	0.0227795	0.0227795	0.00902778	0.0227795	0.030437	0.0245032	0.0188654	0.0290673	0.0127672	0.00902778	0.0201867	0.0843829	0.0651002	0.0317476	0.117708	0.0353894	0.106193	0.0201867	0.103052
0.0127672	0.0127672	0.0188654	0.0127672	0.0270833	0.06903	0.0227795	0.00902778	0.0270833	0.00902778	0.0227795	0.0325501	0.0529238	0.0605602	0.0165651	0.0510688	0.0778181	0.134208	0.0559922	0.0270833
0.00902778	0.0317476	0.029208	0.0127672	0.00902778	0.0245032	0	0.0188654	0.0165651	0.00902778	0.0285483	0.0227795	0.0383016	0.0138889	0.0587617	0.0325501	0.109196	0.0671747	0.00902778	0.0361111
0.0127672	0.00902778	0.0227795	0.0138889	0.0201867	0.0165651	0.0290673	0.0227795	0.0490063	0.0227795	0	0	0.0426956	0.0317476	0.0741529	0.0696178	0.0490063	0.0285483	0	0.0705092
0.0270833	0.00902778	0.0317476	0.00902778	0.0180556	0.0472273	0.0165651	0.00902778	0.0270833	0.0201867	0.03869	0	0.0227795	0.0165651	0.0486161	0.0180556	0.0997151	0	0.0361111	0.0741529
0.0127672	0.0180556	0.0165651		0.0180556	0.0201867	0.0427915	0.0180556	0.0490063	0.0285483	0.0270833	0.0510688	0.0285483	0.0127672	0.0138889	0.0551373	0.0290673	0.15532	0.153738	0.0270833
0.00902778	0.00902778	0.0227795	0.0138889	0.0255344	0.0472273	0.0451389		0.0180556	0.030437	0.00902778	0.00902778	0.0372225	0.0594511	0.0138889	0.0451389	0	0.0700288	0.0180556	0.0959666
0.0227795	0.0398323	0.0188654	0.0138889	0.00902778		0.0201867	0.0165651	0.0180556	0.0201867	0.0180556	0.0180556	0.00902778	0.0227795	0	0.0727843	0.00902778	0.0867639	0.0671747	0.0227795
0.00902778	0.0245032	0.0180556	0.0165651	0.0180556	0.0245032	0.0201867	0.0201867	0.0383016	0.0398323	0.0227795	0.0127672	0.0127672	0.0343382	0.0451389	0.055919	0.0451389	0.0180556	0.06903	0.0227795
0.0180556	0.0188654	0.0127672		0.0180556	0.056643	0.0127672	0.00902778	0.0505611	0.0245032	0.0460328	0.0270833	0.057806	0.00902778	0.074445	0.0454105	0.0245032	0.0920656	0.0460328	0.0398323
0.0127672	0.0245032	0.0165651	0.0138889	0.00902778	0.0245032	0.0201867		0.0201867	0.0201867	0.0270833	0.0285483	0.0526405	0.0325501	0.0372225	0.0640284	0.00902778	0.0451389	0.0929467	0.0227795
0.00902778	0.0255344	0.0361111	0.0201867	0.0180556	0.03869	0.0180556	0.0201867	0.0317476	0.0180556	0.00902778	0.0403734	0.0451389	0.0472273	0.0270833	0.0727843	0.0455589	0	0.0549138	0.0180556
0.0245032	0.0127672	0.0245032	0.0201867	0.0180556	0.0255344	0.0377308	0.0180556	0.0372225	0.0138889	0.0127672	0.0165651	0.0127672	0.063836	0.0255344	0.0651002	0	0.0127672	0.0972321	0.00902778
0.0188654	0.00902778	0.0227795	0.0305713	0.0451389	0.030437	0.0343382		0.0245032	0.0317476	0.0397293	0.0165651	0.0472273	0.0227795	0.00902778	0.0165651	0.0455589	0.101885	0.00902778	0
0.0180556	0.0255344	0.00902778	0.0227795	0.0331302	0.0387958	0.0188654	0.0227795	0.0486161	0.0201867	0.0317476	0.0325501	0.0398323	0.0138889	0.00902778	0.00902778	0.0325501	0.0270833	0.0454105	0.0180556
0.0188654	0.0127672	0.0165651	0.00902778	0.0127672	0.0245032	0.0180556	0.00902778	0.0653295	0.00902778	0.0361111	0.00902778	0	0.0472273	0.0270833	0.0917561	0	0.0331302	0.0696178	0.056643
0.00902778	0.0270833	0.0270833	0.0305713	0.00902778	0.030437	0.00902778	0.0138889	0.0398323	0.00902778	0	0.029208	0.00902778	0.0858671	0.0317476	0.083232	0.0952706	0.100678	0.00902778	0.00902778
0.00902778	0.0227795	0.0305713	0.00902778	0.0353894	0.0387958	0	0.030437	0.0285483	0	0.0165651	0.0398323	0.0353894	0.00902778	0.0608739	0.0255344	0.0651002	0.083232	0.0899915	0.0426335
0.0127672	0.0505086	0.0245032	0.00902778	0.0180556	0.0407421	0.0245032	0.00902778	0.0472273	0.030437	0.0372225	0.0285483	0.0361111	0.0472273	0.0705092	0.08175	0.030437	0.0188654	0.00902778	0.0353894
0.0165651	0.00902778	0.029208	0.0138889	0.0317476	0.0255344	0.0398323	0.0165651	0.0372225	0.0188654	0.0188654	0.0634952	0.0325501	0.0138889	0.00902778	0.00902778	0.030437	0.0180556	0.105281	0.0913399
0.0188654	0.0127672	0.00902778		0.0201867	0.0245032	0.0255344		0.0201867	0.00902778	0.030437	0	0.0372225	0.0165651	0.0165651	0.0902778	0.0863404	0.074445	0.0969664	0.0270833
0.00902778	0.00902778	0.030437	0.0165651	0.0403734	0.0372225	0.0377308	0.0201867	0.0201867	0.0138889	0.0127672	0.063836	0.0621324	0	0.0180556	0.0705092	0.0277778	0.0165651	0.0858671	0.0863404
0.0180556	0.0127672	0.0165651	0.0127672	0.0270833	0.00902778	0.00902778	0.00902778	0.0285483	0.0227795	0	0.0285483	0.0127672	0.0594511	0.00902778	0.030437	0.0397293	0.030437	0.0460328	0.0188654
0.0127672	0.0201867	0.0165651		0.0255344	0.0255344	0.0201867	0.0165651	0.0490063	0.0403734	0.00902778	0.00902778	0.0594511	0.0451389	0.0331302	0.0127672	0.0902778	0.0245032	0.0227795	0.0537645
0.00902778	0.0528736	0.0165651	0.0317476	0.0227795	0.0480824	0.0245032		0.0165651	0.00902778	0.0451389	0.0372225	0.0605602	0.101122	0.0426956	0.030437	0.0551373	0.0929467	0.0245032	0.0969664
0.00902778	0.0127672	0.0138889	0.0201867	0.0180556	0.0201867	0.0165651	0.00902778	0.0559922	0.0201867	0.0285483	0.0361111	0.0757295	0.0451389	0.0490063	0.0819327	0.0776599	0.0188654	0.0893704	0.112528
0.00902778	0.0317476	0.0270833	0.0255344	0.0127672	0.0245032	0.0138889	0.0227795	0.0227795	0.0227795	0.0165651	0.0331302	0	0.0605602	0.0372225	0.0127672	0.0285483	0.0325501	0.0387958	0.0180556
0.0165651	0.0188654	0.0285483	0.0290673	0.0426956	0.0255344	0.0165651	0.0227795	0.0270833	0.0188654	0.0227795	0.0331302	0.0480824	0.029208	0.0317476	0.0180556	0.0180556	0.0727843	0.0651002	0.0705092
0	0.0227795	0.0165651	0.0277778	0.0201867	0.0608739	0.0285483	0.0227795	0.00902778	0	0.0201867	0	0.0526405	0.0496953	0.113286	0.0641337	0.0127672	0	0.0201867	0.0997151
0.0188654	0.0377308	0.0227795	0.0127672	0.0127672	0.0317476	0.0255344	0.00902778	0.047314	0.0165651	0.030437	0.029208	0.0165651	0.108709	0.0740976	0.0227795	0.083232	0.00902778	0.0454105	0.0779048
0	0.00902778	0.0138889	0.0165651	0.0127672	0.0397293	0.0245032	0.0317476	0.0530012	0.00902778	0.030437	0.0451389	0.00902778	0.0701423	0.0165651	0.0227795	0.0277778	0.0427915	0.029208	0.0383016
0.0165651	0.00902778	0.00902778	0.00902778	0.0180556	0.0138889	0.0127672	0.0188654	0.0201867	0.0165651	0.0285483	0.0188654	0.0451389	0.0270833	0.029208	0.074445	0.0165651	0.0180556	0.0944547	0.0771334
0.00902778	0.0188654	0.0305713	0.00902778	0.0180556	0.0201867	0.0277778	0.0165651	0.0165651	0.0201867	0.0383016	0	0.057806	0.102933	0.0486161	0.0526405	0.0959666	0.00902778	0	0.0361111
0.0138889	0.00902778	0.0245032	0.00902778		0.0426956	0.0377308	0.00902778	0.0180556	0.0245032	0.0361111	0.0460328	0.0201867	0	0.057806	0.0657232	0.085645	0.0201867	0	0.0959666
0.0165651	0.0227795	0.0138889	0.0127672	0.0127672	0.0454105	0.00902778	0.0165651	0.00902778	0.0188654	0	0	0.0127672	0.0558715	0.103865	0.0651002	0.0889133	0.100934	0.113789	0.0705092
0.0227795	0.0343382	0.03869	0.0245032	0.00902778	0.0188654	0	0.00902778	0.0305713	0.0460328	0	0.0451389	0.00902778	0	0.047314	0	0.0621324	0.100934	0.0843829	0.0343382
0.0180556	0.0127672	0.029208	0.0127672	0.0127672	0.0317476	0.0255344	0.030437	0.0580183	0.0201867	0.0317476	0.0165651	0.0727843	0.0227795	0.00902778	0.0343382	0.0902778	0.0707788	0.0277778	0.0972321
0.0165651	0.00902778	0.0245032		0.0201867	0.0372225	0.0490063	0.0165651	0.0397293	0.0343382	0.0180556	0.0634952	0.0472273	0.030437	0.117708	0	0.148067	0.0426956	0.0255344	0.0824285
0.00902778	0.0245032	0.0245032	0	0.0285483	0.0201867	0.0165651	0.00902778	0.0505611	0.00902778	0.0460328	0.0559922	0.063836	0.0982191	0.0180556	0.0651002	0.0651002	0.0889133	0.0510688	0.0331302
0.0188654	0.0180556	0.00902778	0.0290673	0.0270833	0.0696178	0.0227795	0.0201867	0.0201867	0.0127672	0.00902778	0.0383016	0.0325501	0.0952706	0.0317476	0.0426956	0.054442	0.00902778	0.0227795	0.0587617
0.00902778	0.0245032	0.0227795	0.0227795	0.0285483	0.0565962	0.0387958	0.0127672	0.0325501	0.0227795	0.0317476	0.00902778	0.0530012	0.108709	0.0653295	0.0245032	0.0727843	0.0270833	0.0472273	0.0486161
0.0127672	0.0227795	0.0227795	0.0188654	0.0270833	0.0505611	0.029208	0.029208	0.029208	0.00902778	0.0372225	0.0403734	0.0353894	0.0398323	0.00902778	0.0657232	0.0779048	0.0165651	0.0325501	0.0454105
0.0180556	0.0285483	0.0227795	0.00902778	0.00902778	0.0397293	0.00902778	0.00902778	0.0580183	0.0138889	0.0201867	0.0325501	0	0.0472273	0.00902778	0.0741529	0.0662603	0.0138889	0.108709	0
0.0127672	0.0188654	0.03869	0.0165651	0.0403734	0.0505611	0.0353894	0.0127672	0.0180556	0.0270833	0.0285483	0.0472273	0.0541667	0.0605602	0.0138889	0.083232	0.0227795	0.063836	0.0526405	0.0331302
0.0188654	0.0317476	0.0285483	0.0165651	0.0353894	0.0325501	0.0188654	0.0127672	0.0180556	0.0277778	0.0180556	0.0138889	0.0325501	0.0188654	0.030437	0.0451389	0.0277778	0.148067	0.0188654	0.0480824
0.0188654	0.0201867	0	0.0127672	0.0285483	0.0472273	0.0201867	0.0165651	0	0.0188654	0.0201867	0.0180556	0.0270833	0.0255344	0.0773799	0.0227795	0.0165651	0.0387958	0.0180556	0.0290673
0.0165651	0	0	0.0285483	0.00902778	0.0180556	0.00902778		0.0165651	0.0227795	0.0165651	0.0451389	0.0570967	0.0180556	0.00902778	0.0403734	0.0472273	0.0180556	0.0701423	0.144247
0.0138889	0.0398323	0.030437	0	0.0138889	0.0331302	0.0188654		0.0165651	0.0188654	0.0201867	0.00902778	0.0353894	0.0165651	0.0605602	0.0462992	0.0227795	0.163218	0.0549138	0.0180556
0.0180556	0.0317476	0.0245032	0.00902778	0.0180556	0.03869	0.0245032	0	0.0165651	0.0201867	0.0361111	0.00902778	0.0472273	0.0451389	0.0771334	0.0201867	0.0455589	0.0165651	0.0551373	0.0416667
0.0165651	0.00902778	0.0245032	0.0305713	0.0201867	0.0245032	0.0245032	0.0165651	0.0841425	0.0377308	0.00902778	0.00902778	0.0653295	0.0464448	0.074445	0.0838669	0.0620897	0.0614299	0.0496953	0.0285483
0.0165651	0.00902778	0.0138889	0.0165651	0.0451389	0.0317476	0.0201867	0.0127672	0.0426956	0.0201867	0.0180556	0.0361111	0	0.0651002	0.0454105	0	0.148067	0.0426335	0.00902778	0.0766032
0.00902778	0.0227795	0.0245032	0.0245032	0.0270833	0.0331302	0.0285483		0.05952	0.0188654	0.0180556	0.0138889	0.0180556	0.0460328	0.0165651	0	0.0528736	0	0.0549138	0.0775915
0.0180556	0	0.0255344	0.0285483	0.0165651	0.0317476	0.0245032	0.00902778	0.0317476	0.0255344	0.0227795	0.0201867	0.0634952	0.0127672	0.0165651	0.0387958	0.0783738	0.0819327	0.0942528	0.0331302
0.0127672	0.0398323	0.030437	0.0127672	0.0127672		0.0245032		0.0361111	0.0201867	0	0.0383016	0.0701423	0	0.00902778	0.0899915	0.0127672	0.0889133	0.0451389	0.0138889
0.0245032	0.0201867	0.0138889	0.0201867	0.030437	0.0398323	0.0290673		0.00902778	0	0.0372225	0.0427915	0.0526405	0.0227795	0.0490063	0.0372225	0.0180556	0.0862929	0.0201867	0.0398323
0.0127672	0.0180556	0.0188654	0.00902778	0.0201867	0.0255344	0.0201867	0.0165651	0.0665653	0.0127672	0.057806	0.0486161	0.063836	0.0741529	0.0416667	0.0180556	0.0331302	0.0920656	0.0496953	0.0285483
0.0165651	0.0201867	0.0245032	0.00902778	0.0285483	0.0317476	0.0270833	0.0127672	0.0188654	0	0.030437	0.0403734	0.0403734	0.0397293	0.0180556	0.111838	0.0270833	0.00902778	0.00902778	0.029208
0.00902778	0.0398323	0.0227795	0.0127672	0.0127672	0.0696178	0.0201867	0.00902778	0.0285483	0.0201867	0.00902778	0.0201867	0.0451389	0.0853913	0.0718641	0.0931074	0.030437	0.0454105	0.139236	0.0435788
0.0127672	0.0165651	0.030437	0.0127672	0.0165651	0.0451389	0.00902778	0.00902778	0.0317476	0.0343382	0.0451389	0.0201867	0.0325501	0.00902778	0.00902778	0.0317476	0.0201867	0.00902778	0.00902778	0
0	0.00902778	0.0188654	0.0127672	0.0201867	0.0361111	0.0127672	0.0270833	0.0165651	0.0245032	0.0180556	0.0383016	0.0398323	0.0472273	0.0666269	0.0127672	0.101055	0.0913399	0.112564	0.0913399
0	0.0188654	0.00902778	0.0138889	0.00902778	0.0245032	0.0201867	0.00902778	0.030437	0.0270833	0	0.0127672	0.03869	0.0165651	0.0138889	0.0510688	0.132178	0.0902778	0.0930789	0.0180556
0.00902778	0.00902778	0.0138889	0.00902778	0.0201867	0.0480824	0.0127672	0.00902778	0.0290673	0.0165651	0	0.0180556	0.0127672	0.0372225	0.0397293	0.0480824	0.0952706	0.0361111	0	0.0558715
0.00902778	0.0317476	0.0138889	0.00902778	0.0505611	0.0426956	0.0201867	0	0.0165651	0.0165651	0.03869	0.0480824	0.0526405	0.0383016	0.0127672	0.0505086	0.0899915	0.0705092	0.0227795	0.03869
0.0127672	0.00902778	0.0165651	0.00902778	0.0165651	0.0317476	0.0398323	0.0127672	0.0472273	0.0165651	0.0460328	0.0541667	0.0180556	0.0227795	0.0657232	0	0.0426335	0.0416667	0.0255344	0.0383016
0.0165651	0.0188654	0	0.00902778	0.00902778	0.0696178	0.0188654	0.0165651	0.0353894	0.00902778	0.0317476	0.0353894	0.0403734	0.0657232	0.0486161	0.0127672	0.0138889	0.0201867	0.0270833	0.0361111
0.0138889	0.0377308	0.0227795	0.0138889	0.0372225	0.0472273	0.0331302		0.0270833	0.0180556	0.0460328	0.0372225	0.0472273	0	0.113645	0.0526405	0.00902778	0.00902778	0.0496953	0.00902778
0.00902778	0.00902778	0.0138889	0.0138889	0	0.0317476	0.0201867	0.0180556	0.0270833	0.0188654	0.0180556	0.0783738	0.0510688	0.0227795	0.0285483	0.0277778	0.0594511	0.00902778	0.0549138	0.0435788
0.0188654	0.0127672	0.0305713	0.00902778	0.0127672	0.0480824	0.0127672	0.0180556	0.0426956	0.0201867	0.0372225	0.0615397	0.00902778	0.0464448	0.0426956	0.00902778	0.0551373	0.00902778	0.0277778	0.0972321
0.0165651	0.0201867	0.0325501	0.0127672	0.0180556	0.0353894	0.00902778	0.00902778	0.0180556	0.0201867	0.00902778	0.0383016	0.0180556	0.0361111	0.00902778	0.0843829	0.0270833	0	0.074445	0.159718
0	0.0127672	0.0227795	0	0	0.0201867	0.0255344	0.00902778	0.0227795	0.0255344	0.00902778	0.0180556	0.0255344	0.0460328	0.0201867	0.0165651	0.0201867	0.00902778	0.0929467	0.0387958
0.0245032	0.0201867	0.00902778	0.0127672	0.0201867	0.0397293	0.0127672	0	0.0138889	0.00902778	0.0138889	0.0138889	0.0255344	0.0138889	0	0.0343382	0.0486161	0.0165651	0.0464448	0.0530012
0.0138889	0.030437	0.0227795	0.0165651	0.0285483	0.0372225	0.0361111	0.00902778	0.0201867	0.0227795	0.0165651	0.0138889	0.0127672	0.0526405	0.0876679	0.00902778	0.0505611	0.0227795	0.0634952	0.0277778
0.00902778	0.0201867	0.0201867	0.0165651	0	0.0227795	0.0245032	0.00902778	0.0353894	0.0227795	0.0165651	0.00902778	0.0285483	0.0361111	0.030437	0.0505611	0.0165651	0.122516	0.142705	0.0972321
0.00902778	0.0227795	0.0180556	0.0138889	0.0201867	0.03869	0.0398323	0.0227795	0.0201867	0.0180556	0.0403734	0.0651002	0.0383016	0.0127672	0.0188654	0.074445	0.0528736	0.0201867	0.0464448	0.0771334
0.0188654	0.0317476	0.0165651	0.0165651	0.0201867	0.0201867	0.0317476	0.00902778	0.0180556	0.0165651	0.0285483	0.0451389	0.0127672	0.03869	0.0270833	0.057806	0.0227795	0.0416667	0.0361111	0
0.0180556	0.00902778	0.0201867	0.0270833	0.00902778	0.0537645	0.00902778	0.0188654	0.0245032	0.00902778	0	0.0201867	0.0227795	0.057806	0.0587617	0.063836	0.121244	0.0138889	0.0270833	0.0486161
0.0127672	0	0.0138889	0.0165651	0.0180556	0.0255344	0.0290673	0.0165651	0.0180556	0.0270833	0.0460328	0.0277778	0.0486161	0.0138889	0.00902778	0.0165651	0.083232	0.0480824	0.0325501	0.085645
0.0201867	0.0255344	0.0127672	0.0227795	0.0165651	0.0201867	0	0.0138889	0.0426956	0.0127672	0.0165651	0.0372225	0.0180556	0.0270833	0.0398323	0.0551373	0.00902778	0	0.0959666	0.0665653
0	0.0201867	0.00902778	0.0165651	0.0285483	0.0227795	0.0255344	0.0127672	0.0558715	0.0245032	0.0285483	0.03869	0.0227795	0	0.00902778	0.0227795	0.0361111	0.0270833	0.137319	0.0651002
0.00902778	0.00902778	0.03869	0.0270833	0.0180556	0.0353894	0.00902778	0.0127672	0.0285483	0.0277778	0.0201867	0.0165651	0.0325501	0.00902778	0.0127672	0.0510688	0.0317476	0.0180556	0.0180556	0.056643
0.00902778	0.030437	0.0165651	0.0305713	0.0331302	0.0372225	0	0	0.0426956	0.0188654	0.0201867	0.0201867	0.0451389	0.0952706	0.0718641	0.0952706	0.0705092	0.0180556	0.0558715	0.148067
0.0165651	0.00902778	0.03869	0.0138889	0.00902778	0.0188654	0.00902778	0.0165651	0.00902778	0.0127672	0	0.0451389	0.0317476	0.0570967	0.0317476	0	0.0647027	0.124724	0.00902778	0.145419
0.00902778	0.00902778	0.03869	0.0188654	0.0397293	0.0464448	0.0285483	0.0165651	0.030437	0.00902778	0.0188654	0.063836	0.0451389	0.0853913	0.0227795	0.083232	0.0127672	0.0201867	0.0779048	0.0972321
0.00902778	0.00902778	0.0188654	0.00902778	0.0127672	0.0472273	0.0277778	0.00902778	0.0486161	0.0398323	0.0317476	0.0165651	0.0377308	0	0.00902778	0.125418	0.0472273	0.0180556	0.0851679	0.0180556
0	0.0317476	0.0127672	0.0138889	0.00902778	0.0372225	0.0245032		0.0427915	0.0165651	0.00902778	0.0570967	0.0451389	0.0227795	0.083232	0.0227795	0.03869	0.0127672	0.156964	0.0490063
0.0227795	0.00902778	0.0165651	0	0.0180556	0.0472273	0.0180556	0.00902778	0.0454105	0.0201867	0.0180556	0.00902778	0.0541667	0.0605602	0.0462992	0.0245032	0.054442	0.083232	0.0727843	0.0727843
0.00902778	0.0255344	0.0227795	0.00902778	0.0201867	0.0317476	0.0245032	0.0127672	0.0530012	0	0.030437	0.0490063	0.0372225	0.08125	0.0377308	0.0687535	0.0180556	0.00902778	0.00902778	0.0343382
0.0188654	0.0188654	0.0227795	0.0277778	0.0180556	0.0505611	0.0127672	0.00902778	0.0472273	0.0255344	0.0285483	0.0201867	0.0541667	0.0127672	0.0766032	0.0727843	0.0165651	0.0201867	0.0587617	0.083232
0.00902778	0.0270833	0.0127672	0	0.0451389	0.00902778	0.00902778	0.0201867	0.0397293	0.00902778	0.0165651	0.0615397	0.063836	0.0893704	0.00902778	0.00902778	0.00902778	0.00902778	0.0227795	0.0687535
0.0188654	0.00902778	0.0165651	0.0201867	0.0353894	0.0245032	0.0138889	0.00902778	0.0180556	0.0127672	0	0.00902778	0.057806	0.00902778	0.0727843	0.0426956	0.00902778	0.0997151	0.0127672	0.0505611
0.00902778	0.0245032	0.0138889	0.00902778	0.0285483	0.0853122	0.0201867	0.0188654	0.0201867	0.0201867	0.0372225	0.0201867	0.0529238	0.0460328	0.0398323	0.0570967	0.0290673	0.0766032	0.0201867	0.115612
0.0270833	0.00902778	0.0305713	0.0188654	0.0127672	0.0227795	0.0127672	0.0180556	0.0427915	0.0188654	0.0165651	0.0180556	0.0505611	0.0227795	0	0.0285483	0.0902778	0.0526405	0.0587617	0.0331302
0.0180556	0.0227795	0.0325501	0.0127672	0.0138889	0.03869	0.0201867	0.0180556	0.0490063	0.0201867	0.00902778	0.0472273	0.0451389	0.056643	0.0180556	0.0285483	0.0138889	0.090728	0.0605602	0.0472273
0.0165651	0	0.0138889	0	0.0486161	0.030437	0.0245032	0.0127672	0.0353894		0	0.0372225	0.0331302	0.0464448	0.00902778	0.0165651	0.0398323	0.0555556	0.0343382	0.0270833
0.029208	0.0270833	0.0138889	0.00902778	0.0426956	0.0127672	0.0227795	0.0165651	0.0180556	0.0188654	0.0510688	0.0201867	0.0127672	0.0245032	0.0353894	0.00902778	0.0426956	0.0138889	0.0551373	0.0245032
0.00902778	0.0290673	0.0227795	0.00902778	0.0403734	0.0201867	0.0317476	0.0127672	0.0317476	0.0277778	0.0383016	0.0451389	0.0331302	0.0510688	0.0180556	0.103865	0.030437	0	0.0285483	0.0331302
0.00902778	0.0201867	0.0270833	0.0127672	0.0277778	0.0505611	0.0325501	0	0.0426956	0.0245032	0.0201867	0.0353894	0.0480824	0.0460328	0.0426335	0.074445	0.0472273	0.0756944	0.13016	0.100678
0.00902778	0.00902778	0.0138889	0.0138889	0.0165651	0.0227795	0.00902778	0.0165651	0.0530012	0.0387958	0.00902778	0.0165651	0.00902778	0.0285483	0.0138889	0.0776599	0.0944547	0.0833796	0.0165651	0.00902778
0.00902778	0.0377308	0.0245032	0.0201867	0.0201867	0.0397293	0.0165651	0.0353894	0.0377308	0.03869	0.0138889	0	0.0201867	0.0188654		0.0180556	0.0227795	0.0976503	0.0201867	0.0361111
0.0188654	0.0127672	0.0165651	0.00902778	0.0201867	0.0317476	0.0201867	0.00902778	0.0317476	0.0188654	0.0227795	0.0245032	0.0526405	0.0270833	0.0387958	0.0771334	0.0317476	0.100678	0.0976503	0.100934
0.00902778	0.0353894	0.03869	0.0138889	0.0245032	0.0537645	0.0255344	0.0165651	0.0165651	0.00902778	0.0397293	0.0435788	0.00902778	0.0227795	0.103865	0.0285483	0.0403734	0.107529	0.030437	0.104686
0.0127672	0.00902778	0.0285483	0.0138889	0.0227795	0.0180556	0.0165651	0.0165651	0.05952	0.0127672	0.0127672	0.0180556	0	0.0227795	0.0605602	0.00902778	0.0454105	0.0165651	0.162366	0
0.0127672	0.0227795	0.0188654	0	0.0201867	0.0138889	0.0165651	0.030437	0.0505611	0.0387958	0.0325501	0.0486161	0	0.063836	0.0665653	0.0165651	0.0180556	0.0460328		0
0.0127672	0.0528736	0.0165651	0.0127672	0.0451389	0.0505611	0.00902778	0.0270833	0.0325501	0.0290673	0.0180556	0	0.0426956	0.0843829	0.00902778	0.0138889	0.0863404	0	0.0416667	0.156748
0.00902778	0.00902778	0.0361111	0.00902778	0.0138889	0.03869	0.0138889	0.00902778	0.0270833	0.0245032	0.0180556	0.00902778	0	0.0558715	0.0549138	0.0605602	0.10807	0.0387958	0.0605602	0.030437
0.0127672	0.0201867	0	0.0165651	0.0180556	0.0372225	0.0138889	0.00902778	0.0188654	0.0343382	0.0245032	0.0587617	0.0451389	0.0227795	0.0180556	0.0426956	0.0651002	0.0377308	0.0245032	0.00902778
0.0245032	0.0188654	0.0165651	0.0270833	0.0201867	0.0270833	0.0255344	0.0227795	0.0270833		0.0397293	0.0290673	0.0819827	0.0426956	0.0317476	0.00902778	0	0	0.0605602	0.0451389
0.0127672	0	0.0165651	0.0180556	0.0201867	0.0201867	0.0201867	0.0245032	0	0.0138889	0	0.0285483	0.0451389	0.0460328	0.00902778	0.0608739	0.0165651	0.0201867	0.0931074	0.105281
0.0270833	0.00902778	0.0165651	0.0165651	0.0201867	0.0353894	0	0.0165651	0.0505611	0.0127672	0.0165651	0.0180556	0.063836	0.0227795	0.0486161	0.083232	0.0245032	0.0715817	0.0929467	0.030437
0.0165651	0.0180556	0.0180556	0.0270833	0.0290673	0.0614299	0.0165651	0.0165651	0.0290673	0.0188654	0	0.0615397	0.0227795	0.0227795	0.0270833	0.0387958	0.0180556	0.0343382	0.0165651	0.0317476
0.0127672	0.0180556	0.0245032	0.0255344	0	0.0227795	0.00902778	0.0201867	0.0530012	0.0165651	0.0180556	0.00902778	0.0127672	0	0.074445	0.00902778	0.0398323	0.00902778	0.0138889	0.0372225
0.0188654	0.0201867	0.0165651	0.00902778	0.0201867	0.0201867	0.00902778	0.00902778	0.0285483	0.0138889	0.0372225	0.0403734	0.0372225	0.0387958	0.0981921	0.0127672	0.0227795	0.08175	0.121456	0.0657232
0.00902778	0.0188654	0.00902778		0.00902778	0.0343382	0.00902778	0.0245032	0.0270833	0.0127672	0.030437	0.0783738	0.0325501	0.0180556	0.0387958	0.0460328	0.0227795	0.0942528	0.0455589	0.030437
0.0245032	0.00902778	0.0361111	0.0165651	0.0285483	0.0397293	0.00902778		0.0290673	0.0165651	0.0383016	0.0255344	0.0451389	0.03869	0.0460328	0.063836	0.148067	0.0285483	0.0403734	0.127449
0.0138889	0.00902778	0.0127672	0.0138889	0.0201867	0.0227795	0	0.0227795	0.0165651	0.00902778	0.0165651	0.0451389	0.0480824	0.0701423	0.0451389	0.0180556	0.0201867	0.0165651	0.0706834	0.0201867
0	0.0227795	0.00902778	0.0201867	0.0201867	0.0165651	0.0188654	0	0.0361111	0.0227795	0.0353894	0.0407421	0.00902778	0.0480824	0.110198	0.0180556	0.0353894	0.0416667	0	0.0416667
0.0165651	0.0317476	0.0270833	0.0165651	0.03869	0.0372225	0.0201867	0.0245032	0.0165651	0.0201867	0.0372225	0.0201867	0.030437	0.057806	0.0127672	0.0165651	0.063836	0.0727843	0.03869	0.0188654
0	0	0.0165651	0.0277778	0	0.0201867	0.00902778		0.0127672	0.0138889	0.00902778	0.0615397	0.0843829	0.057806	0.0127672	0.0127672	0.083232	0.00902778	0.102138	0.0969664
0.0188654	0	0.0201867	0	0.0331302	0.0165651	0.0343382	0.0165651	0.0317476		0	0.0383016	0.00902778	0.0594511	0.0641337	0.0397293	0.0426335	0.0427915	0.0227795	0
0.0127672	0.0227795	0.0201867	0.0317476	0.0201867	0.0180556	0.00902778		0.0472273	0.0127672	0.0325501	0.0460328	0.0180556	0.0455589	0.0361111	0.0426956	0.0180556	0.00902778	0.0188654	0
0.0201867	0.00902778	0.0165651	0	0.0201867	0.0270833	0.0451389	0.00902778	0.0331302	0.0403734	0.0451389	0.0325501	0.0657232	0.0188654	0.0621324	0	0.0180556	0.0138889	0.0270833	0.0451389
0.0127672	0.0227795	0.0127672	0.0138889	0.0245032	0.0372225	0.0403734	0.0127672	0	0.0201867	0.0285483	0.0245032	0.0201867	0.0555556	0.0718641	0	0.056643	0.00902778	0	0.0426335
0.0188654	0.0255344	0.0180556	0.00902778	0.0180556	0.00902778	0.00902778	0.0353894	0.0180556	0.0180556	0.0397293	0.0138889	0.0325501	0.0696178	0.0530012	0.0201867	0	0.0570967	0.0460328
0.00902778	0.00902778	0.0180556	0.0270833	0.0201867	0.0397293	0.0290673	0.00902778	0.0472273	0.0227795	0	0.0180556	0.0526405	0.0165651	0.0505611	0.0526405	0.102933	0.0707788	0.148717	0.0530012
0.0201867	0.0270833	0.0245032	0.0138889	0.0426956	0.0372225	0.0138889		0.0165651	0.0325501	0.00902778	0.0245032	0.0526405	0.0127672	0.00902778	0.0460328	0.0464448	0.0893704	0.0526405	0.030437
0.0127672	0.0201867	0.0270833	0.0127672	0.0285483	0.0353894	0.0127672	0.0127672	0.030437	0.00902778	0.00902778	0.0416667	0	0.0180556	0.0843829	0.0756944	0.0372225	0.00902778	0.0972321	0.0959666
0.0201867	0.0270833	0.0227795	0.0165651	0.00902778	0.056643	0.0255344	0.0127672	0.0528736	0.0165651	0.030437	0.0615397	0.0570967	0.0944547	0.0641337	0.0227795	0.0270833	0.0454105	0.0727843	0.0201867
0.0165651	0.0127672	0.0180556	0.00902778	0.0426956	0.0255344	0.0180556	0.0180556	0.0270833	0.0277778	0.00902778	0.0325501	0.0902778	0.0403734	0.0165651	0.0605602	0.0325501	0.0270833	0.00902778	0.0775915
0.00902778	0.0317476	0.0227795	0.0138889	0.00902778	0.0227795	0.0138889		0.0165651	0.0285483	0	0.0188654	0.0594511	0.057806	0.103865	0.0245032	0.0165651	0.054442	0.0138889	0.0343382
0.0245032	0.00902778	0.0255344	0.0138889	0.0353894	0.0188654	0.0245032	0.0180556	0.0464448	0.0188654	0.0201867	0.0472273	0.0127672	0.0657232	0.0285483	0.0530012	0.0472273	0.0387958	0.151459	0.0665653
0	0.0227795	0.00902778	0.0127672	0.0201867	0.0245032	0.0591094	0.00902778	0.0227795	0.0127672	0	0.0165651	0.0843829	0.0900371	0.0331302	0.0426956	0.029208	0.00902778	0.0180556	0.0451389
0.00902778	0.0180556	0.0165651	0.029208	0.0165651	0.0372225	0.00902778	0.0165651	0.0580183	0.0325501	0.029208	0.0201867	0.0270833	0.0505086	0.0270833	0.0843829	0.0403734	0.0361111	0.0944547	0.0180556
0.00902778	0.00902778	0.0180556	0.00902778	0.0353894	0.0245032	0.0165651	0.00902778	0.0180556	0.0201867	0.0460328	0.0361111	0.0353894	0.0948851	0.0510688	0.0584159	0.10807	0.0165651	0.0165651	0.030437
0.00902778	0.00902778	0.0245032	0.0138889	0.03869	0.0180556	0.0255344	0	0.0317476	0.0270833	0.00902778	0.0201867	0	0.0687535	0.00902778	0.0526405	0.0562843	0.0165651	0.0138889	0.0486161
0.0165651	0.00902778	0.0165651	0.0188654	0.0201867	0.0460328	0.0127672		0.0490063	0.0165651	0.00902778	0.0201867	0.0530012	0.0454105	0.090728	0.00902778	0.0138889	0.0201867	0.0526405	0.05952
0.0127672	0.00902778	0.0180556	0.0188654	0.0426956	0.0505611	0.0165651	0.0201867	0.0270833	0.00902778	0.0165651	0.0383016	0.0403734	0.0460328	0.0165651	0.0138889	0.0851679	0.0127672	0.0188654	0.029208
0	0.00902778	0.0227795	0.00902778	0.0201867	0.0426956	0.0255344	0.0270833	0.0472273	0.00902778	0.00902778	0.0426956	0.00902778	0.0462992	0.0766032	0.0387958	0.124724	0.00902778	0.00902778	0.0486161
0.0188654	0.00902778	0.0245032	0.00902778	0.0201867	0.0689321	0.0127672	0.0188654	0.0270833	0.0403734	0.0397293	0.0407421	0.0713523	0.00902778	0.0727843	0.0165651	0	0.0460328	0.128997	0.0505611
0.0227795	0.00902778	0.0165651	0.0138889	0.0353894	0.0127672	0.0201867		0.00902778	0	0.00902778	0.0270833	0.0331302	0.0496953	0.0631944	0.0505611	0.0270833	0.0773799	0.0549138	0.0976503
0.0127672	0.0180556	0.0180556	0.0165651	0.0201867	0.0325501	0.029208	0.0188654	0.0285483	0.0343382	0.0361111	0.0472273	0.00902778	0.0398323	0.104686	0.117708	0.0165651	0.0904432	0.153206	0.0180556
0.0138889	0.00902778	0.0285483	0.0138889	0.0290673	0.0180556	0.0180556		0.0285483	0	0.0361111	0.0486161	0.0454105	0.0701423	0.0180556	0.0651002	0.101885	0.0715817	0.0997151	0.0899915
0.0245032	0.0180556	0.0270833	0.0201867	0.0426956	0.0853122	0.0127672		0.0180556	0.0188654	0.030437	0.0127672	0.0180556	0.063836	0.0530012	0	0.00902778	0.0398323	0.100934	0.0317476
0	0	0	0.00902778	0.0245032	0.0255344	0.0255344	0.0227795	0.0427915	0.0285483	0.0605602	0.0353894	0.0851679	0.0227795	0.0426335	0.0605602	0.0127672	0.063836	0.0403734	0.0740976
0.0165651	0	0.0270833	0.0305713	0.0270833	0.0353894	0.0559922		0.0201867	0.0180556	0.0227795	0.0472273	0.00902778	0.0227795	0	0	0.0526405	0.0165651	0.0188654	0.0807469
0.0201867	0.0138889	0.0165651	0.0165651	0.0180556	0.0480824	0.0541667	0.0127672	0.0490063	0.0127672	0.0201867	0.0353894	0.0594511	0.0127672	0.00902778	0.0930789	0.0201867	0.0779048	0.00902778	0.0255344
0.0165651	0.0180556	0.0188654	0.0127672	0.0255344	0.0317476	0.0201867	0.00902778	0.00902778	0.0270833	0.0165651	0.00902778	0.0403734	0.0741529	0.0510688	0.0227795	0.0397293	0.03869	0.0496953	0.0775915
0.0188654	0.00902778	0.0285483	0.0127672	0	0.030437	0.0245032	0.00902778	0.0451389	0.00902778	0.0317476	0.0201867	0.0255344	0.0317476	0.0930789	0.0510688	0.0460328	0.0722222	0.0634952	0.0180556
0.00902778	0.0227795	0.0180556	0.0227795	0.029208	0.0201867	0.0317476	0.0188654	0.0127672	0.00902778	0.03869	0.0180556	0.0403734	0	0.00902778	0.0687535	0.0270833	0.00902778	0.0165651	0.0618056
0.0188654	0.00902778	0.0227795	0.00902778	0.0397293	0.0317476	0.0285483	0.030437	0.0165651	0.00902778	0.0245032	0	0.0472273	0.0227795	0.104686	0.0201867	0.0227795	0.030437	0.0608739	0.147091
0.0245032	0.0201867	0.0245032	0.0270833	0.0180556	0.0255344	0	0.00902778	0	0	0.00902778	0.0387958	0.0455589	0.0165651	0.103052	0.00902778	0.132178	0.135417	0.0201867	0.0687535
0.00902778	0.0270833	0.0317476	0.00902778	0.0180556	0.0549138	0.0290673	0.0165651	0.0331302	0.0127672	0	0.0526405	0.0201867	0.0496953	0.0255344	0.0285483	0.0165651	0.0361111	0.0740976	0.0455589
0	0.0255344	0.0180556	0.0127672	0.0165651	0.0397293	0.0127672		0.0427915	0.0255344	0.029208	0.0165651	0.054442	0.0701423	0	0.0245032	0.111667	0.0165651	0.141018	0.0920656
0.0227795	0.0270833	0.0227795	0.00902778	0.0180556	0.0480824	0.0188654	0	0.0165651	0.00902778	0.0227795	0.0255344	0	0.030437	0.0372225	0.00902778	0.0651002	0.0451389	0.0705092	0.0407421
0.0127672	0.0317476	0.0188654	0.0138889	0.0353894	0.00902778	0.0188654	0.0127672	0.0325501	0.0227795	0.0325501	0.0180556	0.0631944	0.0651002	0.0165651	0	0.0807469	0.0807469	0.0180556	0.0505611
0.0245032	0.0127672	0.0245032	0	0.0285483	0.0290673	0.00902778	0	0.0398323	0.0255344	0.0201867	0.0270833	0.0201867	0.0496953	0.0245032	0.0227795	0.0862929	0.0227795	0.0671747	0.157007
0.0127672	0.0201867	0.0227795	0	0.00902778	0.0505611	0.0227795	0.0165651	0.0245032	0.0127672	0	0.0188654	0.0608739	0.0549138	0.0605602	0.0930789	0.0255344	0.0727843	0.0277778	0.0665653
0.0127672	0.00902778	0.0165651	0.00902778	0.0317476	0.0201867	0.0245032	0.0127672	0.0317476	0.0138889	0.0270833	0.00902778	0.0331302	0.0766032	0.0778181	0.057806	0.0843829	0.00902778	0.090728	0.0614299
0.00902778	0.00902778	0.0165651	0.00902778	0.0201867	0.0317476	0.00902778	0.0180556	0.0227795	0.0165651	0.0325501	0.0201867	0.0526405	0.0127672	0.0165651	0.0551373	0.0331302	0.0426956	0.0127672	0.142742
0.0245032	0.0127672	0.0290673	0	0.0188654	0.0127672	0.0201867		0.0165651	0.0460328	0.0201867	0.0451389	0.0343382	0.0605602	0.0397293	0	0.0427915	0.0180556	0.0451389	0.03869
0	0.00902778	0.0188654	0.0317476	0.00902778	0.0407421	0.0270833	0.0353894	0.0377308	0.0397293	0.0127672	0.0165651	0.0127672	0.0180556	0.0270833	0.00902778	0.00902778	0.0959666	0.0138889	0.0180556
0.00902778	0.0580183	0.0285483	0.0245032	0.0317476	0.0165651	0.0372225	0.0245032	0.0317476	0	0.0325501	0.0530012	0.0383016	0.0605602	0.00902778	0.0383016	0.0687535	0.101122	0.0621324	0.00902778
0.00902778	0.00902778	0.0201867	0.00902778	0.00902778	0.0537645	0.0285483	0.0127672	0.0377308	0.0127672	0.0127672	0.0325501	0.0608739	0.063836	0.00902778	0.063836	0.0621324	0.0180556	0.0201867	0.056643
0.00902778	0.0188654	0.0227795	0	0.00902778	0.0317476	0.0165651	0.00902778	0.0255344	0.0165651	0.0180556	0.0403734	0.0397293	0.0486161	0.0403734	0.0165651	0.0227795	0.0701423	0.0807469	0.0605602
0.0165651	0.00902778	0.0138889	0.0138889	0.0290673	0.0559922	0.0201867	0.0180556	0.0451389	0.0277778	0	0.056643	0.0727843	0.0530012	0.101885	0.0948851	0.0570967	0.0201867	0	0.0651002
0.0165651	0.0180556	0.0165651	0.0127672	0.030437	0.0426956	0.030437		0.0427915	0.0180556	0.00902778	0	0	0.0180556	0.0127672	0	0.0651002	0.140835	0.0201867	0.142742
	0.00902778	0.0188654	0.00902778	0.0180556	0.0325501	0.0490063		0.0372225	0.00902778	0.0188654	0.0372225	0.0325501	0.109964	0.0776599	0.0227795	0.0255344	0.0689321	0.0180556	0.0317476
0.00902778	0.0455589	0.0285483	0.0277778	0.0285483	0.0245032	0.00902778	0.0165651	0.0201867	0.0201867	0.0372225	0.0127672	0.00902778	0.063836	0.0727843	0.0505086	0.0757836	0.00902778	0.0227795	0.11818
	0.0245032	0	0.00902778	0.0127672	0.0762309	0.0138889	0.00902778	0.0285483	0.0427915	0.00902778	0.0486161	0.057806	0.0460328	0.0270833	0.0722222	0.0403734	0	0.083232	0.0486161
0.0127672	0.00902778	0.0165651	0.00902778	0.0285483	0.030437	0.0201867	0.0127672	0.0555556	0.0165651	0.0227795	0.0353894	0.0451389	0.0285483	0.0451389	0.113118	0.0372225	0.00902778	0.0165651	0.0372225
0	0.0165651	0.00902778	0.0138889	0.0353894	0.0201867	0	0.0127672	0.0165651	0.0138889	0.0201867	0.0361111	0.0343382	0.0201867	0.0180556	0.00902778	0	0.0353894	0.0180556	0.132209
0.0127672	0.0285483	0.00902778	0.0138889	0.0180556	0.0631944	0.0188654	0.0188654	0.0245032	0.0462992	0.0270833	0.057806	0.0621324	0.0180556	0.0201867	0	0.00902778	0.0757295	0.0201867	0.0372225
0.0180556	0.0165651	0.0245032	0.00902778	0.0270833	0.0180556	0.0377308	0.0127672	0.0245032	0.00902778	0.0285483	0.0201867	0.0270833	0.0403734	0.0757295	0.0383016	0.0614299	0.0285483	0.0227795	0.0530012
0.0165651	0.0201867	0.0165651	0.00902778	0.0127672	0.0290673	0.0331302	0.0290673	0.0290673	0.0188654	0.0165651	0.0165651	0.0526405	0.104686	0.091785	0.0343382	0.0982191	0.0683384	0.0227795	0.0712576
	0.0255344	0.0188654	0	0.0201867	0.0387958	0.0165651	0.0227795	0.0325501	0.0165651	0.0180556	0.029208	0.00902778	0.109258	0.0766032	0.0766032	0.0496953	0.0843829	0.0634952	0.0398323
0.00902778	0.0290673	0.0165651	0.00902778	0.00902778	0.0180556	0.00902778	0.0201867	0.00902778	0.0201867	0.0317476	0.0325501	0.0843829	0.0397293	0.0165651	0.0227795	0.029208	0.00902778	0.0893704	0.0165651
0.0165651	0.0180556	0.0270833	0.0165651	0.0180556	0.0480824	0.0165651	0	0.0317476	0.00902778	0.030437	0.0165651	0.0201867	0.0427915	0.0361111	0.0526405	0.0426956	0.0510688	0.0464448	0.0555556
0.00902778	0.00902778	0.0317476	0.0305713	0.0480824	0.0451389	0.00902778	0.0138889	0.0201867	0.00902778	0.0372225	0.03869	0.0138889	0.063836	0.0766032	0.0277778	0	0.00902778	0.162366	0.0451389
0	0.0227795	0.0188654	0.00902778	0.0290673	0.0317476	0.0165651	0.0165651	0.0353894	0.0201867	0.0188654	0.0188654	0.0227795	0	0.0165651	0.0641337	0.0227795	0.0451389	0.103865	0.0931074
0.0201867	0.0227795	0.0245032	0.0127672	0.0201867	0.0317476	0.0245032	0.00902778	0.0372225	0.00902778	0.0285483	0.0387958	0.029208	0.0245032	0	0.00902778	0.00902778	0	0.113789	0.0727843
0.00902778	0.0270833	0.0331302	0.00902778	0.0201867	0.0127672	0.0180556	0.0127672	0.0270833	0.0127672	0.0325501	0	0.0372225	0.0383016	0	0.0127672	0.0851679	0	0.00902778	0.056643
0	0.0201867	0.0227795	0.0245032	0.0317476	0.0255344	0.0245032	0.0245032	0.0486161	0.00902778	0.0361111	0.0227795	0.0426956	0.0496953	0.0165651	0.0383016	0.0165651	0.0398323	0.00902778	0.0407421
0.0127672	0	0.0180556	0.0127672	0.0165651	0.0201867	0.00902778	0	0.0245032	0.0127672	0.0227795	0.0180556	0.0451389	0.0270833	0.030437	0.0735095	0.0490063	0.00902778	0.0180556	0.0969664
0.00902778	0.0227795	0.0165651	0.0201867	0.0201867	0.030437	0.00902778	0	0.0188654	0.0227795	0.0270833	0.0180556	0.0317476	0.0570967	0.0270833	0.0631944	0.0705092	0.0317476	0.141018	0.00902778
0.0165651	0.0255344	0.0188654	0.0127672	0.0188654	0.00902778	0.0403734	0	0.0317476	0.0138889	0.00902778	0.0285483	0.0227795	0.0621324	0.0944547	0.057806	0.0180556	0.15532	0	0.0913399
0.0165651	0.0245032	0.0317476	0.00902778	0.0317476	0.0317476	0.0165651	0.00902778	0.0472273	0.0165651	0.0165651	0.0486161	0.0180556	0.00902778	0.0353894	0.0277778	0.0180556	0.00902778	0.0727843	0.0403734
0.00902778	0.0270833	0.0245032	0.00902778	0.0201867	0.0838669	0.0285483	0.0127672	0.00902778	0.00902778	0.0245032	0.0285483	0	0.0317476	0.0666269	0.122791	0.0127672	0.0201867	0.0227795	0.0715817
0.00902778	0.0127672	0.0127672	0.0277778	0.0180556	0.00902778	0.0270833	0.0188654	0.0526405	0.0127672	0.00902778	0	0.0127672	0.0180556	0.0843829	0	0.0620897	0.0451389	0.0757295	0.0952427
0.0165651	0.00902778	0.0138889	0.029208	0.0290673	0.030437	0.0138889	0.00902778	0.0270833	0.0227795	0	0.0201867	0.0671747	0.0227795	0.00902778	0	0.0317476	0.0201867	0.0651002	0
0.0165651	0.0188654	0.0227795	0.0201867	0.0277778	0.0317476	0.0255344	0	0.0361111	0.0245032	0.0270833	0.0383016	0.0331302	0.0651002	0.0255344	0.109196	0.085645	0.0707788	0.0454105	0.0505611
0.0180556	0.0285483	0.0165651	0.0127672	0.0255344	0.0537645	0.0398323	0.0127672	0.0490063	0.03869	0.00902778	0.0188654	0.0526405	0.0188654	0	0.00902778	0.0952706	0.0819003	0.0631944	0
0	0.0201867	0.0138889	0.0127672	0.0317476	0.0127672	0.0305713	0.0188654	0.0331302	0.0245032	0	0.0407421	0.0201867	0.0227795	0	0.0387958	0.0620897	0.0201867	0.00902778	0.0138889
0.0180556	0.0188654	0.0227795	0.0245032	0.0201867	0.0529238	0.0343382	0.0353894	0.0127672	0.0188654	0.0526405	0.0460328	0.0526405	0.0853913	0.0528736	0	0.0851679	0	0.0138889	0.114147
0.0245032	0.0377308	0.0165651	0.0227795	0.0201867	0.0331302	0.0245032	0.0255344	0.0707788	0.0270833	0.0325501	0.00902778	0.00902778	0.0270833	0.0361111	0.0776599	0.0472273	0.130659	0.121948	0.0528736
0.0245032	0.0245032	0.0127672	0.00902778	0.0426956	0.0397293	0	0	0.0530012	0.030437	0.029208	0.0383016	0.0127672	0.0201867	0.0361111	0.0584159	0.0127672	0.102138	0.0783738	0.083232
0.0165651	0.0270833	0.0165651	0.00902778	0.0127672	0.055919	0.00902778		0	0.0343382	0.00902778	0.0331302	0.00902778	0.00902778	0.0305713	0.0180556	0.0741529	0.0426335	0.101885	0.0451389
0.0201867	0.0245032	0.0270833	0.0188654	0.0227795	0.0188654	0.0490063	0.00902778	0.0472273	0.00902778	0.0201867	0.0383016	0.0325501	0.0486161	0.057806	0	0.00902778	0.0651002	0.0705092	0.0372225
0.00902778	0.030437	0.029208		0.0372225	0.00902778	0.0377308	0.0305713	0	0.0165651	0.0426956	0	0.0867639	0.057806	0.0570967	0.0138889	0.0403734	0.00902778	0.08175	0.10807
0.0165651	0.00902778	0.0245032	0.0165651	0.0201867	0.0317476	0.0398323	0.0331302	0.0270833	0.0255344	0.0165651	0.0472273	0.0570967	0.0634952	0.0353894	0.0227795	0.142742	0.00902778	0.0285483	0.0317476
0	0.0201867	0.0227795	0.0127672	0.0180556	0.0245032	0.0245032	0.0180556	0.0325501	0.00902778	0.0227795	0.0201867	0.0201867	0.0227795	0	0.0687535	0.0807469	0.0689321	0.100272	0.0180556
0.00902778	0.030437	0.0227795	0.0127672	0.0201867	0.0460328	0.0245032	0.0165651	0.0570037	0.0201867	0.0127672	0.0325501	0.0570967	0.00902778	0.0398323	0.0180556	0.0426335	0.102933	0.0180556	0.0486161
0.00902778	0.0398323	0.00902778	0.0165651	0	0.0201867	0.0180556	0.0245032	0.0290673	0.0317476	0.0403734	0.0188654	0.0570967	0.0819327	0.108884	0.0788921	0.0472273	0.124724	0.0902778	0.0127672
0.0245032	0.0455589	0.0285483	0	0.0180556	0.0615397	0.0201867	0.0270833	0	0.0127672	0.0361111	0.0285483	0.0227795	0.0180556	0.074445	0.0270833	0.0317476	0.0472273	0.0530012	0.0305713
0.0188654	0.0285483	0.030437	0.0188654	0.00902778	0.0541667	0.0201867	0.0188654	0.0270833	0.0201867	0.0165651	0.029208	0.0180556	0.0165651	0.0608739	0.00902778	0.00902778	0.063836	0.0165651	0.029208
0.0188654	0.0317476	0.0227795	0.0188654	0.0285483	0.0480824	0.0165651	0	0.0270833	0.00902778	0.0407421	0.0270833	0.0201867	0.0549138	0.00902778	0.00902778	0.0858671	0	0.03869	0.0331302
0.0180556	0.0353894	0.0165651	0.0180556	0.0201867	0.0615397	0.0201867	0.0180556	0.0353894	0.0165651	0.0227795	0.0188654	0.0570967	0.0549138	0.0317476	0.0227795	0.0403734	0.00902778	0.0496953	0.0505611
0.0180556	0.0127672	0.03869	0.00902778	0.0285483	0.0464448	0.00902778	0.0343382	0.0490063	0.0165651	0	0.029208	0.029208	0.0671747	0.0462992	0.0605602	0.0270833	0	0.0776599	0.0455589
0.00902778	0.00902778	0.0165651		0.0426956	0.0165651	0.0285483	0.0165651	0.0270833	0.00902778	0	0.0277778	0.0403734	0.0325501	0.06903	0.0255344	0.00902778	0.0372225	0.0993056	0.074445
0.0227795	0.0180556	0.0227795	0.0127672	0.0201867	0.0530012	0.0343382	0.0138889	0.00902778	0.0188654	0.0277778	0.0372225	0.0403734	0.0325501	0.0127672	0.00902778	0.0403734	0.0824783	0.0331302	0.0775915
0.00902778	0.029208	0.0165651	0	0.0127672	0.0496953	0.0490063	0.0188654	0.03869	0.0227795	0	0.00902778	0	0.103865	0.074445	0.0605602	0.0285483	0	0.0277778	0.03869
0.0138889	0.0180556	0.0227795	0.00902778	0.00902778	0.0201867	0.0403734	0.0165651	0.0165651	0.00902778	0.0285483	0.0325501	0.0594511	0.0353894	0.11607	0	0.0687535	0.00902778	0.0201867	0.115035
0	0.0201867	0.0201867	0.0188654	0.0331302	0.0762309	0.00902778	0.0317476	0.00902778	0.00902778	0.0201867	0.0460328	0.0285483	0.0403734	0.0427915	0.0838669	0.0982191	0.148067	0	0.0403734
0.0180556	0.0255344	0.0285483	0.0188654	0.0426956	0.03869	0.0325501	0.0180556	0.0464448	0	0.0245032	0	0.0403734	0.057806	0.0783738	0.0403734	0.0858671	0.0361111		0.0305713
0	0	0.0180556	0.00902778	0.0270833	0.0270833	0.0180556	0	0.0472273	0.0227795	0	0.0165651	0.0255344	0.0701423	0.0735456	0.0505086	0	0.0180556	0.0403734	0.0530012
0.0245032	0.0387958	0.0227795	0.0127672	0.0201867	0.0245032	0.0245032	0.0165651	0.0426956	0.00902778	0.0180556	0.0353894	0.0480824	0.0245032	0.0526405	0.0687535	0.0180556	0.0180556	0.0180556	0.0505611
0.00902778	0.00902778	0.0285483	0.0188654	0.0201867	0.0227795	0.0138889		0.0472273	0.0270833	0	0.0472273	0.00902778	0.0180556	0.0180556	0.08175	0.0180556	0.054442	0.0227795	0.0372225
0	0.0188654	0.0270833	0	0.0127672	0.0608739	0.0201867	0.0165651	0.0165651	0.0277778	0	0.0541667	0.0325501	0.0766032	0.0451389	0.030437	0.0201867	0.054442	0.0180556	0.030437
0	0.00902778	0.00902778	0.00902778	0.0201867	0.0317476	0.0331302	0.0290673	0.0317476	0.0290673	0.0180556	0.00902778	0.0285483	0	0.0127672	0.0165651	0.0127672	0.0383016	0.0727843	0.134349
0.00902778	0	0.0188654	0.0138889	0.0180556	0.0762309	0.00902778	0	0.00902778	0.0165651	0	0.0245032	0.0353894	0.115071	0	0.0325501	0.0757836	0.0904432	0.0227795	0.123079
0.0127672	0.00902778	0	0.0138889	0.0331302	0.0317476	0.00902778	0.0127672	0.0270833	0.0201867	0	0.029208	0	0.0505611	0.0325501	0.030437	0.0331302	0.0618056	0.0317476	0
0.0188654	0.0353894	0.0317476	0.0138889	0.0285483	0.0165651	0.0305713	0.0331302	0.0317476	0.0201867	0.063836	0.0165651	0.0407421	0.0270833	0.0451389	0.0165651	0.0490063	0.0771334	0.0245032	0.030437
0.0201867	0.0435788	0.0317476	0.00902778	0.0403734	0.0201867	0.0427915	0.0165651	0.0180556	0.0285483	0.0317476	0.0277778	0.0383016	0.0127672	0	0.063836	0.00902778	0.0605602	0.0165651	0.0505611
0.00902778	0.0201867	0.0138889	0.0201867	0.0201867	0.0407421	0.0398323	0	0.0472273	0.00902778	0.030437	0.0165651	0.0570967	0.00902778	0.0285483	0.0180556	0.0361111	0		0.0902778
0.0188654	0.00902778	0.0245032	0.0290673	0.0127672	0.055919	0.0127672		0.0285483	0.0201867	0.0285483	0.0398323	0.0325501	0.03869	0	0	0.0127672	0.00902778	0.0496953	0.0651002
0.00902778	0.00902778	0.0227795	0	0.00902778	0.0615397	0.0490063	0.00902778	0.0353894	0.0255344	0.030437	0	0.0615397	0.0455589	0.047314	0.0863404	0.0426335	0.0851679	0.0526405	0.0331302
0.00902778	0.0127672	0.0325501	0.0305713	0.0285483	0.0285483	0.0331302	0.0227795	0.0290673	0.0201867	0.0201867	0.0227795	0.0127672	0.0651002	0.0713523	0	0.0317476	0.0387958	0.0165651	0.0851679
0.0180556	0.0270833	0.0245032	0.00902778	0.0201867	0.0317476	0.0245032	0.0325501	0.0227795	0.00902778	0.0464448	0.0127672	0.0621324	0.106576	0.0486161	0.0270833	0.0651002	0.090728	0.063836	0.0372225
0.00902778	0.00902778	0.0245032	0.00902778	0.0201867	0.0480824	0.0245032	0.0165651	0	0.0245032	0.0180556	0.0460328	0.00902778	0.0594511	0.0653295	0.0165651	0.0180556	0.0526405	0.162366	0.0902778
0.0180556	0	0.0227795	0.0127672	0.0270833	0.0647027	0.0325501	0	0.0188654	0.0165651	0.0180556	0.0290673	0.0138889	0.0403734	0.00902778	0.0486161	0.083232	0.00902778	0.0165651	0.0727843
0.0165651	0.0227795	0.0180556	0.0201867	0.00902778	0.0426956	0.0138889	0.0165651	0.0426956	0.0188654	0.0127672	0.0460328	0.0317476	0.0138889	0.0387958	0	0.0490063	0.00902778	0.0843829	0.11818
0.0127672	0.0165651	0.0245032	0.0127672	0.0270833	0.0853122	0.0165651	0.0180556	0.0427915	0.0188654	0.0165651	0.0537645	0.03869	0.0621324	0.0657232	0.0587617	0.0829214	0.0387958	0.0705092	0.0227795
0.00902778	0.0343382	0.0180556	0.0138889	0.0290673	0.0227795	0	0.0165651	0.0426956	0.0325501	0.00902778	0.0180556	0.0472273	0.0594511	0	0.0383016	0.121244	0.124538	0.0696178	0.0549138
0.00902778	0.00902778	0.0188654	0.0188654	0.0165651	0.0398323	0.00902778	0.0188654	0.0427915	0.00902778	0.0372225	0.0451389	0.0270833	0.063836	0.0343382	0.0451389	0.00902778	0.0920656		0.0701423
0.0127672	0.0255344	0.0285483	0.00902778	0.0285483	0.0317476	0.0305713	0.0165651	0.0245032	0.0245032	0.0180556	0.0372225	0.00902778	0	0	0.029208	0.132209	0.0180556	0.124865	0.00902778
0.0188654	0.0201867	0.0138889	0.0277778	0.0201867	0.0201867	0.0165651	0.029208	0.0255344	0.00902778	0.030437	0.0383016	0.0127672	0.0480824	0.0165651	0.0843829	0.0270833	0.0931074	0.0621324	0
0.00902778	0.0227795	0.0245032	0	0.0165651	0.0270833	0.0227795		0.0472273	0.0188654	0.0127672	0	0.0631944	0.0138889	0.0460328	0.0165651	0.0952706	0.085645	0.0180556	0.0969664
0.0165651	0.0127672	0.0138889	0.0138889	0	0.0505611	0.00902778	0.0138889	0.0127672	0.0127672	0.030437	0.0325501	0.0605602	0	0.0127672	0	0.0451389	0.0285483	0.0165651	0.0403734
0.0127672	0.0305713	0.030437		0.0426956	0.0372225	0.0290673	0.0127672	0.0188654	0.0285483	0.0201867	0	0.0486161	0.0201867	0.0317476	0	0.0982191	0	0.0165651	0.00902778
0.0188654	0.0180556	0.03869	0.00902778	0.0180556	0.0325501	0.00902778	0.00902778	0.0472273	0.0188654	0.0325501	0.00902778	0.063836	0.0526405	0.0285483	0.0605602	0.0127672	0.0651002	0.0397293	0.05952
0	0	0.0277778	0.00902778	0	0.0317476	0.0270833	0.0361111	0.0325501	0.0427915	0	0.0460328	0.0383016	0.0245032	0.0353894	0.0460328	0	0.0127672	0.0472273	0.0549138
0	0.0180556	0.0245032	0	0.0201867	0.0188654	0.0127672	0.030437	0.0127672	0.00902778	0.0361111	0.0383016	0.0270833	0.0165651	0.00902778	0.0451389	0.0227795	0.134774	0.08125	0.0361111
0.00902778	0.0277778	0.0227795	0.0165651	0.0201867	0.0472273	0.0305713	0.0317476	0.0270833	0.00902778	0.0165651	0.0165651	0.0387958	0.0188654	0.0462992	0.0383016	0.083232	0.132209	0.0127672	0.0361111
0.00902778	0.00902778	0.0245032	0.0180556	0.00902778	0.0165651	0.0227795		0.0490063	0.0427915	0.0127672	0.0180556	0.0427915	0.0526405	0.00902778	0.0245032	0.0227795	0.0201867	0.0851679	0
0.00902778	0.0227795	0.0127672	0.00902778	0	0.0403734	0.0325501	0.0361111	0.0285483	0.0165651	0.0383016	0.0245032	0.00902778	0.0858671	0	0	0.0930789	0.132178	0.0277778	0.145419
0.0127672	0.0138889	0.0227795	0.0138889	0.0180556	0.0127672	0.00902778	0.00902778	0.0270833	0.0201867	0.00902778	0.0277778	0.0383016	0.0255344	0.0398323	0.0372225	0.100934	0.0201867		0.0201867
0.0201867	0.0227795	0.0165651	0.0138889	0.00902778	0.0317476	0.0127672	0.0277778	0.0398323	0.0277778	0.0361111	0.0188654	0.0325501	0.0496953	0.0372225	0.0486161	0.083232	0.00902778	0	0.0426335
0.00902778	0.0227795	0.0245032	0.0127672	0.0127672	0.0353894	0.0245032	0.0188654	0.029208	0.0227795	0	0.0180556	0.00902778	0	0.0696178	0.0505086	0.0893704	0.0838669	0.0559922	0.0165651
0.00902778	0.0290673	0.0180556	0.00902778	0.0201867	0.0270833	0.0317476	0.00902778	0.0270833	0.00902778	0.0317476	0.0426335	0.0325501	0.0165651	0.0180556	0.091785	0.054442	0.0387958	0.029208	0.0969664
0.00902778	0.0180556	0.0165651	0	0.0245032	0.0387958	0.0305713	0.0180556	0.0270833	0.00902778	0.0325501	0.0451389	0.0325501	0.0227795	0.0361111	0.0165651	0.0180556	0.00902778	0.0377308	0.0570967
0.0245032	0.00902778	0.0245032	0.0165651	0.030437	0.0201867	0.0255344	0.0138889	0.0426956	0.0201867	0.0255344	0.0451389	0.0127672	0.0180556	0.0387958	0.0398323	0.085645	0	0.0277778	0.0398323
0.0127672	0.0188654	0.0138889	0.0127672	0.0353894	0.0526405	0.0245032		0.0490063	0.0180556	0	0.0180556	0.0383016	0.0549138	0.0138889	0.0180556	0.0180556	0.0687535	0.0387958	0.0455589
0.0165651	0.0188654	0.0361111	0.0188654	0.00902778	0.0201867	0.0201867	0.00902778	0.0407421	0.0165651	0.0227795	0.0180556	0.0741529	0.0165651	0.0372225	0.0486161	0.101055	0.0165651	0.0541667	0.0944547
0.0127672	0.0188654	0.0180556	0.0201867	0.0353894	0.0472273	0.0490063	0.0317476	0.0127672	0.0227795	0.0165651	0.0180556	0	0.0961649	0.0705092	0.00902778	0.132209	0.0727843		0.0570967
0.0245032	0.0165651	0.0416667	0.0127672	0.00902778	0.056643	0.0180556	0.0188654	0.0270833	0.0188654	0.0201867	0.0255344	0.0451389	0.05952	0.00902778	0.0549138	0.140835	0.15532	0.00902778	0.0343382
0.00902778	0.0180556	0.0201867	0.0138889	0.0138889	0.0201867	0.0201867	0	0.0127672	0.0245032	0.00902778	0.0255344	0.063836	0	0.0455589	0.0343382	0.03869	0.00902778	0.0255344	0.0621324
0.00902778	0.0127672	0.0180556	0.0165651	0.0426956	0.0853122	0.00902778	0.0127672	0.0165651	0.0165651	0.0180556	0.06903	0.055919	0.0696178	0.0530012	0.0165651	0.0671747	0.0451389	0.029208	0.0317476
0.00902778	0.0201867	0.03869		0.0285483	0.056643	0.0490063		0	0.0180556	0.0403734	0.0427915	0.0486161	0.00902778	0.083232	0.104686	0.030437	0.054442	0.00902778	0.0657232
	0.00902778	0.0165651		0.0138889	0.0317476	0.0277778		0.0426956	0.0227795	0	0.0486161	0.00902778	0.0227795	0.0270833	0.0505611	0.0687535	0.151459	0.132178	0
0.0245032	0.0270833	0.0188654	0.0188654	0.03869	0.030437	0.0255344	0.00902778	0.05952	0	0	0.0325501	0.0403734	0	0.00902778	0.0270833	0.0180556	0.0526405	0.0165651	0.0201867
0.0227795	0.0398323	0.0180556	0.0188654	0.00902778	0.0285483	0.0165651	0.030437	0.0580183	0.0188654	0.0180556	0.0201867	0.0317476	0	0.0180556	0.0651002	0.0180556	0.0403734	0.0188654	0.0942528
0.0245032	0.0188654	0.0277778	0.0138889	0.0464448	0.0180556	0.0201867	0	0.029208	0.00902778	0.0407421	0.0180556	0	0.0227795	0.03869	0.0605602	0.0227795	0.109408	0.0227795	0.0486161
0.0165651	0.00902778	0.0188654	0.0165651	0.0180556	0.0426335	0.0398323		0.0290673	0.0188654	0.00902778	0.0383016	0	0	0.0541667	0.0397293	0.00902778	0.0462992	0.0427915	0.0127672
0.0165651	0.029208	0.0245032	0	0.0165651	0.0180556	0.0317476	0.00902778	0.0426956	0.00902778	0.0285483	0.029208	0.0621324	0.0372225	0.0165651	0.0317476	0.0893704	0.0127672	0.0387958	0.0227795
0.0165651	0.0180556	0.0165651	0.0188654	0.0451389	0.00902778	0.0165651	0	0.0383016	0.0138889	0.00902778	0.0180556	0	0.063836	0.0530012	0.0127672	0.063836	0.00902778	0.0416667	0.0727843
0.00902778	0.0317476	0.0245032	0.00902778	0.0180556	0.030437	0.0290673	0.00902778	0.0377308	0.0255344	0.0285483	0.0486161	0.00902778	0.0407421	0	0.0270833	0.0227795	0.0462992	0.0180556	0.030437
0.0127672	0	0.0227795	0.00902778	0	0.0255344	0.0201867	0	0.0270833	0	0.0325501	0	0.0325501	0.0325501	0.0451389	0.0727843	0.00902778	0.0462992	0.0285483	0.107693
0.0188654	0.00902778	0.0285483		0.0201867		0.0201867		0.0188654	0	0.00902778	0.0353894	0.0180556	0.0180556	0.00902778	0.0505611	0.0227795	0.0201867	0.0165651	0.0427915
0.0127672	0.00902778	0.0188654	0.0165651	0	0.0317476	0.00902778	0.0361111	0.0201867	0.0127672	0.0227795	0.0201867	0.0331302	0.0227795	0.0651002	0.0707788	0.140864	0.00902778	0.0537645	0.0621324
0.0127672	0.0188654	0.0270833	0.0165651	0.0353894	0.0594511	0.0255344	0.0353894	0.0285483	0.00902778	0.0180556	0.00902778	0.0486161	0.0657232	0.104686	0.0165651	0.0464448	0.148067	0.0972321	0.15594
0.0180556	0.0270833	0.0165651	0.0290673	0.0180556	0.0290673	0.0361111		0.0201867	0.0201867	0.0201867	0.029208	0.0138889	0.0127672	0.00902778	0.0537645	0	0.0570967	0.0851679	0.0651002
0.0165651	0	0.0180556	0.0138889	0.0317476	0.0480824	0.0427915	0.00902778	0.0165651	0.0201867	0.0451389	0.0460328	0.0671747	0.057806	0.0931074	0.0819327	0.140864	0.0776599	0.0361111	0.0180556
0.00902778	0.0227795	0.0180556	0	0.0317476	0.0227795	0.0201867	0.00902778	0.0180556	0.0270833	0.0138889	0.0180556	0.00902778	0.0455589	0.112528	0.074445	0.0722222	0.153738	0.00902778	0.0712576
0.0127672	0	0.0227795	0.0138889	0.00902778	0.00902778	0.0165651	0.0201867	0.0245032	0.0270833	0.0325501	0.0188654	0.0486161	0.0127672	0.0180556		0.0541667	0.0666269	0.122791	0.0270833
0.0165651	0.0201867	0.0227795	0.0201867	0.00902778	0.0505611	0.00902778	0.00902778	0.0245032	0.0317476	0.0383016	0.0285483	0.0331302	0.063836	0.0325501	0.0455589	0.0353894	0.0426956	0.0180556	0.00902778
0	0.0270833	0.00902778	0.0285483	0.0201867	0.030437	0.0127672	0.00902778	0.0290673	0	0.0285483	0.0127672	0.0490063	0.0653295	0.0490063	0.0165651	0.105281	0.0201867	0.0325501	0.105667
0.0180556	0.0127672	0.0180556	0.0127672	0.0277778	0.0317476	0.0227795	0.0165651	0.00902778	0.0188654	0.0325501	0.0325501	0.0526405	0.0397293	0.0127672	0	0.0277778	0.0403734	0.0451389	0.0486161
0.0127672	0	0.0227795	0	0.0353894	0.0647027	0.0138889	0.00902778	0.0270833	0.0245032	0.0460328	0.0270833	0.0621324	0.0227795	0.047314	0.00902778	0.106002	0.0530012		0.074445
0.0180556	0.0227795	0.00902778	0.0127672	0.0180556	0.030437	0.0343382	0.0165651	0.0325501	0.0165651	0.0245032	0.0201867	0.0277778	0.0353894	0.0647027	0.00902778	0.0464448	0.0138889	0.0165651	0.0889133
0.0245032	0.0201867	0.0227795	0.0127672	0.0353894	0.0565962	0.0201867	0.0165651	0.0505611	0.0165651	0.0372225	0.0201867	0.0201867	0.0227795	0.0383016	0.0270833	0.0608739	0.0227795	0.0631944	0.0876679
0.0127672	0.0227795	0.0285483		0.0290673	0.0165651	0	0.0138889	0.0530012	0.0270833	0.00902778	0.0165651	0.0570967	0.0227795	0	0.0683384	0.0998383	0.0942528	0.0558715	0.0426956
0	0.0127672	0.0285483	0.0227795	0.0353894	0.0361111	0.0255344		0.0255344	0.0127672	0.0403734	0.0451389	0.063836	0.057806	0.0472273	0.00902778	0	0.0722222	0.0559922	0.00902778
0.0165651	0.0127672	0.0245032	0.00902778	0.0353894	0.0245032	0.0343382	0.0127672	0	0.0127672	0.0285483	0.0138889	0	0.030437	0	0.0165651	0.0180556	0.00902778	0	0.0227795
0.0127672	0.0290673	0.0245032	0.0138889	0.00902778	0.0138889	0.0138889	0.0331302	0.0201867	0.0325501	0.0180556	0.0285483	0.0325501	0.0594511	0.0454105	0	0.0608739	0.0451389	0.0227795	0.142705
0.0227795	0.0227795	0.0285483	0	0	0.0317476	0.0188654	0.0317476	0.0460328	0.0255344	0.0227795	0.0201867	0.0180556	0.0480824	0.0361111	0.0570967	0.0201867	0.0201867	0.0930789	0
0.00902778	0.0285483	0.030437	0.0227795	0.0317476	0.0255344	0.0290673		0.0472273	0.0403734	0.03869	0.063836	0.0180556	0.0383016		0	0.054442	0	0.029208	0.0705092
0.0180556	0.00902778	0.0245032	0.00902778	0.00902778	0.0853122	0.0398323	0.030437	0.0580183	0.0180556	0.0451389	0.0180556	0.0180556	0.0455589	0.00902778	0.104686	0.00902778	0.00902778	0.0285483	0.0372225
0.00902778	0.0505086	0.0138889	0.00902778	0.0127672	0.0480824	0.0127672	0.0127672	0.0245032	0.00902778	0.0127672	0.0285483	0.0526405	0.0863404	0.054442	0.083232	0.0227795	0.0188654	0.0227795	0.173724
0.0180556	0.030437	0.0325501	0.00902778	0.00902778	0.0165651	0.0188654	0.0245032	0.0201867	0.0227795	0.0325501	0.0472273	0.0570967	0.0361111	0.00902778	0.0651002	0.148067	0.0245032	0	0.056643
0.0201867	0.0227795	0.0317476	0.0165651	0.0397293	0.0853122	0.0201867	0.0165651	0.0138889	0.0201867	0.0201867	0.00902778	0.0377308	0.0657232	0.00902778	0.0641337	0.0201867	0.140864	0.162366	0.0877449
0.0127672	0.00902778	0.0245032	0.0127672	0.0180556	0.0397293	0.0127672	0.0188654	0.0127672	0.0138889	0.0270833	0	0.00902778	0.0270833	0.0665653	0	0.083232	0.140864	0.0757295	0.0740976
0.0127672	0.0317476	0.0138889	0.0201867	0.0201867	0.0615397	0.0227795	0.0127672	0.0317476	0.0188654	0.0472273	0.0451389	0.0426956	0.0165651	0.0201867	0.0687535	0.0201867	0.00902778	0.108709	0.0353894
0	0.0245032	0.0165651	0.0188654	0.0397293	0.0255344	0.0201867	0.0127672	0.0201867	0.0188654	0.0325501	0.0180556	0.0403734	0.0451389	0.00902778	0.00902778	0.03869	0.00902778	0.0551373	0.0843829
0.00902778	0.0270833	0.0361111	0.0188654	0.0426956	0.0255344	0.0343382	0.0188654	0.0526405	0.0138889	0.0180556	0.0472273	0.0127672	0.0165651	0.0387958	0.0180556	0.0505611	0.0776599	0.0464448	0.0455589
0.00902778	0.0270833	0.0227795	0.0127672	0.0180556	0.0188654	0.0587617	0.00902778	0.0353894	0.0201867	0.0245032	0.0180556	0.00902778	0.03869	0.105281	0.0549138	0.111046	0	0	0.0188654
0	0.0255344	0.00902778	0.00902778	0.0353894	0.0403734	0.0138889	0.0188654	0.0290673	0.00902778	0.0285483	0.0165651	0.0331302	0.0201867	0.00902778	0.122791	0	0	0.0551373	0.00902778
0.00902778	0.00902778	0.0270833	0.00902778	0.00902778	0.03869	0.0255344	0.030437	0.0201867	0.0127672	0.00902778	0	0	0.0651002	0.0331302	0.117708	0	0.00902778	0.0245032	0.0227795
0	0.0227795	0.0227795	0.00902778	0.0227795	0.0615397	0.0305713		0.0460328	0.0180556	0.00902778	0.0361111	0.0427915	0.0285483	0.083232	0.0426956	0.0427915	0.0614299	0.0285483	0.112528
0.0127672	0.030437	0.0165651	0.0201867	0.0201867	0.0530012	0.0201867	0.030437	0.0325501	0	0	0.0403734	0.0701423	0.00902778	0.0657232	0.0201867	0.0843829	0.0398323	0.0165651	0.0201867
0.0127672	0.00902778	0.0270833	0.0127672	0.0270833	0.0397293	0.0127672		0.0255344	0.0165651	0.0165651	0.0138889	0.0530012	0.0361111	0.00902778	0.00902778	0.0165651	0.0776599	0.055919	0.100934
0.0180556	0.00902778	0.0165651	0.0127672	0.0270833	0.03869	0.0245032	0.0165651	0.0245032	0.03869	0.0325501	0.0180556	0.0127672	0.0705092	0.0180556	0.0398323	0.0255344	0.00902778	0.0529238	0.0460328
0.00902778	0.0227795	0.0180556	0.0290673	0.0201867	0.00902778	0.0317476	0.0127672	0.0426956	0.0403734	0.0285483	0.00902778	0.0325501	0.0615397	0.06903	0.0757836	0.0180556	0.0285483	0.0929467	0.0530012
0.0188654	0.0138889	0.0227795	0.0127672	0.0361111	0.0165651	0.0188654		0.0180556	0.0188654	0.00902778	0.0671747	0.0180556	0.0331302	0.00902778	0.0180556	0.0285483	0.0451389	0.0671747	0.0657232
0	0.0270833	0.0165651	0.0127672	0.0317476	0.056643	0.0188654	0.0165651	0.0201867	0.0255344	0.0372225	0.029208	0.0325501	0.0372225	0.0270833	0.00902778	0.0165651	0.08125	0.0605602	0.0701423
0.0127672	0.0127672	0.0285483		0.0285483	0.0317476	0.0270833	0.0165651	0.0317476	0.0165651	0.0325501	0.0290673	0.0621324	0.0570967	0.0387958	0.0180556	0.030437	0.0270833	0.0605602	0.10807
0	0.0201867	0.0331302	0.00902778	0.0270833	0.0180556	0.0201867	0.0165651	0.0127672	0.0180556	0.0325501	0.0180556	0.0377308	0.0615397	0.00902778	0.0165651	0.0537645	0.0398323	0.0387958	0.11818
0.0165651	0.0270833	0.0165651	0.0127672	0.0180556	0.0537645	0	0.0165651	0.0285483	0.0277778	0.0451389	0.0472273	0.0426956	0.0188654	0.0180556	0.0472273	0.0127672	0.0317476	0.0959666	0.0343382
0.0305713	0.00902778	0.00902778	0.0201867	0.00902778	0.0165651	0.0165651		0.0165651	0.0245032	0.0165651	0.00902778	0.0687535	0.0227795	0.0165651	0.0549138	0.0722222	0.0127672	0.0416667	0.0687535
0.0165651	0.00902778	0.0127672		0.0201867	0.030437	0.0245032	0	0.0490063	0.00902778	0.0165651	0.0372225	0.0331302	0.0549138	0.0127672	0	0.0165651	0.0486161	0.0526405	0.138236
0.00902778	0.0165651	0.0165651	0.00902778	0.0188654	0.0530012	0.0331302	0.0165651	0.0285483	0.0270833	0.0451389	0.00902778	0.0325501	0.0325501	0.0165651	0.0773799	0.0180556	0.0372225	0.0138889	0.0180556
0.0270833	0.030437	0.0180556	0.0188654	0.0403734	0.0505611	0.0201867	0.0127672	0.0165651	0.0188654	0.0201867	0.0605602	0.0201867	0.057806	0.106576	0.00902778	0.0227795	0	0.124865	0.0383016
0.00902778	0	0.0270833	0.00902778	0.00902778	0.0245032	0.00902778	0.0188654	0.0165651	0.0285483	0.0403734	0.0165651	0.0526405	0.0325501	0.0530012	0.0270833	0.0931074	0.0959666	0.0165651	0.0972321
0.00902778	0.0127672	0.0227795	0.00902778	0.029208	0.0451389	0.0245032	0.0138889	0.0165651	0.00902778	0.0372225	0.0353894	0.0201867	0.0621324	0.00902778	0.00902778	0	0.0893704	0.029208	0.0325501
0.0165651	0.0188654	0.00902778	0.00902778	0.00902778	0.0383016	0.0277778		0.0201867	0.0165651	0.0201867	0.00902778	0.00902778	0.0594511	0.0718641	0.0530012	0.083232	0.00902778	0.0486161	0.0455589
0.00902778	0.00902778	0.0325501		0.0426956	0.0387958	0.0377308	0.00902778	0	0.0127672	0	0.00902778	0.0361111	0.0460328	0.0510688	0.0180556	0.0165651	0.0285483	0.0427915	0.0889133
0.00902778	0	0.0372225	0.00902778	0.0138889	0.0285483	0.0138889	0.00902778	0.0472273	0.0398323	0.0325501	0.00902778	0.0285483	0.0496953	0.0460328	0.0899915	0.0325501	0.00902778	0.0526405	0.055919
0.00902778	0.0227795	0.0290673	0.00902778	0.0165651	0.0361111	0.0245032	0.0201867	0.0526405	0.0255344	0.0180556	0.0201867	0.055919	0.0505611	0	0.0426956	0.0227795	0.00902778	0.0829214	0.0387958
0.00902778	0.0245032	0.0245032	0.0127672	0.0180556	0.0403734	0.0331302	0.0188654	0.0317476	0.0227795	0.0227795	0.0255344	0.0570967	0.0486161	0.0687535	0	0.0127672	0.00902778	0.0948851	0.0451389
0.00902778	0.0317476	0.0165651	0.0201867	0.0201867	0.0127672	0	0.00902778	0.0317476	0.0165651	0.0317476	0	0.0671747	0.0127672	0.0427915	0.00902778	0.0647027	0.0541667	0.0317476	0.0285483
0.0165651	0.0127672	0.0180556	0.00902778	0.0201867	0.0372225	0.029208		0.0165651	0.00902778	0.0165651	0.0138889	0.0201867	0.0460328	0.0819327	0.0510688	0.0488684	0.0285483	0	0.0377308
0.00902778	0.0180556	0.0165651	0.0127672	0.0285483	0.056643	0.0138889	0.0188654	0.0227795	0.00902778	0.0285483	0.0472273	0.0180556	0.0165651	0.105281	0.0180556	0.0998383	0.054442	0.057806	0.162366
0.0180556	0.0201867	0.0165651	0.0188654	0.0180556	0.0472273	0.0290673	0.0165651	0.00902778	0.00902778	0.0180556	0.0255344	0.0353894	0.0486161	0.0180556	0.0397293	0.0694444	0.0270833	0.0972321	0.0372225
0.0245032	0.00902778	0.0138889	0.00902778	0.0353894	0.0397293	0.0201867	0.0165651	0.0317476	0.00902778	0	0.0180556	0.00902778	0.0325501	0	0.0180556	0.0851679	0.0180556	0.0398323	0
0.0127672	0.0127672	0.0180556	0.0127672	0.00902778	0.0317476	0.0138889	0.0138889	0.0361111	0	0.0372225	0.0451389	0.00902778	0.0201867	0.118902	0	0.03869	0.00902778	0.00902778	0.0455589
0.0201867	0.0245032	0.030437		0.0353894	0.0683384	0.0201867	0	0.0201867	0.0180556	0.0285483	0.0127672	0.057806	0.0180556	0.00902778	0.0505611	0.0455589	0.0997151	0.0451389	0.115612
0.0127672	0.00902778	0.0180556	0.0245032	0.0285483	0.0549138	0.0270833	0.0201867	0	0.030437	0.0180556	0.0460328	0.0570967	0.0353894	0.0285483	0.0641337	0.148067	0.00902778	0.0783738	0.030437
0.0127672	0.00902778	0	0.0138889	0.0127672	0.0245032	0.0343382	0.0165651	0.0343382	0.03869	0	0	0.0403734	0.0529238	0.0383016	0.0165651	0.0722222	0.0701423	0.160092	0.0705092
0.0180556	0.0165651	0.0165651	0.0138889	0.0201867	0.0285483	0.0165651	0.0138889	0.0398323	0.0165651	0.0127672	0.0255344	0.05952	0.0455589	0.0621324	0.0165651	0.0893704	0.0361111	0.0180556	0.054442
0.0138889	0.00902778	0.0255344	0.0165651	0.0317476	0.0541667	0.0343382	0.0227795	0.00902778	0.0416667	0	0.0245032	0.0372225	0.057806	0	0.0505611	0.0285483	0.151459	0	0.0620897
0.0165651	0.00902778	0.00902778	0.00902778	0.0165651	0.0451389	0.0325501	0.0127672	0.05952	0.0201867	0.0201867	0.0451389	0.0325501	0.0165651	0.0180556	0.0188654	0.00902778	0.101885	0.106193	0.0343382
0.0165651	0.0255344	0.0317476	0.0227795	0.0426956	0.0426956	0.0201867	0.0188654	0.00902778	0.0138889	0.00902778	0.057806	0.057806	0.0460328	0	0.00902778	0.0647027	0.0127672	0.0486161	0.0201867
0	0.0165651	0.0227795	0.0165651	0.0127672	0.0426956	0.0201867	0.0165651	0.0317476	0	0.00902778	0.0285483	0.0325501	0.0127672	0.100272	0.0180556	0.0526405	0.054442	0.0180556	0.148067
0.00902778	0.0127672	0.0165651	0.0165651	0.0245032	0.00902778	0.0127672	0.0317476	0.0317476	0.0188654	0.0403734	0.029208	0.0277778	0.108709	0.0180556	0.0899915	0.0165651	0.116968	0	0.056643
0.0127672	0.0377308	0.00902778	0.0180556	0.00902778	0.0455589	0.047314	0.0165651	0.0426956	0.0165651	0.030437	0.0353894	0	0.0317476	0.0505611	0.0735456	0.101885	0.0201867	0.0201867	0
0.0188654	0.0317476	0.0188654	0.0127672	0.0127672	0.0451389	0.00902778		0.0528736	0.00902778	0.0255344	0.0270833	0.0526405	0	0.0904432	0.0738237	0.0277778	0.0959666	0.0929467	0.0771334
0.0270833	0.00902778	0.00902778	0.0138889	0.0201867	0.0227795	0.0427915		0.0165651	0.0277778	0.0305713	0.0407421	0.0270833	0.0587617	0.0510688	0.00902778	0.00902778	0.085645	0.0486161	0.0472273
0.0188654	0.0227795	0.0305713	0.0138889	0.0180556	0.0201867	0.0403734	0.00902778	0.0165651	0.0285483	0	0.029208	0.063836	0.0317476	0.0426335	0	0.00902778	0.0285483	0.0127672	0.0398323
0	0.0180556	0.0138889	0.00902778	0.0464448	0.0618056	0.0277778	0.00902778	0.0353894	0.0325501	0.0317476	0.0653295	0.0671747	0.0472273	0.030437	0.0727843	0.0562843	0.0387958	0.0138889	0.102933
0.00902778	0	0.0227795	0.0138889	0.0397293	0.0127672	0		0	0.0127672	0	0.029208	0.0594511	0.0696178	0.0372225	0.083232	0.0138889	0.121244	0.0451389	0.0486161
0.0245032	0.0377308	0.0270833	0.0138889	0.0127672	0.0227795	0.0138889	0.0188654	0.0559922	0.0343382	0.0138889	0.0451389	0.057806	0.0227795	0.00902778	0.0727843	0.0605602	0.0127672	0.106193	0.0180556
0.0165651	0.0201867	0.0227795	0.0127672	0.0353894	0.055919	0.029208	0.0165651	0.0427915	0.0255344	0.030437	0.0486161	0.0530012	0.0696178	0.0331302	0.0631944	0.0201867	0.0227795	0.0472273	0.00902778
0.00902778	0.0317476	0.029208	0.0165651	0.0255344	0.0387958	0.0398323	0.0165651	0.0505611	0.00902778	0.00902778	0.0270833	0.0460328	0.0127672	0.0180556	0.0505611	0.00902778	0.148067	0	0.0904432
0.00902778	0.0127672	0.0188654	0.0180556	0.0290673	0.0537645	0.0290673	0.00902778	0.0353894	0	0.0201867	0.0165651	0.063836	0.0472273	0.0325501	0.0505086	0.06903	0.0165651	0.0372225	0.0969664
0.0127672	0.0127672	0.0227795	0.029208	0	0.0127672	0.0290673	0.0127672	0.0165651	0.00902778	0	0	0.00902778	0.0558715	0.0317476	0.0843829	0.0705092	0.100934	0.0227795	0.0530012
0.0127672	0.0180556	0.0138889	0.0138889	0.00902778	0.0188654	0.0201867	0	0.0270833	0.0165651	0.0201867	0.0138889	0	0.0165651	0.030437	0.0505086	0.0530012	0.00902778	0.0227795	0.0863404
0.0165651	0.0227795	0.0245032	0.0245032	0.0180556	0.0245032	0.00902778	0.00902778	0.0361111	0.00902778	0.0227795	0.0472273	0.0451389	0.0541667	0.0285483	0.0741529	0.0893704	0.0127672	0.0285483	0.151459
0.00902778	0.0180556	0.0188654	0	0.0245032	0.0537645	0.0245032		0.029208	0.00902778	0.0270833	0.0701423	0.0451389	0.0455589	0.0325501	0.0727843	0.0510688	0.0201867	0.148854	0.0824285
0	0.0138889	0.0227795	0.0285483	0.0201867	0.0270833	0.0255344	0.00902778	0.0403734	0.0285483	0.0227795	0.0353894	0.0570967	0.0605602	0.0651002	0.030437	0.0331302	0.0877449	0.0427915	0.00902778
0	0.00902778	0.0165651	0.0138889	0.0201867	0.0480824	0.00902778	0.0188654	0.0398323	0.0427915	0.03869	0.0451389	0.0570967	0.0188654	0.06903	0	0.0255344	0.0138889	0.111838	0.0343382
	0.0188654	0.030437	0	0.0188654	0.00902778	0.047314	0.0227795	0.0472273	0.0227795	0	0.0372225	0.0138889	0.0794585	0.00902778	0.0863404	0.091785	0.0138889	0.0705092	0.0969664
0.0127672	0.0245032	0.0285483	0.00902778	0.0180556	0.0762309	0.0188654	0	0.00902778	0.00902778	0	0.00902778	0.00902778	0.0180556	0.00902778	0.0608739	0.109196	0.0403734	0.0180556	0.0460328
0	0.0180556	0.0165651	0.0188654	0.0201867	0	0.0255344	0.0127672	0.0165651	0.0377308	0.0201867	0.0472273	0.0621324	0.0180556	0.00902778	0.0549138	0.063836	0.0138889	0	0.11818
0.0127672	0.0201867	0.0305713	0.0127672	0.0285483	0.0317476	0.047314		0.0165651	0.00902778	0.00902778	0.0201867	0.0325501	0.0227795	0.0426956	0.0353894	0.0902778	0.0867639	0.0727843	0.055919
0.0188654	0.0165651	0.0165651	0.0138889	0.00902778	0.0165651	0.0165651	0.0245032	0.0270833	0.0245032	0.0127672	0.0285483	0.00902778	0.0526405	0.06903	0.0397293	0.030437	0	0	0.0976503
0.0127672	0	0.0201867	0.0270833	0.0180556	0.0227795	0.0372225	0.0188654	0.0180556	0.0180556	0.0227795	0.0165651	0.0331302	0.057806	0.0829214	0.0718641	0.00902778	0.0127672	0.0931074	0.125418
0.0138889	0.0317476	0.0165651	0.00902778	0.0201867	0.0255344	0.0270833	0	0.0201867	0.0188654	0.0227795	0.0427915	0.00902778	0.0165651	0.0426956	0.0138889	0.0331302	0.0127672	0.0851679	0.0549138
0.00902778	0.0255344	0.0270833	0	0.0201867	0.0180556	0		0.0138889	0.0227795	0.0361111	0.030437	0.0541667	0.0902778	0	0.0867639	0.0227795	0.083232	0.0285483	0.0959666
0.0188654	0.00902778	0.0245032	0.00902778	0.0397293	0.0127672	0.00902778	0.0180556	0.0245032	0.00902778	0.0486161	0.0472273	0.0201867	0.0270833	0.0165651	0.0372225	0.0776599	0.0165651	0.083232	0
0.0127672	0.0188654	0	0.0138889	0.0180556	0.055919	0.0127672	0.0227795	0.0426956	0.0305713	0.0180556	0.0270833	0.0757295	0.0541667	0.0451389	0.0165651	0.00902778	0	0.0361111	0.0931074
0.0165651	0.00902778	0.0227795	0.0138889	0.0270833	0.0127672	0	0.0165651	0.0426956	0.0201867	0.00902778	0.0180556	0.0180556	0.0558715	0.0353894	0.0803938	0.0570967	0.0387958	0.0397293	0.0201867
0.0127672	0.0127672	0.00902778	0.0138889	0.0426956	0.0245032	0	0.00902778	0.0460328	0.00902778	0.0325501	0.0460328	0.0201867	0.0180556	0.0451389	0	0.0403734	0.030437	0.0165651	0.05952
0.00902778	0.00902778	0.0305713	0.0127672	0.0201867	0.0165651	0.0331302	0.0138889	0.0372225	0.0377308	0	0.00902778	0.0427915	0.0331302	0.00902778	0.0455589	0.142742	0.0528736	0.0165651	0.00902778
0.0165651	0.0270833	0.0245032	0.00902778	0.0201867	0.0127672	0.0138889	0.0325501	0.0426956	0.0201867	0	0.0165651	0.0526405	0.0227795	0	0.0505086	0.083232	0.0180556	0.074445	0.0455589
0.00902778	0.00902778	0.0165651	0.00902778	0.0277778	0.0165651	0.0127672	0.0290673	0.0138889	0.0180556	0.0285483	0.0285483	0.0403734	0.00902778	0	0.0138889	0.0180556	0.123607	0.0325501	0.0227795
0.00902778	0.0127672	0.030437	0	0.00902778	0.0201867	0.0353894	0.0188654	0.0245032	0.0201867	0.0227795	0.0245032	0.0201867	0.0165651	0.0180556	0.0653295	0.0605602	0.0398323	0.0851679	0.0325501
0.00902778	0.0188654	0.0255344	0.0138889	0.0245032	0.0762309	0.00902778	0.00902778	0.0383016	0.0270833	0.0285483	0.0472273	0.0541667	0.057806	0	0	0.00902778	0.00902778	0.0325501	0.0776599
0.00902778	0.00902778	0.0188654	0.0227795	0.0353894	0.0317476	0.0277778	0.0188654	0.0290673	0	0	0.057806	0.0570967	0.0549138	0.0285483	0.0285483	0.0227795	0.0165651	0.108709	0.0530012
0.0165651	0.0353894	0.00902778	0.0127672	0.0270833	0.0138889	0.0188654	0.0188654	0.054442	0.0180556	0.0472273	0.0201867	0	0.0657232	0	0.0788921	0.0788921	0.0939786	0.0227795	0.0972321
0.00902778	0.0127672	0.0227795	0.0227795	0.0180556	0.03869	0.0138889	0.0127672	0.0201867	0.0188654	0.0201867	0.0165651	0.0180556	0.0127672	0.0180556	0.0277778	0.106386	0	0.126507	0.0486161
0.0180556	0.0398323	0.0227795	0.0165651	0.00902778	0.0245032	0.0165651	0.030437	0.0317476	0.00902778	0.00902778	0.0407421	0.0486161	0.057806	0.057806	0.0530012	0.0227795	0.0674791	0.0285483	0.0505611
0.00902778	0.0255344	0.0285483	0.00902778	0.0290673	0.0201867	0.0426956	0.0201867	0.0317476	0.00902778	0.0255344	0.0127672	0.0460328	0.00902778	0.0982608	0.030437	0.030437	0	0	0.030437
0.0127672	0.0180556	0.00902778	0.0277778	0.0397293	0.0317476	0.0180556	0.00902778	0	0.00902778	0.0245032	0.0460328	0.0460328	0.0486161	0.0727843	0.0227795	0.0285483	0.0325501	0.0317476	0.03869
0.00902778	0.030437	0.0227795	0.0127672	0	0.0285483	0.0255344	0.0227795	0.0407421	0.0165651	0.0201867	0	0.0353894	0.0383016	0.0325501	0.125418	0.0277778	0.0496953	0.0325501	0.0605602
0.00902778	0.0227795	0.0245032	0.00902778	0.03869	0.0227795	0.0245032	0.0188654	0.0270833	0.00902778	0.0201867	0.0127672	0.0757295	0.0701423	0.0165651	0.0277778	0.0942528	0.00902778	0.0372225	0.057806
0.00902778	0.0270833	0.0201867	0.0180556	0.0165651	0.056643	0.0285483	0.0201867	0.03869	0.0165651	0.0372225	0.0305713	0.0325501	0.0460328	0.0270833	0.00902778	0.0952706	0.121244	0.0496953	0.142705
0.0127672	0.00902778	0.00902778	0.0201867	0.0201867	0.0201867	0.0285483	0.0180556	0.0426956	0.0127672	0.0325501	0.0451389	0	0.0180556	0.054442	0.0510688	0.0138889	0	0.00902778	0.0451389
0.0165651	0.0285483	0.0353894	0.0127672	0.0201867	0.0407421	0.0255344	0.00902778	0.0426956	0	0.0227795	0.00902778	0	0.0671747	0.0270833	0.113118	0.0180556	0.0387958	0.0451389	0.0451389
0.0245032	0.0227795	0.00902778	0.0165651	0.0180556	0.0138889	0	0.0331302	0	0.00902778	0.0138889	0.0451389	0.0472273	0.0387958	0.0510688	0.00902778	0.0427915	0.0541667	0.135417	0
0	0.0285483	0.0227795	0.0165651	0.0317476	0.0689321	0.0127672	0.0165651	0.0505611	0.00902778	0.0180556	0.0270833	0.0570967	0.0899915	0.0931074	0.0641337	0.0165651	0.00902778	0.0180556	0.0180556
0.00902778	0.00902778	0.0317476	0.0227795	0.0227795	0.0165651	0.029208	0.0165651	0.0426956	0.0245032	0.0325501	0.0165651	0.0270833	0.102933	0.074445	0.0496953	0.0959666	0.132178	0.00902778	0.0972321
0.0127672	0.030437	0.0180556	0.0138889	0.0353894	0.055919	0.0201867	0.0165651	0.0127672	0.0325501	0.0127672	0.029208	0.0631944	0.0285483	0.00902778	0.0165651	0.00902778	0.0165651	0.0486161	0.111667
0.00902778	0.00902778	0.0201867	0.0127672	0.0180556	0.0472273	0.0201867	0.0188654	0.0270833	0.0127672	0.0180556	0.0325501	0.0331302	0.0952706	0.110198	0.0426335	0.0165651	0.0486161	0.0245032	0.0998383
0.0165651	0.0201867	0.0227795	0.0270833	0.0403734	0.0480824	0	0.0188654	0.0255344	0.0188654	0.0201867	0.0127672	0.0526405	0.0138889	0.090728	0.074445	0.0651002	0.0773799	0.0496953	0.0541667
0	0.0227795	0.0361111	0.0201867	0.0290673	0.03869	0.0165651	0.00902778	0.0270833	0.00902778	0.00902778	0.0325501	0.0529238	0.0227795	0.0353894	0.0853122	0.0788921	0.0460328	0.0201867	0.0427915
0	0.0285483	0.0165651	0.00902778	0.00902778	0.055919	0.00902778	0.00902778	0.0317476	0.0138889	0.0353894	0.0165651	0.0867639	0.0383016	0.0270833	0.0766032	0.0620897	0	0.0647027	0.0455589
0.0180556	0.0270833	0.0285483	0.00902778	0.0285483	0.0407421	0.0343382	0.00902778	0.0317476	0.00902778	0.0255344	0.0277778	0.0201867	0.055919	0.0687535	0.0227795	0.0227795	0.0705092	0.0530012	0.0537645
0	0.0580183	0.00902778	0.0127672	0.0165651	0.030437	0.00902778	0.0165651	0.03869	0.0201867	0	0.0270833	0.0505611	0.0180556	0.083232	0.0651002	0.0570967	0.063836	0.0180556	0.0696178
0.00902778	0.0188654	0.0317476	0.00902778	0.0285483	0.0325501	0.047314	0	0.0201867	0	0.00902778	0.0180556	0.0570967	0.0735456	0.0829214	0.0657232	0.0862929	0.0893704	0.055919	0.0959666
	0.00902778	0.0325501	0.00902778	0.0201867	0.055919	0	0.0165651	0.0285483	0.0127672	0.0270833	0.0165651	0.0201867	0.0526405	0.00902778	0	0.0902778	0.0727843	0.0671747	0.0317476
0.0127672	0.0255344	0.0180556	0.0188654	0.0180556	0.0505611	0.0427915	0.00902778	0.03869	0.00902778	0.0361111	0.0180556	0.0455589	0.0180556	0.0853122	0.0757836	0.0851679	0	0.106576	0.0942528
0.0127672	0.0343382	0.0165651	0.0277778	0.0127672	0.00902778	0.030437	0.0127672	0.0127672	0.00902778	0	0.0201867	0.0451389	0.0353894	0.0180556	0.0472273	0.0455589	0.0427915	0.0227795	0.0727843
0.00902778	0.00902778	0.0325501	0.0165651	0.0290673	0.0201867	0.00902778	0.0245032	0.0317476	0.0290673	0.0383016	0.0201867	0.00902778	0.0201867	0.0486161	0.0317476	0.030437	0	0.0929467	0.135808
0.0180556	0.0201867	0.0138889	0.00902778	0.0403734	0.0255344	0.00902778	0.00902778	0.0426956	0.0165651	0.0353894	0.0165651	0.0227795	0.0165651	0.0464448	0.0480824	0.0427915	0.00902778	0.0551373	0.0451389
0.0188654	0.0165651	0.0188654	0.00902778	0.0331302	0.0537645	0.0127672	0.0188654	0.0201867	0.0317476	0.0245032	0.0285483	0.0325501	0.0666269	0.0270833	0.0372225	0.0285483	0.0426956	0.0455589	0.0843829
0.0165651	0.00902778	0.0201867	0.00902778	0.0290673	0.0305713	0.0353894	0.00902778	0.0325501	0.00902778	0.0255344	0.00902778	0	0.0127672	0.0687535	0.0510688	0.0387958	0	0.0843829	0.0757295
0	0.0188654	0.0245032	0.0165651	0.0353894	0.0255344	0.0201867		0.0201867	0.0165651	0.0270833	0.0201867	0	0.0180556	0.117708	0.0127672	0.0285483	0.0783738	0.0451389	0.0201867
0.0201867	0.0245032	0.0165651	0.0127672	0.0165651	0.0480824	0.0325501	0.0270833	0.0426956	0.0127672	0.0325501	0.0472273	0.0460328	0	0.0383016	0.0325501	0	0.0165651	0.0451389	0.0460328
0.00902778	0.0201867	0.0245032	0.00902778	0.0127672	0.0165651	0.0398323	0.0188654	0.0665653	0.00902778	0.0201867	0.0343382	0.0529238	0.0317476	0.112528	0.0285483	0.0387958	0.0227795	0.0727843	0.030437
0.0180556	0.0201867	0.0127672	0.00902778	0.0451389	0.0317476	0.0277778	0.00902778	0.0427915	0.0138889	0	0	0.0270833	0.0455589	0.0931074	0.0948851	0.054442	0.0398323	0.055919	0.134774
0.0180556	0.0127672	0.0353894	0.00902778	0.0165651	0.0227795	0.00902778	0.00902778	0.0559922	0.0270833	0.0486161	0.0138889	0.0201867	0.0496953	0.0387958	0.0727843	0.0227795	0.10007	0.0929467	0.0245032
0	0.00902778	0.0285483	0.0138889	0.0285483	0.0245032	0.0290673	0.0165651	0.0317476	0.0127672	0.0397293	0.0180556	0.00902778	0.0325501	0	0.029208	0.00902778	0.0715817	0.0997151	0.100934
0.00902778	0.0180556	0.0245032	0.00902778	0.0201867	0.0353894	0.0343382	0.0188654	0.0559922	0.00902778	0	0.0270833	0.0317476	0.0701423	0.0867639	0.0687535	0.0843829	0.0562843	0	0.0361111
0.00902778	0.00902778	0.0270833	0	0.0180556	0.0317476	0.0285483	0.0165651	0.0317476	0.0201867	0.0227795	0.0701423	0.0372225	0.0426335	0.00902778	0.056643	0.0427915	0	0.047314	0.0138889
0.00902778	0.0285483	0.00902778	0.0127672	0.0180556	0.0537645	0.0427915	0.00902778	0.0427915	0	0.0201867	0.0403734	0.00902778	0.0959666	0.0605602	0.0756944	0.0165651	0.0687535	0.0727843	0.0555556
0.00902778	0.00902778	0.0127672	0	0.00902778	0.0407421	0.0127672	0.0165651	0.0188654	0.0165651	0.0227795	0.0403734	0.0317476	0.0165651	0.0372225	0.0718641	0.0757836	0.115071	0.0127672	0.029208
0.0180556	0.00902778	0.00902778	0.0227795	0.00902778	0.0165651	0.0353894	0.0165651	0.00902778	0.0397293	0.0343382	0.0325501	0.0331302	0.0343382	0.0426335	0.0317476	0.0403734	0.0727843	0.128309	0.0455589
0.0165651	0.0201867	0.0403734	0.0127672	0.0317476	0.0505611	0.0353894	0.0290673	0	0.0188654	0.0180556	0	0.0331302	0.0397293	0.0766032	0.0127672	0.06903	0.148067	0.0227795	0.0570967
0	0.0435788	0.0227795	0.0285483	0.00902778	0.0647027	0.0138889	0.00902778	0.0201867	0.0201867	0.0180556	0.0372225	0.0138889	0.0255344	0.0180556	0.0270833	0.0530012	0.151969	0.0929467	0.0407421
0.0180556	0.00902778	0.0245032	0.00902778	0.0285483	0.0201867	0.0201867	0.0277778	0.0138889	0.0165651	0.0372225	0.0455589	0.0270833	0.0165651	0.0687535	0.0227795	0.0939786	0.0165651	0.0277778	0.0771334
0.00902778	0.0317476	0.0270833	0.0165651	0.0285483	0.0397293	0.0188654	0.0201867	0.0165651	0.0180556	0.0180556	0.0138889	0.00902778	0.057806	0.0270833	0.0180556	0.0270833	0.057806	0.0397293	0.0201867
0	0.0201867	0.0317476		0.0138889	0.0325501	0.0290673	0	0.0201867	0.0165651	0.063836	0.0403734	0.0621324	0.0952706	0	0	0.140527	0.0165651	0.0722222	0.0270833
0	0.0201867	0.00902778	0.0138889	0.0165651	0.0325501	0.0305713	0.00902778	0.0317476	0.0201867	0.0460328	0.0245032	0.055919	0.0549138	0.00902778	0.109258	0.030437	0.0387958	0.0559922	0.0397293
0	0.00902778	0.0201867	0.00902778	0.0180556	0.0180556	0.00902778		0.0559922	0.0270833	0.03869	0.0403734	0.0331302	0.0794585	0.0931074	0.0245032	0.0705092	0.140835	0.0819003	0
0.0138889	0.0398323	0.0245032	0.00902778	0.00902778	0.0464448	0.047314	0.0165651	0.0245032	0.0398323	0.0138889	0.0245032	0	0.102933	0.054442	0.0651002	0.00902778	0.0570037	0	0.106386
0.0227795	0.00902778	0.0325501	0.00902778	0.0165651	0.0530012	0.0201867	0.00902778	0.0270833	0	0.00902778	0.0783738	0.0472273	0.0398323	0.074445	0.0757836	0.0766032	0.0188654	0.0165651	0.0270833
0.00902778	0.0201867	0.0188654	0.00902778	0.0127672	0.0460328	0.0245032	0.00902778	0.0343382	0.0188654	0.00902778	0.0180556	0.0127672	0.03869	0.00902778	0.0930789	0.00902778	0.0138889	0.0549138	0.0331302
0.0305713	0.00902778	0.030437	0.0188654	0.0505611	0.0255344	0.0343382	0.00902778	0.0285483	0.0285483	0.00902778	0.0138889	0.0570967	0.0343382	0.00902778	0.0427915	0.0245032	0.0559922	0.00902778	0.0631944
0.00902778	0.0180556	0	0.00902778	0.0165651	0.0460328	0.029208	0.0165651	0.0270833	0.0201867	0.0510688	0.0353894	0.00902778	0.0180556	0.0718641	0.0165651	0.0757836	0	0.0929467	0
0.0138889	0.00902778	0.0138889	0.00902778	0.029208	0.0201867	0.0285483	0.0165651	0.00902778	0.0201867	0.0403734	0.0403734	0.0180556	0.0227795	0.0657232	0.0549138	0.0165651	0.0451389	0.0801745	0.0775915
0.0188654	0.0227795	0.0245032	0.0165651	0.0353894	0.00902778	0.0138889	0.0201867	0.0427915	0.0270833	0	0.0451389	0.0526405	0.0696178	0.0270833	0.0952706	0.0779048	0.0526405	0.0829214	0.0245032
0.00902778	0.0227795	0.0180556	0.0188654	0.0138889	0.0127672	0.0403734	0.0165651	0.0426956	0.0227795	0.0285483	0.0138889	0.0594511	0.104686	0.0165651	0.0707788	0.0505611	0.0398323	0.0165651	0.0614299
0.0165651	0.0180556	0.030437	0.0245032	0.0201867	0.0372225	0.00902778	0.0165651	0.0426956	0.0188654	0	0.0290673	0.0570967	0.0180556	0.0657232	0	0.0245032	0.140864	0.143416	0.0290673
0.00902778	0.0285483	0.0227795	0.0138889	0.0201867	0.0403734	0.0245032	0.0127672	0.0127672	0.00902778	0.0372225	0.0343382	0.0594511	0.00902778	0.0138889	0.0838669	0.142742	0.0201867	0.113967	0.00902778
0.0127672	0.00902778	0.0361111	0.00902778	0.0127672	0.0618056	0.0245032	0.00902778	0.00902778	0.00902778	0.0407421	0.0201867	0.0549138	0.00902778	0.00902778	0.0255344	0.056643	0	0.0993056	0.0455589
0.00902778	0.0165651	0.0270833	0.0188654	0.00902778	0.0762309	0.0245032	0.0138889	0.0270833	0.0127672	0.0451389	0.0270833	0.0245032	0.0353894	0.0165651	0.0397293	0.0188654	0.074445	0.0942528	0.0227795
0.0165651	0.0398323	0.0138889	0.00902778	0.0270833	0.030437	0.0165651	0.0180556	0.0285483	0.0245032	0.0383016	0.0403734	0.0372225	0.0165651	0.0641337	0.0838669	0.00902778	0.0403734	0.0165651	0.0587617
0.00902778	0.00902778	0.0285483	0.00902778	0.00902778	0.0451389	0.0201867	0.0227795	0.05952	0	0.0285483	0.0180556	0.0317476	0.0480824	0.0270833	0.030437	0.0403734	0.151459	0.0997151	0.109964
0.0165651	0.0188654	0.0227795	0.00902778	0.00902778	0.0387958	0.0290673	0	0.0353894	0.0270833	0.0403734	0	0.0165651	0.0353894	0.0653295	0.0165651	0.0959666	0.00902778	0.0496953	0.0562843
0.029208	0.0270833	0.0227795	0.0180556	0.00902778	0.0472273	0.0127672	0.00902778	0.0245032	0	0	0.0325501	0.0138889	0.0188654	0.104686	0.0343382	0.0455589	0.0270833	0	0.122791
0.00902778	0.0227795	0.0165651	0.0180556	0.0201867	0.0397293	0.0490063		0.0277778	0.00902778	0.0180556	0.0255344	0.00902778	0.055919	0	0.0127672	0.00902778	0.0776599	0.162366	0.0715817
0.00902778	0.0317476	0.0165651	0.0188654	0.0201867	0.0317476	0.0277778	0.0165651	0.00902778	0	0.0285483	0.0165651	0.0180556	0.056643	0	0.0899915	0.0372225	0.0372225	0.00902778	0.0397293
0.00902778	0	0.0227795	0.00902778	0.0127672	0	0.0201867	0.0201867	0.05952	0.0127672	0.0317476	0.0403734	0.0372225	0.074445	0.00902778	0.0510688	0.00902778	0.0127672	0.0165651	0.0608739
0.0188654	0.0201867	0.00902778	0.00902778	0.0285483	0.00902778	0	0.0180556	0.0270833	0.0403734	0.0201867	0.0353894	0.0426335	0.0270833	0.08175	0.0549138	0.0490063	0.100934	0.0227795	0.0201867
0.0127672	0.0317476	0.0165651	0	0.00902778	0.0426956	0.0227795	0.0127672	0.00902778	0.0227795	0.0285483	0.00902778	0.00902778	0.0317476	0.0398323	0.0451389	0.0165651	0.0643889	0.0614299	0.0621324
0	0.0201867	0.0245032		0.0285483	0.0530012	0	0.0317476	0.0270833	0.0397293	0.00902778	0.0325501	0.0127672	0.057806	0.0270833	0.0526405	0.0317476	0.0270833	0.0227795	0.0877449
0	0.00902778	0.0353894	0.00902778	0.0290673	0.0480824	0.0201867	0.00902778	0.0505611	0.00902778	0.0372225	0.0587617	0.0403734	0.0188654	0.0605602	0.103865	0.0460328	0.0398323	0.0138889	0.083232
0.0188654	0.00902778	0.0227795	0.0138889	0.0317476	0.0285483	0.0165651	0	0.0490063	0.0188654	0.0165651	0.0510688	0.0387958	0.0665653	0.0331302	0.0361111	0.0851679	0.0188654	0.0180556	0.0165651
0.0127672	0.0317476	0.0180556	0.0138889	0.0201867	0.0762309	0.0285483	0.00902778	0.0290673	0.00902778	0	0.0180556	0.0486161	0.057806	0.00902778	0.0766032	0.0920656	0.00902778	0.00902778	0.0505611
0.0165651	0.0255344	0.0138889	0.0138889	0.0285483	0.00902778	0.0245032	0	0.0138889	0.0255344	0.0397293	0.0201867	0.0127672	0.0671747	0.0353894	0.0641337	0.063836	0.0920656	0.0741529	0.0165651
0.0127672	0.0201867	0.00902778		0.0180556	0.0407421	0	0.00902778	0.0490063	0	0.00902778	0.0180556	0.00902778	0.0227795	0.00902778	0.0451389	0.0510688	0.0416667	0.0227795	0.056643
0.00902778	0.0317476	0.0227795	0.0317476	0.0180556	0.0530012	0.00902778	0.0201867	0.0331302	0.0188654	0.0372225	0.0255344	0.0549138	0.0165651	0.00902778	0.0451389	0.00902778	0.0127672	0.0427915	0.0998383
0.00902778	0.0138889	0.0127672	0	0.0165651	0.0480824	0.0201867		0.0505611	0.0188654	0.0451389	0.0383016	0.0757295	0.0462992	0.0398323	0.00902778	0.0541667	0.00902778	0.153738	0.0464448
0.00902778	0.0188654	0.0127672	0.0180556	0.0353894	0.0270833	0.0188654	0.0201867	0.0227795	0.00902778	0.00902778	0.029208	0.0361111	0.0227795	0.0740976	0.0530012	0.0570967	0.0883938	0.0180556	0.0451389
0.0180556	0.0353894	0.0285483	0.0138889	0.0201867	0.030437	0.00902778	0	0.0180556	0.0188654	0.0165651	0.0245032	0.0285483	0.057806	0.0718641	0.0687535	0.0451389	0.0127672	0.047314	0.0559922
0.0201867	0.0127672	0.0165651	0.0245032	0.0201867	0.0426956	0.0270833	0.0138889	0.0245032	0.0317476	0.03869	0.0651002	0.0165651	0.0201867	0.0180556	0.0361111	0.0245032	0.0621324	0.100934	0.0435788
0.0165651	0.0201867	0.0416667	0.0138889	0.0201867	0.0397293	0.0427915	0.00902778	0.0290673	0.0372225	0.0227795	0.0138889	0.0843829	0.0549138	0.0435788	0.057806	0.030437	0.0285483	0.0426956	0.030437
0.0270833	0.0180556	0.0285483	0.0270833	0.00902778	0	0.0377308	0.0201867	0.0201867	0.0127672	0	0.0201867	0.0138889	0.05952	0	0.0773799	0.085645	0.10807	0.0353894	0
0	0.0201867	0.0270833	0.00902778	0.0180556	0.0325501	0.0201867	0.0127672	0.0526405	0.0180556	0.0526405	0.0188654	0.0621324	0.0952706	0.0454105	0.0472273	0.0427915	0.0559922	0.151459	0.00902778
0.0127672	0	0.00902778	0.0188654	0.00902778	0.0353894	0.0245032	0.0127672	0.0165651	0.0255344	0.0270833	0.0165651	0.0331302	0.0541667	0.0180556	0.0188654	0.0496953	0.0451389	0.121748	0
0.0201867	0.00902778	0.0165651	0.00902778	0.00902778	0.0201867	0.0227795	0.00902778	0.0317476	0.0454105	0.0188654	0.00902778	0.0451389	0.0398323	0.00902778	0.0705092	0.030437	0.0889133	0.0460328	0.0929467
0.0127672	0.0165651	0.0165651	0.00902778	0.0180556	0.0614299	0.0398323	0.00902778	0.0270833	0.00902778	0.0127672	0.0165651	0.00902778	0.0127672	0.030437	0.0605602	0.0426335	0.0138889	0.0634952	0.0317476
0.00902778	0.0398323	0	0.0277778	0.0165651	0.0762309	0.0138889	0.0165651	0.0127672	0.00902778	0.0372225	0.00902778	0.0227795	0.0138889	0.0727843	0.1302	0.0472273	0.0138889	0.0451389	0.0451389
0.0165651	0.0361111	0.0270833	0.0165651	0.0180556	0.0201867	0.0325501	0.00902778	0.0285483	0.0201867	0.0325501	0.029208	0.0549138	0.0127672	0.063836	0.110198	0.109964	0.063836	0.0127672	0.0562843
0.0127672	0.0201867	0.0227795	0.00902778	0.0201867	0.0608739	0.0201867	0.0127672	0.0165651	0.0245032	0.0451389	0.0460328	0.00902778	0.0270833	0.0372225	0.0803938	0.054442	0.00902778	0.0529238	0.0464448
0.0188654	0.0227795	0.0245032	0.0188654	0.0317476	0.0227795	0.0165651	0.030437	0.030437	0.00902778	0.00902778	0.0138889	0.0426335	0.103117	0.0398323	0.0526405	0.0541667	0.142742	0.0944547	0.0570967
0.0165651	0.0398323	0.0285483	0.00902778	0.0201867	0.00902778	0.0343382	0.0165651	0.00902778	0.0255344	0.0325501	0.0201867	0.0127672	0.0862929	0.05952	0.0127672	0.083232	0.0472273	0.0496953	0.0398323
0.0188654	0.0201867	0.0127672	0.0138889	0.0127672	0.030437	0.0255344		0.0427915	0.0188654	0.0403734	0.0634952	0.0397293	0.0325501	0.029208	0.0180556	0.0165651	0.142742	0.0757295	0.0455589
0.0188654	0.00902778	0.0180556	0.0201867	0.0180556	0.0270833	0.0285483	0.0180556	0.0490063	0.029208	0.0270833	0.0325501	0.0398323	0.0180556	0.0353894	0.0687535	0.0180556	0.030437	0.0165651	0.030437
0.0165651	0.00902778	0.0138889		0.0270833	0.0460328	0.00902778	0.0165651	0.0201867	0.00902778	0.0451389	0.0451389	0.0331302	0.0331302	0.0383016	0.0343382	0.0372225	0.0201867	0.0277778	0.0712576
0.00902778	0.00902778	0.0127672	0.0165651	0.0285483	0.00902778	0	0	0	0.00902778	0.00902778	0.0403734	0.0325501	0.0407421	0.0931074	0.0180556	0.0403734	0.0397293	0.0929467	0.0706834
0.00902778	0.0127672	0.0325501	0.00902778	0	0.0270833	0.0201867	0.00902778	0.029208	0.0325501	0.0201867	0.029208	0.0486161	0.0227795	0.0570967	0.0486161	0.0372225	0.161285	0.0165651	0
0.00902778	0.0180556	0.0188654	0.030437	0.00902778	0.0245032	0.0427915	0.0165651	0.0397293	0.0201867	0.0372225	0.0165651	0.0867639	0.0713523	0.0180556	0.0331302	0.0505611	0.0863404	0.0180556	0.0771334
0.0165651	0.0255344	0.00902778	0.00902778	0.0372225	0.0201867	0.0127672	0.00902778	0.0317476	0.0201867	0.0127672	0.0180556	0.0460328	0	0.0270833	0.0899915	0	0.0165651	0.00902778	0.0621324
0.0180556	0.0165651	0.0245032	0.0165651	0	0.0696178	0.0127672	0.00902778	0.0270833	0.0201867	0.0372225	0.00902778	0.0451389	0.0343382	0.0398323	0.0651002	0.00902778	0	0.0587617	0.030437
0.00902778	0.0227795	0.0127672	0.0138889	0.0290673	0.0165651	0.0290673	0.0317476	0.0201867	0.00902778	0.0270833	0	0.0451389	0.0740976	0	0.0505086	0	0.110198	0.0165651	0.115035
0.0188654	0.0201867	0.0165651	0.0165651	0.00902778	0.0383016	0	0.0165651	0.03869	0.0127672	0.0397293	0.0671747	0.0403734	0.0227795	0.00902778	0.0505611	0.0913399	0.0138889	0.00902778	0.0285483
0.0127672	0.0317476	0.0245032		0.030437	0.0285483	0.0245032	0.0165651	0.0426956	0.0277778	0.0451389	0.0285483	0.0929467	0.08125	0.0651002	0.0165651	0.0180556	0.00902778	0	0.0325501
0.00902778	0.00902778	0.0245032	0.00902778	0.0165651	0.030437	0.00902778	0.00902778	0.00902778	0.0325501	0.0165651	0.0255344	0.0127672	0.0245032	0.117708	0.0460328	0.0843829	0.0779048	0.0562843	0.029208
0.00902778	0.0188654	0.0180556	0.0127672	0.0180556	0.0480824	0.0245032	0.0245032	0.0526405	0.0290673	0.0270833	0.0403734	0.057806	0.0701423	0.00902778	0.00902778	0.109964	0.0165651	0	0.0270833
0.0180556	0.0201867	0.0180556	0.0127672	0.030437	0.0201867	0.0188654	0.0127672	0.0580183	0.00902778	0.0165651	0.0472273	0.0270833	0.0398323	0.0605602	0.0707788	0.0464448	0.0651002	0.139236	0.0435788
0.0165651	0.030437	0.0325501	0.0285483	0.00902778	0.0127672	0.0188654	0.0165651	0.0227795	0.0227795	0.0403734	0.0245032	0.0427915	0.0486161	0	0.0188654	0.0807469	0.0127672	0.0270833	0.0285483
0.00902778	0.0227795	0.0245032	0	0.0353894	0.03869	0	0.0165651	0.0180556	0.0188654	0.030437	0.0460328	0.0594511	0.0227795	0.0331302	0.0180556	0.0608739	0.0451389	0.146962	0.0526405
0.00902778	0.0255344	0.0245032		0.0180556	0.0317476	0.0245032	0.0165651	0.0460328	0.0165651	0.00902778	0.0472273	0.0397293	0.030437	0.00902778	0.0180556	0.0255344	0.0486161	0.0634952	0.0455589
0.0138889	0.0201867	0.0317476	0.0138889	0.0480824	0.0614299	0.0227795	0.0165651	0.0486161	0.029208	0.0270833	0.00902778	0.0570967	0.0325501	0.0180556	0.0361111	0.0851679	0.0383016	0.0138889	0.0331302
0.0127672	0.0270833	0.0138889	0.00902778	0.0180556	0.0180556	0.0343382	0.0317476	0.0383016	0.00902778	0.03869	0.0526405	0.0317476	0.0227795	0.0666269	0	0.103117	0.00902778	0.0647027	0.126507
0.0127672	0.00902778	0.0165651	0.0277778	0.0201867	0.0255344	0.00902778	0.0317476	0.0490063	0.0127672	0.0201867	0.00902778	0.0451389	0.0454105	0.0505611	0.117708	0.0621324	0.00902778	0.0138889	0.0779048
0.0165651	0.0227795	0.00902778	0.00902778	0.0180556	0.0245032	0.0245032	0	0.0165651	0.0188654	0.0165651	0.00902778	0.0127672	0.0270833	0.056643	0.074445	0.0277778	0.121558	0.0325501	0.0705092
0.00902778	0.00902778	0.0201867	0.0245032	0.0387958	0.0325501	0.0255344	0.0227795	0.029208	0.0188654	0.0180556	0.0451389	0.0138889	0.030437	0.0472273	0	0.0201867	0.114147	0.0285483	0.0631944
0.00902778	0.0285483	0.0138889	0.00902778	0.0165651	0.0227795	0.0201867		0.0505611	0.0331302	0.00902778	0.0165651	0.0255344	0.00902778	0.0718641	0.0397293	0.0480824	0	0.056643	0.0227795
0.0165651	0.00902778	0.0227795	0.00902778	0.0165651	0.0472273	0.0245032	0.00902778	0.0397293	0.0188654	0.0451389	0.0201867	0.0608739	0.0180556	0.0270833	0.0838669	0.0270833	0.0570967	0.0397293	0.105281
0.0165651	0.00902778	0.0245032	0.0165651	0.00902778	0.0397293	0.0331302	0.0165651	0.0270833	0.0403734	0.0227795	0	0.0180556	0.0605602	0.0829214	0.030437	0.085645	0.00902778	0.155023	0.0530012
0.0165651	0.0255344	0.0188654	0.0165651	0.0201867	0.0165651	0.0290673	0.0165651	0.0490063	0.0255344	0.0451389	0.0451389	0.0372225	0.0426956	0	0	0.0372225	0.0858671	0.134208	0.0227795
0.0188654	0.0398323	0.0227795	0.0188654	0.0180556	0.0426956	0.00902778	0.00902778	0.0270833	0.0460328	0.0245032	0.0165651	0.0180556	0	0.0317476	0.0657232	0.0227795	0.0549138	0.0496953	0.055919
0.0188654	0.00902778	0.0285483	0.0165651	0.0127672	0.0464448	0.0305713	0.00902778	0.0165651	0.00902778	0.0325501	0.00902778	0.0372225	0.0657232	0.0615397	0.0255344	0.0771334	0.0727843	0.100678	0.0451389
0.0127672	0.0188654	0.0165651	0.0127672	0.0353894	0.0528736	0.0245032	0.00902778	0.0255344	0.0227795	0.0325501	0.0180556	0.0594511	0.056643	0.0270833	0.0454105	0.0858671	0.0427915	0.0317476	0.0138889
0.0180556	0.0201867	0.0201867	0.00902778	0.0317476	0.047314	0.0377308	0.00902778	0.0127672	0.00902778	0.0201867	0.0325501	0.0372225	0.0317476	0.0383016	0.122791	0.0325501	0.0138889	0.0913399	0.00902778
0.0165651	0.0201867	0.0201867	0	0.0127672	0	0.0255344	0.0180556	0.0180556	0.0285483	0.0285483	0.0460328	0.00902778	0.057806	0.00902778	0.0201867	0.0651002	0.0270833	0.0783738	0.056643
0.00902778	0.0245032	0.00902778	0.0138889	0.0165651	0.0317476	0.0245032		0.0227795	0.00902778	0.0180556	0.0165651	0.00902778	0.103117	0.0435788	0.0290673	0.00902778	0.0893704	0.151459	0.0325501
0.00902778	0.0201867	0.0383016	0	0.0165651	0.0317476	0.0201867	0.0127672	0.0245032	0.00902778	0.00902778	0.00902778	0.0397293	0.0671747	0.00902778	0.0756944	0.0472273	0	0.063836	0.0165651
0.00902778	0.0201867	0.00902778	0.00902778	0.0201867	0.0165651	0	0.0165651	0.0472273	0.0387958	0.0451389	0.0537645	0.0317476	0.0773799	0.0426956	0.125418	0.0558715	0.0451389	0.0851679	0.03869
0.0127672	0.00902778	0.0188654	0.0127672	0.0451389	0.0227795	0.0188654	0.0180556	0	0.00902778	0.0372225	0.0285483	0.0127672	0.0127672	0.0472273	0.00902778	0.0180556	0.0893704	0.063836	0.0285483
0.0127672	0.0127672	0.0227795	0.00902778	0.0201867	0.0227795	0.0201867	0.030437	0.0464448	0.0255344	0.00902778	0.0180556	0.0180556	0.0505086	0.0727843	0.0505086	0	0.00902778	0.0727843	0.057806
0.0127672	0	0.0127672	0.00902778	0.0127672	0.0165651	0.0372225	0.0227795	0.0383016	0.0331302	0.0325501	0.00902778	0.030437	0.029208	0.0277778	0.0581346	0.0472273	0.0201867	0.0427915	0.0486161
0.0188654	0.00902778	0.0127672	0.00902778	0.0127672	0.0201867	0.0343382	0.0188654	0.0290673	0.0201867	0.0372225	0.0537645	0.0472273	0.0398323	0.0718641	0.0727843	0.0285483	0.0165651	0.0165651	0.0570967
0.00902778	0.00902778	0.0245032	0.00902778	0.0201867	0.0472273	0.00902778	0	0.0138889	0.00902778	0.0201867	0.0285483	0.00902778	0.0383016	0.0762309	0.0353894	0.0972321	0	0.0427915	0.0201867
0.0165651	0.0227795	0.0165651	0.00902778	0.0201867	0.0372225	0.0165651	0.0165651	0	0.0245032	0.0510688	0	0.0383016	0.0180556	0.0867639	0	0	0.0180556	0.0902778	0.15532
0.0245032	0.0188654	0.0165651	0	0.03869	0.0372225	0.0201867	0.0165651	0.0426956	0.00902778	0.0325501	0.0361111	0.0383016	0.0165651	0.0180556	0.0549138	0.0277778	0.0942528	0.0353894	0.0331302
0.0127672	0.00902778	0.0188654		0.0180556	0.0387958	0.030437	0.00902778	0.0325501	0.0188654	0.00902778	0.0505611	0.0570967	0.0398323	0.0138889	0.0343382	0.0727843	0.0480824	0.148854	0.0343382
0	0.00902778	0.0165651	0.0165651	0.0165651	0.0285483	0.0188654	0.030437	0.0317476	0.0255344	0.0180556	0.0277778	0.0570967	0.115071	0.056643	0.0353894	0.130002	0	0.0727843	0.00902778
0.0180556	0	0.030437	0.0285483	0.0165651	0.0530012	0.0245032	0.030437	0.0464448	0.00902778	0.0227795	0.0383016	0.0285483	0.0594511	0.0570967	0.115071	0.0285483	0.0819003	0.0486161	0.0245032
0.0165651	0.00902778	0.00902778	0.0245032	0.0165651	0.0615397	0.0255344	0.0317476	0.0407421	0.0403734	0.0245032	0.0472273	0.0270833	0.0180556	0.0398323	0.00902778	0.0285483	0.00902778	0.0559922	0.0530012
0.0127672	0.0227795	0.0317476	0.00902778	0.0270833	0.0201867	0.0127672	0.0245032	0.055919	0.0127672	0.0165651	0.0180556	0.0317476	0.0490063	0.0180556	0.00902778	0.0713523	0.074445	0.0496953	0.0549138
0	0.0245032	0.0165651	0.0277778	0.0201867	0.0201867	0.0343382	0.0188654	0.0580183	0.0285483	0.0372225	0.0608739	0.0727843	0.0372225	0.0718641	0.030437	0.0403734	0.0794585	0.0377308	0.0245032
0.0165651	0.0180556	0.0227795	0.00902778	0.0285483	0.0180556	0	0.0270833	0.030437	0.00902778	0.00902778	0.0361111	0.0138889	0.0570967	0.00902778	0.074445	0.0843829	0.0180556	0.106193	0.00902778
0.0127672	0.0127672	0.0227795	0.0188654	0.0290673	0.0180556	0.0285483	0.00902778	0.0180556	0.0353894	0.00902778	0.0188654	0	0.0343382	0.0549138	0.0549138	0.0451389	0.0942528	0.0551373	0.0705092
0.00902778	0.030437	0.0317476	0.00902778	0.0180556	0.0227795	0.0245032	0.0331302	0.0505611	0.0188654	0.0201867	0.0460328	0.0403734	0.0486161	0.0931074	0.0460328	0.0651002	0.083232	0.104686	0.0701423
0.00902778	0.0201867	0.0165651	0.0127672	0.0331302	0.0227795	0.0317476	0.0127672	0.00902778	0.0188654	0.0245032	0.0486161	0.0317476	0.0165651	0.0165651	0.121948	0.0180556	0.10007	0.029208	0.0188654
0.0127672	0.00902778	0.0138889	0.0138889	0.03869	0.0165651	0.0165651	0	0.0472273	0.0377308	0.057806	0.00902778	0.0227795	0	0.0398323	0.0718641	0.00902778	0.0138889	0.0138889	0.0889133
0	0.0165651	0.0245032	0.0285483	0.0165651	0.0188654	0.00902778	0	0.0841425	0.0127672	0.0383016	0.0407421	0.063836	0.0526405	0.06903	0.0899915	0.00902778	0.0851679	0.0969664	0.0775915
0.0165651	0.0201867	0.0180556	0.0127672	0.0180556	0.0138889	0.0188654	0.0180556	0.0188654	0	0.0361111	0.0372225	0.0570967	0.103865	0.00902778	0.0651002	0.0620897	0.0201867	0.0398323	0.0555556
0	0.0165651	0.00902778	0	0.0165651	0.0127672	0.0290673	0.0227795	0.0245032	0.0285483	0.0317476	0.03869	0.0325501	0.0201867	0.0180556	0.0783738	0.1302	0.0913399	0.0138889	0.0902778
0.0127672	0.0127672	0.00902778	0.0138889	0.0180556	0.0325501	0.0245032	0.0165651	0.0353894	0.0165651	0.0460328	0.0180556	0.0180556	0.0605602	0.0727843	0.0285483	0.057806	0.106386	0.0416667	0.109592
0.0127672	0.0270833	0.030437	0.0165651	0.0270833	0.0317476	0.047314		0.0138889	0.0285483	0.0325501	0.00902778	0.0383016	0.0188654	0.0270833	0	0.0490063	0.0657232	0.0227795	0.0722222
0.0165651	0.0227795	0	0.00902778	0.0426956	0.0127672	0.00902778	0.0165651	0.03869	0.0127672	0.03869	0.0285483	0	0.0180556	0.063836	0	0.122791	0.151459	0.116478	0.127672
0	0.0227795	0.0165651	0.0138889	0.0127672	0.0285483	0.0290673	0.00902778	0.0427915	0.00902778	0.0165651	0.0325501	0.0727843	0.0165651	0.0317476	0.0138889	0.0490063	0.113118	0.0551373	0.148717
0.0188654	0.0201867	0.0201867	0.0165651	0.0285483	0.0426956	0.0245032	0.00902778	0.0227795	0.0201867	0.0460328	0.0255344	0.0285483	0.0526405	0.0766032	0.0460328	0.00902778	0.0138889	0.0188654	0.0201867
0.0127672	0.0227795	0.0290673	0.0127672	0.0201867	0.0201867	0.0201867	0.0188654	0.0165651	0.0317476	0.0127672	0	0.0526405	0.0255344	0.00902778	0.0641337	0.0455589	0	0.0551373	0.162366
0.0188654	0.0245032	0.0180556	0.0188654	0.0290673	0.0255344	0.0165651	0.0188654	0.0270833	0.0285483	0.0277778	0.0460328	0	0.0594511	0.0651002	0.0486161	0.0776599	0.056643	0.0976503	0.0775915
0.00902778	0.0227795	0.0227795	0.00902778	0.0290673	0.0127672	0.0201867	0.0165651	0.0472273		0	0	0.0343382	0.0138889	0.05952	0.00902778	0.083232	0.0783738	0.0285483	0.054442
0.00902778	0.0317476	0	0.0188654	0.0180556	0.0530012	0.0201867	0.00902778	0.030437	0.0317476	0.03869	0.0270833	0.0180556	0.0383016	0.0270833	0.0227795	0.0317476	0.0687535	0	0.0270833
0.0180556	0.00902778	0.0270833	0.00902778	0.0201867	0.0127672	0.0353894		0.0486161	0.00902778	0.0472273	0.0377308	0.0594511	0.0277778	0.0165651	0.0165651	0.0201867	0.0180556	0.0451389	0.0486161
0.0127672	0.0387958	0.0138889	0.0127672	0.0201867	0.0608739	0.0255344		0.0180556	0.0165651	0.00902778	0.0460328	0.00902778	0.0902778	0.0472273	0.0127672	0.0403734	0.0165651	0.0472273	0.125742
0.0127672	0.0227795	0.0285483	0.0180556	0	0.0270833	0.0165651	0.0290673	0.0227795	0.0188654	0.0201867	0.0201867	0.0387958	0.0398323	0.0245032	0.0201867	0.134349	0.00902778	0.0776599	0.0488684
0.0138889	0.0255344	0.0361111	0.0180556	0.0180556	0.0188654	0.00902778	0.0227795	0.0285483	0.0201867	0.0127672	0.0245032	0.03869	0.0180556	0.00902778	0.0605602	0.0605602	0.0138889	0.103865	0.0255344
0.00902778	0.0285483	0.0245032	0.00902778	0.0180556	0.0165651	0.0245032	0.0127672	0.0165651	0.0331302	0.0317476	0.0255344	0.0227795	0.029208	0	0.0788921	0.0455589	0.0331302	0.00902778	0.0305713
0.00902778	0.0227795	0.0165651	0.0138889	0	0.0127672	0.00902778	0	0.0285483	0.0180556	0.0165651	0.0325501	0.0317476	0	0.083232	0.00902778	0.0201867	0.00902778		0.0549138
0.0188654	0.0227795	0.00902778	0.0138889	0.00902778	0.030437	0.0255344	0.00902778	0.0127672	0.00902778	0.0325501	0.0180556	0.0621324	0.0227795	0	0.00902778	0.0913399	0.0858671	0.0460328	0.0180556
0.0165651	0.030437	0.0165651	0.0165651	0.00902778	0.0201867	0.0353894	0.0165651	0.0426956	0.0270833	0.0180556	0.0427915	0.0290673	0.0180556	0.00902778	0	0	0.08125	0.057806	0.0317476
0	0.0201867	0.0165651	0.00902778	0.0245032	0.0387958	0.00902778	0.00902778	0.0245032	0.0188654	0.0201867	0.0361111	0.0843829	0.0227795	0.0902778	0	0.0893704	0.0377308	0.0227795	0.109828
0.00902778	0.0255344	0.0188654	0	0.00902778	0.0201867	0.00902778	0.0353894	0.0165651	0.0188654	0.00902778	0.0180556	0.0317476	0	0	0.00902778	0.0867639	0.0165651	0.0472273	0.0605602
0.00902778	0.0201867	0.0285483	0	0.0285483	0.055919	0.0127672	0.0127672	0.0201867	0.0201867	0.0270833	0.0201867	0.063836	0.0398323	0.0180556	0.0510688	0.0851679	0.0776599	0.074445	0.056643
0.0188654	0.0180556	0.0277778	0.00902778	0.0188654	0.0387958	0.00902778	0.0127672	0	0.00902778	0.00902778	0.0201867	0.0526405	0.0277778	0.0651002	0.0541667	0.0317476	0.101885	0.0559922	0.0317476
0.0127672	0.0165651	0.0245032	0	0.0180556	0	0.0138889	0	0.0580183	0.0127672	0.0201867	0	0.0867639	0.0713523	0.0180556	0	0.0902778	0.0472273	0.0387958	0.0454105
0.0180556	0.00902778	0.0227795	0.0201867	0.0317476	0.0455589	0.0165651		0.0377308	0.00902778	0.0180556	0.0427915	0.0594511	0.0227795	0.0671747	0.0325501	0.0180556	0.0997151	0.123607	0.0961649
0.0188654	0	0.0165651	0.00902778	0.0201867	0.0317476	0.0201867	0.0165651	0.0488684	0.00902778	0.0480824	0.0325501	0.0270833	0.0227795	0.0486161	0.0706834	0.0824285	0.0317476	0	0.0290673
0.00902778	0.00902778	0.0180556	0.0138889	0.0245032	0.0529238	0.0270833		0.0270833	0.00902778	0.0472273	0.0325501	0.00902778	0.063836	0.0325501	0	0.0180556	0.0657232	0	0.0270833
0	0.0188654	0.0165651	0.0138889	0.0201867	0.055919	0.0285483	0.0188654	0.0353894	0.0138889	0.0317476	0.0255344	0.0451389	0.0270833	0	0.0325501	0.03869	0.00902778	0.0285483	0.0387958
0.00902778	0.0317476	0.0372225	0.0227795	0.00902778	0.0227795	0.0398323		0.0707788	0.0343382	0.0201867	0.0165651	0.0127672	0.0372225	0.0285483	0.0165651	0.0505086	0.00902778	0.0227795	0.0460328
0.0165651	0.0227795	0.0165651	0.00902778	0.0188654	0.0227795	0.0180556	0.0165651	0.0325501	0.0127672	0.0201867	0.0486161	0	0.0398323	0	0.00902778	0.0165651	0.0722222	0.091785	0.115035
0.00902778	0.0180556	0.0245032	0	0.0180556	0.0277778	0.0227795		0.0138889	0.03869	0.0227795	0.0138889	0.0285483	0.0426956	0.0427915	0.0605602	0.0285483	0.0819003	0.0559922	0.0541667
0.0138889	0.0201867	0.0138889	0.0305713	0.0270833	0.0227795	0.0245032	0.0165651	0.0245032	0.0127672	0.0361111	0.0325501	0.0587617	0.0558715	0.0325501	0	0.0464448	0.124724	0.0920656	0.056643
0.0127672	0.0201867	0.0285483	0.0138889	0.00902778	0.0127672	0.00902778	0.0188654	0.0505611	0	0.00902778	0.00902778	0.0331302	0.00902778	0.0819327	0.00902778	0.0180556	0.0188654	0.0549138	0.0353894
0.0245032	0.0188654	0.0270833	0.0127672	0.0180556	0.0165651	0	0.00902778	0.0555556	0.00902778	0.0397293	0.0537645	0.0713523	0.0188654	0	0.0165651	0.0180556	0.0138889	0.083232	0.054442
0.0180556	0.00902778	0.0245032	0.0138889	0.0270833	0.0331302	0.029208	0.0188654	0.0317476	0.0201867	0.0180556	0.0325501	0.0255344	0.0867639	0.0180556	0.0530012	0.0902778	0.0942528	0.0201867	0.0353894
0	0.0317476	0.0325501	0.0188654	0.0180556	0.0530012	0.0245032	0.0188654	0.0227795	0.0165651	0.0372225	0.0486161	0.06903	0.05952	0.0528736	0.0838669	0.0766032	0.0486161	0.0416667	0.0227795

## Sheet: Fig3d
Animal	ROI	Group	AB6E10_vol	D54D2_vol	AB12F4_vol
5xFAD-2	ROI1	5xFAD	0.267275	0.287079	0.104153
5xFAD-2	ROI2	5xFAD	0.608908	0.719355	0.463395
5xFAD-2	ROI3	5xFAD	0.212253	0.243737	0.146186
5xFAD-2	ROI4	5xFAD	0.388759	0.581559	0.654529
5xFAD-2	ROI5	5xFAD	0.511197	0.514645	0.847426
5xFAD-3	ROI1	5xFAD	0.257241	0.287037	0.0698108
5xFAD-3	ROI2	5xFAD	0.493882	0.531916	0.148795
5xFAD-3	ROI3	5xFAD	0.148899	0.0982324	0.0276174
5xFAD-3	ROI4	5xFAD	0.225892	0.272376	0.143826
WT-2	ROI1	WT	0	0	0.00088738
WT-2	ROI2	WT	0	0	0.000495001
WT-2	ROI3	WT	0	0	0
WT-2	ROI4	WT	0	0	0.000373062
WT-3	ROI1	WT	0	0	0
WT-3	ROI2	WT	0	0	0.000293379
WT-3	ROI3	WT	0	0	0
WT-3	ROI4	WT	0	0	0.00106244

## Sheet: Fig3e
Animal	ROI	Group	RIM1_vol	GluA3_vol	NR2B_vol	RIMBP_vol	GluA2_vol	GluA1_vol	NR1_vol	Shank3_vol	Homer1_vol	CaMKIIa_vol	Cav21_vol	GluA4_vol	PSD95_vol	Bassoon_vol	SynGAP_vol	IRsp53_vol	Stargazin_vol	Gephyrin_vol
5xFAD-2	ROI1	5xFAD	0.938896	0.227001	0.314918	0.696536	0.0204906	0.305992	0.215331	0.36432	0.876157	0.6595	0.534577	0.170144	0.437942	0.564158	0.365504	0.575166	0.366711	0.869217
5xFAD-2	ROI2	5xFAD	0.573805	0.193276	0.309231	0.411947	0.0299476	0.21317	0.27829	0.453415	0.639226	0.865067	0.428263	0.192076	0.414386	0.599792	0.362288	0.484414	0.399785	0.523541
5xFAD-2	ROI3	5xFAD	0.531297	0.144672	0.263887	0.277938	0.0374112	0.143327	0.24154	0.361659	0.449657	0.473105	0.379499	0.120493	0.322416	0.487506	0.291664	0.318763	0.281396	0.350383
5xFAD-2	ROI4	5xFAD	0.845706	0.26936	0.371717	0.618672	0.0354409	0.265418	0.3789	0.447619	0.928836	0.818258	0.26193	0.241074	0.493318	0.366737	0.439608	0.305346	0.375391	0.437882
5xFAD-2	ROI5	5xFAD	0.679657	0.198655	0.336618	0.545993	0.0307541	0.284673	0.368149	0.420624	0.634996	0.731348	0.479663	0.260479	0.38426	0.592225	0.403524	0.486712	0.383371	0.505465
5xFAD-3	ROI1	5xFAD	0.456255	0.274162	0.468582	0.589357	0.0825529	0.248976	0.387343	0.561132	0.850618	1.03125	0.684042	0.171939	0.590971	0.763008	0.580909	0.607314	0.49588	0.619017
5xFAD-3	ROI2	5xFAD	0.616335	0.200347	0.363775	0.468573	0.022228	0.218049	0.335157	0.458922	0.711861	0.703539	0.503623	0.113434	0.457837	0.534148	0.4533	0.467964	0.354695	0.49403
5xFAD-3	ROI3	5xFAD	0.747663	0.221463	0.302661	0.344161	0.0114925	0.211818	0.304672	0.44073	0.611544	0.527297	0.392699	0.0797145	0.418083	0.49967	0.33794	0.223542	0.262439	0.155753
5xFAD-3	ROI4	5xFAD	0.44012	0.318054	0.300684	0.417018	0.00567923	0.172367	0.289781	0.379585	0.493162	0.611746	0.396728	0.136898	0.322328	0.449585	0.321046	0.350647	0.360919	0.508065
WT-2	ROI1	WT	0.68692	0.352389	0.607918	0.864268	0.000711111	0.387214	0.508621	0.734752	0.902969	0.971467	0.601622	0.158117	0.803337	0.891682	0.774048	0.593516	0.591094	0.36208
WT-2	ROI2	WT	0.209733	0.307222	0.501074	0.686498	0.000457574	0.329259	0.388052	0.676601	0.785804	0.646919	0.496393	0.0967365	0.808888	0.781091	0.670701	0.557248	0.528552	0.558663
WT-2	ROI3	WT	0.852574	0.374802	0.562501	0.787979	0.00233737	0.380894	0.3968	0.739711	0.90027	0.669273	0.559462	0.0897835	0.894413	0.975686	0.79213	0.557378	0.506993	0.391843
WT-2	ROI4	WT	0.689608	0.338622	0.437073	0.735766	0.00145482	0.400539	0.466657	0.852205	0.898593	0.706573	0.648141	0.110156	0.859717	0.954629	0.831254	0.438597	0.498327	0.30687
WT-3	ROI1	WT	1.03887	0.331005	0.449478	0.530475	0.00242913	0.296061	0.381588	0.515705	0.647308	0.48606	0.616416	0.0710483	0.590075	0.695656	0.556276	0.38521	0.341609	0.262114
WT-3	ROI2	WT	1.10146	0.43994	0.510175	0.642293	0.00241223	0.332456	0.514304	0.648816	0.825722	0.771541	0.710377	0.100135	0.671843	0.772135	0.774369	0.589119	0.332055	0.275917
WT-3	ROI3	WT	1.27396	0.348546	0.446714	0.643647	0.00480996	0.365511	0.471601	0.607028	0.753017	0.469295	0.618678	0.130829	0.6508	0.828545	0.666194	0.534433	0.423094	0.27392
WT-3	ROI4	WT	0.975828	0.29479	0.47497	0.571197	0.000748538	0.353206	0.495273	0.682131	0.789062	0.529817	0.606449	0.122433	0.716938	0.874878	0.781106	0.516104	0.461755	0.2808
