# Supplementary material for: Multiplexed expansion revealing for imaging multiprotein nanostructures in healthy and diseased brain
Source: Nat Commun. 2024 Nov 9;15:9722. doi: 10.1038/s41467-024-53729-w (PMC11550395; doi:10.1038/s41467-024-53729-w)
Supplement: Supplementary file 4 — Source Data [file 41467_2024_53729_MOESM4_ESM.zip › post_acceptance/multiExR_sourcedata_fig4.xlsx]

## Sheet: Fig4b
AB6E10	ABD54D2	AB12F4	RIM1	NR2B	GluA3	RIM-BP	GluA2	GluA1	NR1	Shank3	Homer1	CaMKIIa	Cav2.1	GluA4	PSD95	Bassoon	SynGAP	IRSp53	Stargazin	PLP1
0.000293379	0.000303037	0.000286135	0.000327184	2.53537e-05	0.00031994	0.000305452	0.00016661	0.000235427	7.24392e-05	0.000424977	0.00038272	0.000257159	0.000255952	0	0.00043222	0.000198	0.000470855	0.000239049	0.000274062	2.41464e-05
0.000672477	0.000708697	0.000539672	0.00030183	7.12319e-05	0.000102622	0.000389964	0.000631428	2.89757e-05	0	0.000303037	0.000481721	0.000370647	0.000225769	0.000257159	0.000365818	0.000254744	0.000370647	0.000229391	6.0366e-05	0.000458781
0.000415318	0.000403245	0.000433428	0.000121939	0	4.22562e-05	0.000200415	0.000423769	3.13903e-05	0	3.38049e-05	0.000210074	0.000280098	4.34635e-05	9.29636e-05	2.41464e-05	0.000173854	8.57197e-05	9.17563e-05	0	0.000253537
0.000303037	0.000286135	0.000236635	0	0	0	0.000105037	0.000299415	0	0	8.20977e-05	0.000210074	0.000249915	0	0	0.000123147	8.93417e-05	0	3.25976e-05	6.88172e-05	3.62196e-05
0.00050466	0.000485342	0.000310281	6.0366e-05	4.70855e-05	0.000109866	0.000131598	0.00043222	0	0	0.000126769	0.000339257	0.000408074	0.000129183	7.60611e-05	7.36465e-05	0.000105037	0.000185927	0.000132805	0	0.000278891
0.000367025	0.000344086	0.000348915	0	0.000107451	0	0.000112281	0.000230598	3.38049e-05	0	0.000271647	0.000218525	6.15733e-05	0	3.98415e-05	8.57197e-05	3.98415e-05	0.000170232	7.24392e-05	0	7.96831e-05
0.000259574	0.000257159	0.00023422	6.76099e-05	0	0	5.6744e-05	0.000205244	9.41709e-05	3.13903e-05	5.91587e-05	0.000107451	0.000164195	7.48538e-05	5.79513e-05	0	5.79513e-05	0	0.000201622	4.95001e-05	0
0.000220939	0.000258366	0.000243879	2.89757e-05	3.86342e-05	3.25976e-05	4.34635e-05	0.00021611	0	0	0	2.41464e-05	0.000107451	0	0	0	7.72685e-05	0	2.77684e-05	0	8.57197e-05
0.000140049	0.000154537	0.000158159	0	0	0	4.82928e-05	9.77929e-05	0	0	0	5.43294e-05	8.45124e-05	0	0	0	0	0	0	0	0
0.000106244	0.000165403	9.90002e-05	4.22562e-05	3.25976e-05	5.19147e-05	8.45124e-05	0	0	0	3.38049e-05	9.29636e-05	0.000169025	0	0	2.41464e-05	0	9.90002e-05	0	0	2.6561e-05
9.77929e-05	0.000102622	0.000125561	0	0	5.6744e-05	5.79513e-05	3.74269e-05	0	0	2.53537e-05	4.58781e-05	0	0	0	3.74269e-05	3.86342e-05	0	0	0	0.00011711
9.77929e-05	9.65856e-05	7.96831e-05	2.41464e-05	0	0	3.86342e-05	7.60611e-05	0	0	7.00245e-05	6.88172e-05	0	0	0	0	4.58781e-05	0	0	0	0
0.000134012	0.000169025	6.15733e-05	0	0	3.0183e-05	0	0	3.74269e-05	0	5.43294e-05	0	0	4.70855e-05	0	0	9.29636e-05	3.0183e-05	2.41464e-05	0	8.6927e-05
0.000181098	0.000207659	0.000134012	2.89757e-05	3.25976e-05	0	7.12319e-05	0.000179891	4.95001e-05	0	4.22562e-05	5.19147e-05	0.000187135	9.0549e-05	3.38049e-05	5.43294e-05	6.0366e-05	5.07074e-05	6.88172e-05	0	0
7.84758e-05	0.000101415	7.36465e-05	3.98415e-05	0	0	3.74269e-05	7.24392e-05	0	0	0	2.53537e-05	0	0	0	0	0	6.0366e-05	0	0	6.88172e-05
3.62196e-05	6.15733e-05	4.95001e-05	0	0	0	5.07074e-05	3.74269e-05	0	0	0	0	0	0	0	0	0	4.34635e-05	0	0	0
0.000237842	0.000257159	0.000176269	2.6561e-05	3.62196e-05	0	0	0.000230598	0	0	0	0.00023422	0.000132805	4.82928e-05	0	0.000113488	0	5.43294e-05	7.72685e-05	0	0
7.72685e-05	8.33051e-05	7.96831e-05	0	0	0	0	6.64026e-05	0	0	0	0	3.38049e-05	0	0	0	0	0	0	0	4.22562e-05
0.000160574	0.000169025	0.000137634	0	0	0	7.36465e-05	0.000113488	0	0	3.62196e-05	5.19147e-05	0.000149708	0	0.00011711	0	3.50123e-05	4.46708e-05	2.53537e-05	4.34635e-05	0.000171439
0.000375476	0.000398415	0.000388757	0.000171439	0	3.13903e-05	0.000126769	0.000423769	0	0	0.000185927	0.000107451	8.6927e-05	0	2.77684e-05	6.27806e-05	5.55367e-05	0.000220939	9.90002e-05	0	0.000268025
0.000439464	0.000507074	0.000443086	5.79513e-05	0	6.88172e-05	5.79513e-05	0.000354952	7.48538e-05	0	0	4.70855e-05	0.000264403	0	0	0.000136427	5.55367e-05	0.000112281	0.000129183	0	0.000329598
0.000255952	0.000305452	0.000304245	0.00018472	0.000100208	0.000482928	7.72685e-05	0.000275269	0.000318732	0.000404452	0.000213696	0.00027044	0.000155744	0.000172647	0.000131598	0.000381513	0.000287342	0.000490172	0.000212488	0.000371854	6.15733e-05
0.000383928	0.000374269	0.000379098	0	0	0.000109866	6.0366e-05	0.000298208	0	0	0.000191964	0.000176269	0.000219732	0.000103829	0.000101415	8.08904e-05	8.6927e-05	0.000152122	0.000138842	0	0
0.000303037	0.000303037	0.000298208	0.000105037	2.89757e-05	6.0366e-05	0.000130391	0.000231805	0	0	5.43294e-05	9.77929e-05	9.29636e-05	0.000102622	0.000106244	9.29636e-05	8.93417e-05	0.000121939	0.000155744	0	0.000108659
0.000385135	0.000406867	0.000383928	3.50123e-05	0	0.000208866	9.29636e-05	0.000346501	4.10489e-05	0.000120732	2.41464e-05	8.08904e-05	0.000364611	8.57197e-05	0.000226976	7.84758e-05	6.64026e-05	0.000147293	0.000282513	0	0.000224561
0.000230598	0.000261988	0.000237842	0.000118317	2.6561e-05	2.6561e-05	0.000109866	0.000162988	2.53537e-05	0	9.65856e-05	5.19147e-05	0.000220939	0	7.36465e-05	8.45124e-05	3.86342e-05	0.000131598	3.86342e-05	0	0
0.000181098	0.000239049	0.000207659	6.64026e-05	4.70855e-05	9.0549e-05	3.62196e-05	0.000188342	4.10489e-05	0	0.000108659	0.000235427	0.000123147	0.000102622	5.6744e-05	0	3.25976e-05	7.48538e-05	0.000118317	0	0.000154537
0.000364611	0.000360989	0.000335635	0	0	5.31221e-05	0.0001485	0.000316318	0	0	0	6.76099e-05	0.000132805	5.91587e-05	0	0	0.000113488	4.34635e-05	8.45124e-05	0	0
0.000310281	0.000321147	0.000144878	0.000288549	2.77684e-05	3.86342e-05	8.93417e-05	0.000169025	0	0	9.65856e-05	0.000147293	0.000325976	4.95001e-05	6.51953e-05	0	0.000286135	0.000106244	0.000132805	0	0.000126769
0.000350123	0.000412903	0.000299415	0.000275269	7.96831e-05	0	0.000147293	0.000292171	5.07074e-05	0	4.46708e-05	0.000271647	0.00016661	2.77684e-05	0	0	5.31221e-05	7.84758e-05	9.90002e-05	0	0
0.00036944	0.000358574	0.000316318	0	0	0	6.0366e-05	0.000253537	3.86342e-05	0	7.12319e-05	6.76099e-05	0.000141256	0.000152122	0	0	4.95001e-05	0.000100208	0.000131598	0	0
0.000367025	0.000368232	0.00035133	7.84758e-05	0	3.38049e-05	0.000137634	0.000371854	0	2.6561e-05	0.000171439	0.000114695	0.000293379	5.91587e-05	0.000208866	0.000108659	6.0366e-05	0.000159366	0.000275269	0.00013522	4.46708e-05
0.00016661	0.000188342	0.000178683	0	0	3.62196e-05	2.6561e-05	0.000167817	0	0	3.0183e-05	5.31221e-05	0.000102622	0	6.64026e-05	0	4.46708e-05	0	7.48538e-05	0	0
0.00013522	0.000154537	0.000107451	0	0	0	0	0.000109866	0	0	0	0	0	0	0	0	3.0183e-05	0	5.31221e-05	0	0
0.000352537	0.000393586	0.000357367	4.22562e-05	0	4.46708e-05	2.77684e-05	0.000239049	0	0	8.45124e-05	6.27806e-05	0.000187135	7.36465e-05	0	4.46708e-05	0.000149708	5.55367e-05	6.76099e-05	0	0.000340464
0.000195586	0.000179891	0.000150915	3.13903e-05	0	2.89757e-05	4.10489e-05	0	0	0	8.45124e-05	0.000156952	0	3.38049e-05	0	3.25976e-05	7.48538e-05	0	0	3.0183e-05	0
0.000214903	0.000187135	0.000167817	3.13903e-05	0	3.38049e-05	0.000127976	0.000114695	0	0	0	5.79513e-05	9.53782e-05	3.38049e-05	0	0	0	9.90002e-05	0	0	0.000142464
0.000280098	0.000297001	0.00025233	7.00245e-05	3.13903e-05	0	0.000286135	0.000248708	0.000111073	0	2.41464e-05	0.000327184	0.000198	7.72685e-05	5.07074e-05	6.88172e-05	4.58781e-05	4.10489e-05	0.000141256	0	0.000147293
0.000357367	0.000360989	0.000377891	8.93417e-05	0	2.89757e-05	0.000108659	0.000292171	0	0	0.000126769	6.27806e-05	0.000239049	8.57197e-05	0.000111073	7.24392e-05	0.000220939	0.000118317	6.39879e-05	0	0.000200415
0.000200415	0.000245086	0.000237842	6.27806e-05	0	0	6.88172e-05	0.0001485	0	0	8.45124e-05	0	0.00013522	0	0	0	3.25976e-05	3.13903e-05	0	3.74269e-05	7.36465e-05
0.000194378	0.000200415	0.000212488	0	0	0	0.000101415	0.000172647	2.41464e-05	0	5.6744e-05	7.84758e-05	2.6561e-05	0	0	0	9.0549e-05	0	2.89757e-05	0	4.95001e-05
0.000293379	0.000297001	0.000222147	5.55367e-05	0	7.12319e-05	5.79513e-05	0.000222147	0	0	0.000107451	4.82928e-05	0.000271647	2.89757e-05	6.51953e-05	0.000112281	4.34635e-05	9.0549e-05	0.000132805	0	0.000187135
0.00030183	0.000294586	0.000224561	7.00245e-05	0	8.20977e-05	8.08904e-05	0.000271647	0	0	0	0	8.08904e-05	8.81343e-05	0	0	7.24392e-05	7.72685e-05	0	0	0.000108659
0.000503452	0.000550538	0.000509489	0	0	0.000179891	0.000161781	0.000493794	0	8.45124e-05	0.000132805	7.12319e-05	0.000481721	0.000113488	0.000287342	0.000146086	8.08904e-05	0.000214903	0.000134012	0.000213696	5.6744e-05
0.000200415	0.000251122	0.000126769	5.55367e-05	0	0	8.45124e-05	0.000136427	0	0	2.89757e-05	0	0.000213696	4.70855e-05	0	0	0.000102622	0	0	0	7.48538e-05
0.000280098	0.000294586	0.000304245	0.000131598	0	3.13903e-05	0.000147293	0.00023422	0	0	3.86342e-05	5.19147e-05	0.000233013	9.65856e-05	0.000156952	4.10489e-05	0.000220939	4.82928e-05	0.000130391	0	0
0.000156952	0.000181098	0.000131598	0	0	3.38049e-05	7.12319e-05	0.000121939	0	0	6.39879e-05	0.000101415	7.72685e-05	0	0	0	4.70855e-05	0	0	0	0
0.000229391	0.000261988	0.000206452	3.0183e-05	3.13903e-05	0	0.000124354	0.000207659	0	0	3.13903e-05	8.33051e-05	0.000142464	4.70855e-05	0.000111073	6.27806e-05	3.13903e-05	0	0.000121939	0	0
0.000230598	0.000230598	0.000208866	2.6561e-05	0	6.64026e-05	5.6744e-05	0.000189549	0	0	7.60611e-05	6.0366e-05	0.000162988	0	0	0	6.51953e-05	3.50123e-05	7.00245e-05	0	0
0.000358574	0.000388757	0.00031994	0.000295793	3.0183e-05	6.76099e-05	0.000183513	0.000346501	3.74269e-05	8.08904e-05	6.15733e-05	0.000177476	0.000100208	3.62196e-05	0.000208866	0.000118317	9.77929e-05	8.08904e-05	9.53782e-05	0.000127976	8.33051e-05
0.000213696	0.000263196	0.00020283	8.81343e-05	0	7.60611e-05	0.000189549	0.000210074	0	5.91587e-05	5.6744e-05	8.20977e-05	0.000141256	0.000182305	4.46708e-05	0.000140049	0.000159366	0.000142464	5.31221e-05	7.60611e-05	0
0.000254744	0.000263196	0.000201622	5.07074e-05	2.77684e-05	5.6744e-05	0.000152122	0.000170232	0	0	4.58781e-05	7.84758e-05	0.000131598	0.000100208	0	5.19147e-05	0	8.33051e-05	0	0	2.6561e-05
0.000207659	0.000222147	0.000126769	0	0	6.51953e-05	6.15733e-05	8.6927e-05	0	0	0	0	3.62196e-05	0.000103829	0	0	2.6561e-05	4.58781e-05	2.53537e-05	0	0.000101415
0.000142464	0.000144878	0.00016661	0	0	0	6.15733e-05	9.17563e-05	0	3.13903e-05	8.08904e-05	4.58781e-05	0.00013522	0	3.0183e-05	4.34635e-05	2.53537e-05	0	0	0	0.000141256
0.000335635	0.000356159	0.000312696	2.41464e-05	0	0	0.00015333	0.000230598	0	0	0.000142464	0.000121939	6.76099e-05	0.000173854	3.62196e-05	0	6.64026e-05	5.6744e-05	5.43294e-05	0	9.29636e-05
0.000261988	0.000261988	0.000243879	0.000103829	0	0.000105037	8.6927e-05	0.000235427	5.31221e-05	0	0	0.000201622	7.60611e-05	0	9.41709e-05	0.000102622	3.62196e-05	0.000204037	2.41464e-05	0	7.00245e-05
0.000897038	0.00088738	0.000880136	0.000200415	3.74269e-05	0.000354952	0.000224561	0.000862026	3.38049e-05	0.000142464	0.000240257	0.000381513	0.000447916	0.000223354	0.000655575	0.000228183	0.000156952	0.000183513	0.000528806	0.000297001	0.000260781
0.000124354	0.000136427	0.000132805	0	0	0	7.36465e-05	0.000101415	0	0	0	4.82928e-05	6.64026e-05	0	4.58781e-05	0	0	2.41464e-05	0	0	0.000106244
0.000368232	0.000348915	0.000339257	0.000409281	0	0.000107451	0.000161781	0.000328391	0	0.000121939	6.76099e-05	0.000321147	0.000293379	0.000179891	0.000119525	7.84758e-05	5.19147e-05	3.74269e-05	0.000242671	7.00245e-05	0.000142464
0.000185927	0.000173854	0.000150915	3.25976e-05	9.41709e-05	0	5.55367e-05	3.13903e-05	0	0	3.98415e-05	3.50123e-05	0	0	0	0	5.79513e-05	0	0	0	6.76099e-05
0.000237842	0.000258366	0.000335635	0.00018472	0	0	0.000138842	0.000132805	5.55367e-05	0	0.000127976	0.000120732	3.13903e-05	5.31221e-05	0	0.000118317	0.000105037	0	0	3.74269e-05	0.000218525
0.000502245	0.00065316	0.000550538	5.79513e-05	3.13903e-05	6.88172e-05	0.000178683	0.000272854	0	0	0.000173854	8.93417e-05	0.000299415	3.98415e-05	0	4.10489e-05	0.000106244	2.53537e-05	4.10489e-05	0	0.000165403
0.000439464	0.000410489	0.000410489	2.89757e-05	0	2.6561e-05	0.000160574	0.000375476	0	7.00245e-05	0	0.000156952	0.000288549	0	0.00021611	0.00018472	8.93417e-05	9.77929e-05	0	0	7.48538e-05
0.000111073	0.000114695	9.41709e-05	3.0183e-05	0	2.77684e-05	0	6.64026e-05	0	0	3.0183e-05	3.98415e-05	0.000207659	0	0	0	3.38049e-05	0	0	0	3.86342e-05
8.93417e-05	0.000105037	9.77929e-05	0	0	5.79513e-05	5.31221e-05	2.89757e-05	0	0	0	0	3.0183e-05	6.39879e-05	0	0	2.41464e-05	0	0	0	2.41464e-05
0.000237842	0.000229391	0.000212488	0.00013522	2.41464e-05	0	0.000182305	0.000170232	2.53537e-05	0	4.10489e-05	7.24392e-05	0.000228183	3.86342e-05	0	0	0	4.10489e-05	0	0	3.86342e-05
0.000360989	0.000405659	0.000404452	0.000278891	0	0.000223354	0.000193171	0.000398415	4.95001e-05	0	0.000118317	5.43294e-05	0.000231805	0.000171439	0.000191964	9.17563e-05	2.89757e-05	0.000287342	0.000162988	8.6927e-05	2.53537e-05
0.000336842	0.000335635	0.000278891	0.000195586	3.25976e-05	4.58781e-05	0.000127976	0.00026561	4.58781e-05	0	0.000118317	0.000325976	0.000280098	5.19147e-05	6.27806e-05	0	0	0	0.000127976	4.46708e-05	0.000191964
0.000187135	0.000191964	0.00016661	0	0.000101415	3.38049e-05	5.79513e-05	0	0	0	0	9.65856e-05	0	0	0	0	3.62196e-05	3.0183e-05	0	0	0
0.000572269	0.000505867	0.000565026	8.6927e-05	0.000134012	2.53537e-05	0.000146086	0.000488964	0	0	0.000146086	7.48538e-05	0.000245086	0	0.000410489	9.53782e-05	0.000111073	0.000222147	0.000212488	5.31221e-05	0
0.000266818	0.000259574	0.000249915	0.000204037	0	0.000247501	0.000195586	0.000230598	0.000134012	0.000125561	9.0549e-05	0.000266818	0.000307867	0.000281305	5.91587e-05	0.000251122	0.000415318	0.000316318	0.00028372	0.000136427	2.53537e-05

## Sheet: Fig4c
GluA2	GluA4	GluA3	GluA1
0.54386	0.045614	0	0
0.624413	0.225352	0	0
0.682243	0	0	0
0.507812	0	0	0
0	0	0	0
0.364706	0	0	0
0.175	0	0	0
0.55814	0.162791	0	0
0.309524	0	0	0
0.588235	0	0	0
0.732394	0	0	0
0.652174	0	0	0
0.657143	0	0	0
0.745455	0	0.0757576	0
0.619048	0	0	0
0.719368	0	0	0
0.606452	0.245161	0	0
0.685259	0.314741	0	0
0.599407	0.498516	0.388724	0
0.133641	0.0967742	0	0
0.489899	0.176768	0.116162	0
0.520468	0	0	0
0.498316	0	0	0
0	0	0	0
0.665552	0.307692	0	0
0.651316	0.47807	0.274123	0
0.4375	0	0	0
0.479508	0.467213	0	0
0.493088	0.364055	0	0
0.575916	0	0.141361	0
0.590062	0.478261	0.142857	0
0.412844	0	0	0
0.4	0.208333	0	0
0.318644	0.101695	0	0
0.59447	0.359447	0	0
0.530612	0.534694	0.240816	0
0.20354	0.336283	0	0
0.695502	0.290657	0.231834	0
0.159722	0	0	0
0.266355	0	0	0
0.197782	0	0.00554529	0
0.491176	0.294118	0	0
0.4	0	0	0
0.699405	0.4375	0.255952	0

## Sheet: Fig4d
D54D2	GluA2	GluA4
0.00030304	0.00016661	0
0.0007087	0.00063143	0.00025716
0.00040324	0.00042377	9.3e-05
0.00028613	0.00029942	0
0.00048534	0.00043222	7.61e-05
0.00034409	0.0002306	3.98e-05
0.00025716	0.00020524	5.8e-05
0.00025837	0.00021611	0
0.000155	9.78e-05	0
0.000165	0	0
0.000103	3.74e-05	0
9.66e-05	7.61e-05	0
0.000169	0	0
0.00020766	0.00017989	3.38e-05
0.000101	7.24e-05	0
6.16e-05	3.74e-05	0
0.00025716	0.0002306	0
8.33e-05	6.64e-05	0
0.00016902	0.00011349	0.00011711
0.00039842	0.00042377	2.78e-05
0.00050707	0.00035495	0
0.00030545	0.00027527	0.0001316
0.00037427	0.00029821	0.00010141
0.00030304	0.00023181	0.00010624
0.00040687	0.0003465	0.00022698
0.00026199	0.00016299	7.36e-05
0.00023905	0.00018834	5.67e-05
0.00036099	0.00031632	0
0.00032115	0.00016902	6.52e-05
0.0004129	0.00029217	0
0.00035857	0.00025354	0
0.00036823	0.00037185	0.00020887
0.00018834	0.00016782	6.64e-05
0.00015454	0.00010987	0
0.00039359	0.00023905	0
0.00018	0	0
0.00018713	0.0001147	0
0.000297	0.00024871	5.07e-05
0.00036099	0.00029217	0.00011107
0.00024509	0.0001485	0
0.00020042	0.00017265	0
0.000297	0.00022215	6.52e-05
0.00029459	0.00027165	0
0.00055054	0.00049379	0.00028734
0.00025112	0.00013643	0
0.00029459	0.00023422	0.00015695
0.0001811	0.00012194	0
0.00026199	0.00020766	0.00011107
0.0002306	0.00018955	0
0.00038876	0.0003465	0.00020887
0.0002632	0.00021007	4.47e-05
0.0002632	0.00017023	0
0.000222	8.69e-05	0
0.000145	9.18e-05	3.02e-05
0.00035616	0.0002306	3.62e-05
0.00026199	0.00023543	9.42e-05
0.00088738	0.00086203	0.00065557
0.00013643	0.00010141	4.59e-05
0.00034892	0.00032839	0.00011952
0.000174	3.14e-05	0
0.00025837	0.00013281	0
0.00065316	0.00027285	0
0.00041049	0.00037548	0.00021611
0.000115	6.64e-05	0
0.000105	2.9e-05	0
0.00022939	0.00017023	0
0.00040566	0.00039842	0.00019196
0.00033563	0.00026561	6.28e-05
0.000192	0	0
0.00050587	0.00048896	0.00041049
0.00025957	0.0002306	5.92e-05

## Sheet: Fig4e
GluA4	GluA2
0	0.00016661
0.00025716	0.00063143
9.3e-05	0.00042377
0	0.00029942
7.61e-05	0.00043222
3.98e-05	0.0002306
5.8e-05	0.00020524
0	0.00021611
0	9.78e-05
0	0
0	3.74e-05
0	7.61e-05
0	0
3.38e-05	0.00017989
0	7.24e-05
0	3.74e-05
0	0.0002306
0	6.64e-05
0.00011711	0.00011349
2.78e-05	0.00042377
0	0.00035495
0.0001316	0.00027527
0.00010141	0.00029821
0.00010624	0.00023181
0.00022698	0.0003465
7.36e-05	0.00016299
5.67e-05	0.00018834
0	0.00031632
6.52e-05	0.00016902
0	0.00029217
0	0.00025354
0.00020887	0.00037185
6.64e-05	0.00016782
0	0.00010987
0	0.00023905
0	0
0	0.0001147
5.07e-05	0.00024871
0.00011107	0.00029217
0	0.0001485
0	0.00017265
6.52e-05	0.00022215
0	0.00027165
0.00028734	0.00049379
0	0.00013643
0.00015695	0.00023422
0	0.00012194
0.00011107	0.00020766
0	0.00018955
0.00020887	0.0003465
4.47e-05	0.00021007
0	0.00017023
0	8.69e-05
3.02e-05	9.18e-05
3.62e-05	0.0002306
9.42e-05	0.00023543
0.00065557	0.00086203
4.59e-05	0.00010141
0.00011952	0.00032839
0	3.14e-05
0	0.00013281
0	0.00027285
0.00021611	0.00037548
0	6.64e-05
0	2.9e-05
0	0.00017023
0.00019196	0.00039842
6.28e-05	0.00026561
0	0
0.00041049	0.00048896
5.92e-05	0.0002306
