# Supplementary material for: Multiplexed expansion revealing for imaging multiprotein nanostructures in healthy and diseased brain
Source: Nat Commun. 2024 Nov 9;15:9722. doi: 10.1038/s41467-024-53729-w (PMC11550395; doi:10.1038/s41467-024-53729-w)
Supplement: Supplementary file 4 — Source Data [file 41467_2024_53729_MOESM4_ESM.zip › post_acceptance/multiExR_sourcedata_figS7.xlsx]

## Sheet: EDFig7c
R1-4_nomask	R1-4_mask
0.0486161	0.0227795
0.0180556	0.00902778
0.0665653	0.0165651
0.0426956	0.0201867
0.0180556	0.00902778
0.0165651	0.0165651
0.0570967	0
0.0165651	0.0188654
0.0480824	0.00902778
0.0165651	0.0138889
0.0165651	0.0245032
0.0285483	0.0331302
0.0372225	0.0201867
0.00902778	0.0127672
0.0529238	0.0201867
0.00902778	0.0285483
0.0127672	0.0331302
0.0398323	0
0.0270833	0
0.0454105	0.0165651
0.0127672	0.0180556
0.030437	0.00902778
0.00902778	0.0245032
0.029208	0.00902778
0.00902778	0.0127672
0.0165651	0.0165651
0.0455589	0.0165651
0	0.0165651
0.0227795	0
0.0403734	0.0180556
0.0285483	0.00902778
0.00902778	0.0255344
0.0127672	0.00902778
0.00902778	0.0290673
0.0270833	0.0180556
0.00902778	0.0285483
0	0.0201867
0.0353894	0.0165651
0.0165651	0.0180556
0.00902778	0.00902778
0.0377308	0.0227795
0.0343382	0.0201867
	0.00902778
0.0587617	0.00902778
0.0398323	0.0127672
0.0290673	0.00902778
0.00902778	0.0201867
0.0372225	0.029208
0.0201867	0.0201867
0.0551373	0.0331302
0.0165651	0.0180556
0.0591094	0.0165651
0.0285483	0.0285483
0.0138889	0.0165651
0.0165651	0.0165651
0.0165651	0.0188654
0.0188654	0.00902778
0	0.0127672
0.0343382	0
0.0201867	0.0245032
0.00902778	0.0127672
0.0305713	0.0427915
0.0201867	0.0138889
0.0277778	0.0305713
0	0.0305713
0.0343382	0.0127672
0	0.0138889
0.0451389	0.0127672
0.0614299	0.0277778
0.00902778	0.0201867
0.0255344
0.0462992	0.0201867
0.0245032	0.0343382
0.0331302	0.0201867
0.0188654	0.00902778
0.0505611	0.00902778
0.00902778	0
0.0165651	0.029208
0.0387958	0.0127672
0.0455589	0.0188654
0.0245032	0.00902778
0.0245032	0.0245032
0.0361111	0.0245032
0.0180556	0.0245032
0.0201867	0.0305713
0.0180556	0.0387958
0.0451389	0.0138889
0.0331302	0.00902778
0.0343382	0.0201867
0.0285483	0.0285483
0.0201867
0	0.0188654
0.0285483	0.0165651
0.00902778	0.0455589
0.029208	0.0180556
0	0.0138889
0.0127672	0.0127672
0.00902778	0.0138889
0	0.0201867
0.0201867	0.0201867
0.0127672	0.0127672
0.029208	0.0255344
0.0472273	0.0188654
0.0331302	0.0201867
0.0277778	0
	0.0138889
0.0427915	0.0227795
0.0285483	0.0165651
	0.0188654
0.0201867	0.0201867
0.0165651	0.0270833
0.0245032	0.00902778
0.0290673	0.00902778
0.0290673	0.0285483
0.0285483	0.00902778
0.00902778	0.0127672
0.0180556	0.0138889
0	0.0188654
0.0180556	0.0165651
0.0180556	0.0245032
0.0227795	0.0188654
0.0127672	0.0180556
0.0377308	0.0201867
0.0138889	0.0165651
0.0201867	0.0165651
0.00902778	0.0127672
0.0325501	0.00902778
0.0490063	0.0227795
0.00902778	0.0165651
0.0127672	0.0138889
0.00902778	0.00902778
0.0620897	0.0397293
0.0188654	0.0165651
0.0138889	0.0245032
0.0343382	0.0245032
0.0245032	0.0165651
0.0427915	0.0398323
0.0343382	0
0.0285483	0.0138889
0.029208	0.0201867
0.0455589	0.0165651
0.0227795	0.0127672
0.0451389	0.00902778
0.0227795	0.00902778
0.0165651	0.0435788
0.0451389	0.0201867
0.0138889	0.0343382
0.0188654	0.0165651
0.0285483	0.00902778
0.00902778	0.0245032
0.0201867	0.00902778
0.0490063	0.0305713
0.0462992	0.00902778
0.0325501	0
0.0285483
0.0227795	0.0127672
0.0451389	0.0227795
0.0343382	0.0245032
0.0285483	0.0464448
0.00902778
0	0
0.0270833	0.0180556
0.0462992	0.00902778
0.0305713	0.0138889
0.0201867	0.00902778
0.0317476	0.00902778
0.0285483	0.0416667
0.0245032	0.029208
0.0455589	0.0188654
0.0201867	0.0188654
0.047314	0.0353894
0.0361111
0.0290673	0.0138889
0.0317476	0.0285483
0.0343382
0	0.00902778
0.0486161	0.0377308
0.0331302	0.0201867
0.0227795	0.0201867
0.0165651	0.0227795
0.0285483	0.0227795
0.0460328	0.0180556
0.055919	0.0343382
0.0201867	0.0227795
0.00902778	0.0387958
0.0165651	0.0165651
0.00902778	0.0227795
0.0245032	0.0201867
0	0.0398323
0.0530012	0.0245032
	0.00902778
0	0.0201867
0.0201867	0.0165651
0.0138889	0.00902778
0.0245032	0.0188654
0.0460328	0.00902778
0.00902778	0.0201867
0.0180556	0.00902778
0.0435788	0.0455589
0.0180556	0.0165651
0.00902778	0.0188654
0.0138889	0.0188654
0.0245032	0.0201867
0.029208	0.00902778
0.0165651	0.00902778
0.0188654	0.0127672
0.0245032	0
0.0201867	0.0165651
0.0460328	0.0165651
0.0180556	0.00902778
0	0.0201867
0.0343382	0.00902778
0.00902778	0.00902778
0.0165651	0.0127672
0.00902778	0.0180556
0.0397293	0.0127672
0.0305713	0.0317476
	0.0277778
0.0353894	0.0188654
0.0245032	0.0165651
0.00902778	0.0165651
0	0.0165651
0	0.00902778
0.0127672	0.0165651
0.00902778	0.0180556
0	0.0188654
0.0407421	0
0.0397293	0.00902778
0	0.0127672
0.00902778	0.0245032
0.0127672	0.0127672
0.0201867	0.0180556
0.0426335	0.0201867
0	0.0165651
0.0285483	0.0201867
0
0.00902778	0.0127672
0.0285483	0.00902778
0.0696178	0.00902778
0.00902778	0.00902778
0.0490063	0.0464448
0.0188654	0.0227795
0	0.0245032
0.0245032	0.0343382
0.0270833	0.0138889
0.0591094
0.0201867	0.0455589
0.00902778	0.0180556
0.0460328	0.0127672
0.0127672	0.0180556
0.0305713	0.0372225
0.00902778	0.0317476
0.0180556	0.0165651
0.0325501	0.0127672
0.00902778	0.0387958
0.03869	0.0201867
0.0331302	0
0.0591094	0.0127672
0	0.00902778
0.0605602	0.00902778
0.0227795	0.0227795
0.029208	0.00902778
0.0127672	0.0165651
0.0165651	0.0165651
0.00902778
0.0245032	0.0165651
0.0188654	0.0165651
0.029208	0
0.0505086	0.0188654
0	0.0353894
0.0462992	0.0201867
0.00902778	0.0245032
0.0455589	0.0325501
0.0407421	0
0.0505611	0
0.029208	0.0138889
0.0462992	0.00902778
0.00902778	0.0165651
0.0426956	0.00902778
0.0317476	0.0387958
0.0180556	0.0127672
0.0305713	0.0343382
0.00902778	0.0165651
0.0460328	0.0127672
0.0165651	0.0180556
0.0277778	0.0245032
0	0.0165651
0.0165651	0.0245032
0.00902778	0.0331302
0.0397293	0.0398323
	0.0188654
0.0285483	0.0127672
0.0188654	0.0426956
0	0.0127672
0.0245032	0.00902778
0.0188654	0
0.00902778	0.0277778
0.0551373	0.0201867
0.0426956	0.0165651
0.0165651	0.00902778
0.0398323
0.0165651	0.0188654
0.0165651	0.0317476
0.00902778	0
0.0165651	0
0.0480824	0.0201867
0.0245032	0.0201867
0.0245032	0.0188654
0.00902778	0.0277778
0.0127672	0.0227795
0.0180556	0.0127672
0.0227795	0.00902778
0.0317476	0.00902778
0.0138889	0.00902778
0.0353894	0.0285483
0	0.0138889
0.00902778	0.0188654
0	0.0201867
0.0403734	0.00902778
0.0138889	0.0127672
0.0317476	0.0285483
0.0180556
0.0201867	0.0317476
0.0353894	0.0165651
0.0127672	0.0127672
0	0
0.0138889	0.0165651
0.0285483	0.0165651
0.0285483	0.0403734
0.0138889	0.0227795
0.0245032	0.0201867
0.0201867	0.0398323
0.0127672	0.0165651
0.0285483	0.0245032
0.0127672	0.0188654
0.0138889	0.00902778
0.0165651	0.0127672
0.0127672	0.0201867
0.0127672	0.00902778
0.0397293	0.0127672
0	0.03869
0.0188654	0.0165651
0.0372225	0.0398323
0.0486161	0.0227795
0.029208	0.0127672
0.00902778	0.0188654
0.0245032	0.0227795
0.0201867	0.0317476
0	0.0127672
0.0529238	0.00902778
0.0270833	0.0127672
0	0.0127672
0.0426956	0.0138889
0.0127672	0.0462992
0.0285483	0.00902778
0.0285483	0.0227795
0.00902778	0.0201867
0.0372225	0.00902778
0.0387958
0.0277778	0.0180556
0.0621324	0
0.0426335	0.029208
0.00902778	0.0245032
0.0165651	0.0227795
0.0201867	0.0127672
0.0353894	0.00902778
0.0127672	0.0245032
0.0343382	0.0201867
0.0188654	0.0188654
0.0665653	0.0165651
0.0397293	0.0201867
0.0127672	0.0377308
0.0165651	0.0285483
0.00902778	0.0201867
0.0180556	0.0165651
0.0331302	0.00902778
0.0127672	0
0.0551373	0.0180556
0.0353894	0.0201867
0.00902778	0.0127672
0.00902778	0.0377308
0.029208	0.0180556
0.0245032	0.00902778
0.0377308	0.0277778
0.0201867	0.0127672
0.00902778	0.0245032
0.0165651	0.0285483
0.0165651	0.0277778
0.0245032	0.0245032
0.0397293	0.00902778
0.0188654	0.00902778
0.00902778	0.0245032
0	0.0165651
0.0397293	0.0180556
0.0343382	0
0.0188654	0.0201867
0.0188654	0.0398323
0
0.00902778	0.0245032
0.0188654	0.0165651
0	0.0165651
0.0331302	0.0165651
0.0165651	0.0227795
0.0343382	0.0201867
0.0165651	0.00902778
0.029208	0.0201867
0.0165651	0.0127672
0.0387958	0.0285483
0.00902778	0.0165651
0.0127672	0.0462992
0.0435788	0.0201867
0.00902778	0.00902778
0.0127672	0.0165651
0.0317476	0.0165651
0.0138889	0.0180556
0.0397293	0.0127672
0.0353894	0.0165651
0.0165651	0.0127672
0.0127672
0.00902778	0.0138889
0.0188654	0.00902778
0.00902778	0
0.0227795	0.0127672
0.0165651	0.0285483
0.0305713	0.00902778
0.0201867	0.0427915
0.00902778	0.00902778
0.0472273	0.00902778
0.0201867	0.0165651
0.0285483	0
0.029208	0.0138889
0.0127672	0.0227795
0	0.0343382
0.00902778	0.0201867
0.00902778	0
0.0201867	0.0165651
0.0343382	0.00902778
0.00902778	0.029208
0.0343382	0.0188654
0.0165651	0.0165651
0.00902778	0.0127672
0	0.0165651
0.00902778	0.0397293
0.0227795	0.00902778
0	0.00902778
0.0201867	0.0188654
0.0383016	0.0188654
0.0426956	0.0180556
0.00902778	0.00902778
0.0201867	0.0165651
0.0188654	0
0.0285483	0.00902778
0.0620897	0
0
0.0559922	0.00902778
0.00902778	0.0138889
0.0201867	0.0188654
0.0618056	0.00902778
0.0505086	0.0245032
0.00902778	0.0138889
0.00902778	0.0201867
0.0127672	0.00902778
0.0584159	0.0165651
0.0353894	0.0138889
0	0.0127672
0.00902778	0
0.0227795	0.0165651
0.0387958	0
0.0353894
0.0451389	0.0165651
0.056643	0.0343382
0.0530012	0.0435788
0.0165651	0.0188654
0.0285483	0.00902778
0.0570967	0.0285483
0.0188654	0.0138889
0.0397293	0
0.0245032	0.0188654
0.0353894	0.0464448
0.0165651	0.0127672
0.0245032	0.03869
0.029208	0.00902778
0.00902778	0.0127672
0.0285483
0.0201867	0.0165651
0.0570967	0.0165651
0.0739901	0.0138889
0.0383016	0.0285483
0.0353894	0.0285483
0.00902778	0.030437
0.0460328	0.0165651
0.0127672	0.0317476
0	0.0201867
0.0227795	0.0201867
0.0451389	0.0285483
0.0317476	0.0127672
0.0551373	0
0.029208	0.00902778
0	0.0227795
0.0227795	0.0377308
0.0201867	0.0317476
0.0201867	0.00902778
0.00902778	0.0426335
0.0277778	0.0127672
0	0.0180556
0.0530012	0.0403734
0.0317476	0.0127672
0.0530012	0.0180556
0.0549138	0.0188654
0.0201867	0.0138889
0.00902778	0.0165651
0.0201867	0.0165651
0	0.0127672
0.0127672	0.0165651
0.0462992	0.0165651
0.0180556	0.0387958
0.0188654	0.0201867
0.0403734	0.0127672
0.0138889	0.0127672
0.0305713	0.0387958
0.0397293	0.00902778
	0.00902778
0.0451389	0.00902778
0.0480824	0
0.0165651	0.0227795
0.0451389	0.0277778
0.0227795	0.0127672
0.0127672	0.0343382
0.00902778	0.0188654
0.0325501	0.00902778
0.0403734	0.0188654
0.0530012	0.0427915
0.0180556	0.0398323
0.00902778	0.0127672
0.0165651	0.0398323
0.0245032	0.0398323
0.0165651	0.0245032
0.00902778	0.0245032
0.0227795	0.00902778
0.00902778	0.0464448
0.0127672	0.0201867
0.0138889	0.0426335
0.0201867	0.0285483
0.0397293	0.0188654
0.0201867	0.0188654
0.0377308	0.00902778
0.0127672	0
0.0201867	0.0343382
0.0127672	0.0201867
0.00902778	0.00902778
0.0317476	0.0165651
0.0201867	0
0.0201867	0.029208
0.00902778	0.0165651
0.0201867	0.0165651
0.0285483
0.00902778	0.0427915
0.0180556	0.00902778
0.0180556	0.0201867
0.0285483	0.0127672
0	0.0201867
0.0403734	0.0227795
0.0188654	0.0165651
0.0245032	0.0180556
0.0270833	0.0127672
0	0.0201867
0.0555556	0.0127672
0.0227795	0.029208
0.00902778	0.00902778
0.030437	0.00902778
0	0.0245032
0.0180556	0.00902778
0.0426956	0.0317476
0.00902778	0
0.0398323	0.0165651
0.0530012	0.0227795
0.0227795	0.0201867
0.00902778	0.0127672
0.0426956	0.0455589
0.0138889	0.0138889
0.0127672	0.00902778
0.0227795	0.0138889
0.00902778	0.0201867
0.0165651	0.0138889
0.0490063	0.00902778
0.0138889	0.0201867
0.0255344	0.00902778
0.0455589	0
0.0464448	0.0188654
0.0555556	0.0227795
0.00902778	0.0165651
0.0285483	0.0201867
0.00902778	0.0165651
0.0325501	0.0188654
0.0165651	0.00902778
0.0361111	0.0397293
0.0201867	0.0270833
0.00902778	0.0188654
0.00902778	0.0165651
0.0201867	0.0201867
0.0455589
0.0464448	0.0127672
0.0127672	0.0343382
0.0343382	0.029208
0.0127672	0.00902778
0.0201867	0.0343382
0.0245032	0
0.0353894	0.0165651
0.0165651	0.00902778
0.0201867	0.0127672
0.0537645	0.00902778
0.0722222	0.0201867
0.00902778	0.00902778
0.0245032	0.00902778
0.0397293	0.00902778
0.0529238	0.0165651
0	0.0201867
0.0165651	0.0455589
0.0285483	0.0165651
0.0165651	0
0	0.0138889
0.0138889	0
0.030437	0.00902778
0.0165651	0.0165651
0.00902778	0.0245032
0.0397293	0.0127672
0.0398323	0.0201867
0.0245032	0.0180556
0.0127672	0.0165651
0.0285483	0.0127672
0.0127672	0.00902778
0.0180556	0.0165651
0.0643889	0.0426335
0.00902778	0.0245032
0.0127672	0
0.0180556
0.0305713	0.0188654
0.0486161	0.00902778
0.0372225	0.0343382
0.00902778	0.0353894
0.00902778	0.0127672
0.0201867	0.0180556
0.0127672	0.0464448
0	0
0.0285483	0.00902778
0.0455589	0.0127672
0.0426956	0.0127672
0.0127672	0
0.0486161	0.0165651
0.0397293	0.0188654
0	0.0343382
0.0201867	0.0138889
0.030437	0.0325501
0.00902778	0.0188654
0.0377308	0.0201867
0.0397293
0.0496953	0.00902778
0.0138889	0.0285483
0.0180556	0.0227795
0
0.029208	0.00902778
0.00902778	0.0127672
0.0403734	0.0165651
0.0127672	0.0455589
0.0285483	0.030437
0.00902778	0.0138889
0.0383016
0	0.029208
0.0407421	0.0127672
0.0343382	0.0201867
0.00902778	0.0165651
0.0245032	0.00902778
0.0201867	0.0188654
0.00902778	0.0201867
0.0618056	0.0188654
0.0180556	0.0201867
0.0188654	0.0201867
0	0.00902778
0.0188654	0.0165651
0.0188654
0	0.0138889
0.0188654	0
0.0591094	0.0255344
0.0361111	0.0426335
0.0245032	0.00902778
0.0165651	0.0245032
0.0165651	0.0201867
0.0686763	0.00902778
0.0188654	0.0138889
0.0285483	0.0165651
0.0285483	0
0.0180556	0.0377308
0.00902778	0.00902778
0.0426956	0
0.0165651	0.0127672
0.0464448	0.0180556
0.0270833	0.0180556
0.0451389	0
0.0451389	0.00902778
0.0201867	0.0127672
0.0165651	0.0227795
0.0165651	0.0180556
0.00902778	0.0397293
0.029208	0.0245032
0.00902778	0.0201867
0.00902778	0
0.0343382	0.0138889
0.0227795	0.0201867
0.00902778	0.0138889
0.0426956	0.0127672
0.0127672
0.00902778	0.0138889
0.0317476	0.029208
0.0165651	0.0138889
0	0.00902778
0.0227795	0.0165651
0.0201867	0.00902778
0.0591094	0.00902778
0.0201867	0.0165651
0.0317476	0.00902778
0.0490063	0.0165651
0.0285483	0.0188654
0.0570967	0.0188654
0.0455589	0.00902778
0.0277778	0.0343382
0.0138889	0.0188654
0.00902778	0.00902778
0.0127672	0.0201867
0.00902778	0.0138889
0.0317476	0.0426335
0.030437	0.0180556
	0.0403734
0.0245032	0
0.00902778	0.0188654
0.0285483	0.0426956
0.0138889	0.0165651
0.0343382	0
0.0558715	0.0127672
0.0245032	0.00902778
0.0180556	0.0398323
0.0245032	0.00902778
0.029208	0.0188654
0.0530012	0.00902778
0.0537645	0.0165651
0.0285483	0
0.0343382	0.0165651
0.0188654	0.0180556
0.0488684	0.00902778
0.0138889	0.0427915
0.0127672	0.00902778
0.0403734	0.029208
0.0325501	0.0127672
0.0496953	0.0285483
0.0464448	0.00902778
0.0165651	0.0285483
0	0.0245032
0.0165651	0.0277778
0.0372225	0.0127672
0.0188654	0.0188654
0.0353894	0.0377308
0.0426956	0.00902778
0.0201867	0.00902778
0.0530012	0.00902778
0.0188654	0.0165651
0.0505611	0.00902778
0.0201867	0.00902778
0.0165651	0.0285483
0.0201867	0.0188654
0.0245032	0.0165651
0.0397293	0.0227795
0	0.00902778
0.0180556	0.0188654
0.0201867	0.0454105
0.0127672	0.0245032
0.0464448	0.0127672
0.0580183	0.0201867
0.00902778	0.0165651
0.00902778	0.0201867
0.0127672	0.0285483
0.0605602	0.0255344
0	0.0165651
0	0.00902778
0.0180556	0.0180556
0.0377308	0.0245032
0.0317476	0.00902778
0.0127672	0.029208
0.0201867	0.00902778
0.0397293	0.0331302
0.00902778	0.0201867
0.0305713	0.0331302
0.0505611
0	0.029208
0.0201867	0.0325501
0.0435788	0.0227795
0.0285483	0.029208
0.0285483	0.0201867
0.0398323	0.0180556
0.0227795	0.0245032
0.0188654	0.0127672
0.0138889	0.0331302
0.0290673	0
0
0.0290673	0.0245032
0.0245032	0.0165651
0.0165651	0.0285483
0.0397293	0.0180556
0.00902778	0.0285483
0.0435788	0.0165651
0.0530012	0.0387958
0.0398323	0.0377308
0.0180556	0.0127672
0.0188654	0.0398323
0	0.0285483
0.0505086	0.0138889
0.00902778	0.0227795
0.0165651	0.0180556
0.0343382	0.00902778
0	0.0353894
0.0397293	0.0227795
0.0180556	0.0180556
0.0591094	0.0165651
0.0201867	0.00902778
0.0188654	0.0165651
0.0551373	0.0201867
0.0285483	0.0201867
0.03869	0.0127672
0.0201867	0
0.00902778	0.0165651
0.00902778	0
0.0227795	0.0165651
0.00902778	0.0180556
0.0165651	0.0353894
0.0505086	0.0180556
0.00902778	0.0245032
0.0325501	0.0285483
0.0188654	0.0188654
0.0343382	0.0245032
0.0285483
0.00902778	0.0127672
0.0290673	0.0201867
0.00902778	0.0180556
0.0245032	0.0353894
0.0398323	0.0138889
0.00902778	0.0245032
0.00902778	0
0.0138889	0.00902778
0.0245032	0.00902778
0.0127672	0.0426956
0.0201867	0.0372225
0.0317476	0.0290673
0.0451389	0.0127672
0.0127672	0.0180556
0.0138889	0.0245032
0.0188654	0.0165651
0.0165651	0.0245032
0.0201867	0.0165651
0.0201867	0.0397293
0.00902778	0.0227795
0.00902778	0.0353894
0.0245032	0.0201867
0.0180556	0.0285483
0.0383016	0.0188654
0.0227795	0.0201867
0.0426956	0.00902778
0.0426956	0.0201867
0.0188654	0.0290673
0.0201867	0.0227795
0.0227795	0.0270833
	0.0285483
0.05952	0.0165651
0.0165651	0.0317476
0.0317476	0.00902778
0.0165651	0.0398323
0.0180556	0.0127672
0.0165651	0.0305713
0.00902778	0.0317476
0.057806	0.0397293
0.0201867	0.00902778
0	0.0317476
0.0201867	0.0455589
0.0165651	0.00902778
0.0165651	0.0188654
0.0127672	0.0227795
0.0464448	0.0245032
	0.0127672
0.0353894	0.0165651
0.0165651	0
0.0180556	0.0165651
0.00902778	0.0377308
0.0407421	0.0165651
0.0227795	0.0127672
0.0460328	0.0397293
0.0188654	0
0.0227795	0.0201867
0.00902778	0
0.0165651	0.0201867
0.0505611	0.0285483
0.0245032	0.0227795
0.0188654	0.0127672
0.0277778	0.0127672
0.0138889	0.0201867
0.0426335	0.0377308
0.0245032	0.0455589
	0.0165651
0.0277778	0.00902778
0.0285483	0.029208
0.0270833	0.00902778
0.0165651	0.0165651
0.0127672	0.0397293
0.0526405	0.0227795
0.0127672	0.0188654
0.0270833	0.0245032
0.0435788	0.0127672
0.0227795	0.0180556
0	0.0455589
0.0285483	0.0138889
0.0343382	0.0464448
0.0227795	0.0127672
0.0201867	0.0277778
0.0398323	0.0188654
0.0398323
0.0331302	0
0.0165651
0.0426335	0.0290673
0.00902778	0.00902778
0.0165651	0.0165651
0.0127672
0.0201867	0.0165651
0.0180556
0.0631944	0.0138889
0.0180556	0.0165651
0.0245032	0.0165651
0.0227795	0.00902778
0.0530012	0.00902778
0	0.0305713
0.0451389
0	0.0127672
0.0127672	0.0426956
0.0343382	0
0.0180556	0.0201867
0.00902778	0.0245032
0.0180556	0.0188654
0.00902778	0.00902778
0.0317476	0.0305713
0.029208	0.00902778
0.0353894	0.00902778
0.0201867	0.0201867
0.0285483	0.0127672
0.0426956	0.0285483
0.0188654	0.0188654
0.0331302	0.0285483
0.0480824	0.0285483
	0.00902778
0.0188654	0.0464448
0.0127672	0.0285483
0.0138889	0.00902778
0.0188654	0.0127672
0.0397293	0.0165651
0.0138889	0.0285483
0.0188654	0.0180556
0.0138889	0
0.0165651	0.0227795
0.0353894	0.0290673
0.0188654	0.0427915
0.0165651	0.0377308
0.00902778	0.0331302
0.0317476	0.0180556
0.0397293	0.0165651
0.0343382	0.0462992
0.0290673	0.00902778
0.0201867	0.0201867
0.0127672	0.0377308
0.0165651	0.00902778
0	0
0.00902778
0.0227795	0.00902778
0.0317476	0.0343382
0	0.0201867
0	0.00902778
0.0201867	0.0285483
0.0127672	0.0277778
0.0188654	0.0227795
0.0551373	0.0317476
0.0138889	0.0165651
0.0127672	0.00902778
0.0138889	0.0165651
0.0426335	0.0180556
0.0398323	0.0201867
0.0188654	0.0201867
0.0127672	0.0165651
0.0614299	0.0138889
0.0180556	0.0188654
0.00902778	0.0397293
0	0
0.0361111	0
0.0201867	0.0127672
0.00902778	0.0290673
0	0.0201867
0.0127672	0.0227795
0.0426956	0.0343382
