# Supplementary material for: Multiplexed expansion revealing for imaging multiprotein nanostructures in healthy and diseased brain
Source: Nat Commun. 2024 Nov 9;15:9722. doi: 10.1038/s41467-024-53729-w (PMC11550395; doi:10.1038/s41467-024-53729-w)
Supplement: Supplementary file 4 — Source Data [file 41467_2024_53729_MOESM4_ESM.zip › post_acceptance/multiExR_sourcedata_figS8.xlsx]

## Sheet: EDFig8a
Filter size = 0
		SynGAP							Bassoon
Round 1		22.1678	21.2333	22.8553	19.881	19.5289	20.9209	21.705	12.326	11.0554	12.925	12.1739	12.5751	11.1665	12.2469
Round 2		20.7033	18.8219	21.1031	26.4134	18.2964	18.4797	18.9814	14.2519	11.459	13.5058	13.9132	11.854	10.9398	11.7851
Round 3		18.8478	16.7253	21.8536	17.5218	17.1337	18.7887	19.2876	12.4191	10.8606	14.3071	12.4225	11.531	10.7578	12.0457
Round 4		16.7256	15.1655	21.393	16.6677	15.6464	17.3394	19.6086	10.1034	10.3367	11.9248	11.6452	10.7646	10.1964	10.8016
Round 5		15.5175	17.7746	18.9029	17.6952	16.9741	16.902	17.0696	8.70314	9.89971	13.0316	11.1745	10.2816	11.0921	11.6011
Round 6		18.3023	17.2432	19.9709	17.2498	18.8677	17.8382	18.3799	8.58654	8.40888	8.24465	9.01606	9.39389	7.23208	7.50124
Round 7		16.1624	17.8084	20.1501	16.9547	17.1745	16.1847	15.1749	6.87018	7.42381	9.45031	8.22167	8.36846	7.73999	7.1097
Filter size = 10
		SynGAP							Bassoon
Round 1		22.1678	21.2333	22.8553	19.881	19.5289	20.9209	21.705	12.326	11.0554	12.925	12.1739	12.5751	11.1665	12.2469
Round 2		20.7033	18.8219	21.1031	26.4134	18.2964	18.4797	18.9814	14.2519	11.459	13.5058	13.9132	11.854	10.9398	11.7851
Round 3		18.8478	16.7253	21.8536	17.5218	17.1337	18.7887	19.2876	12.4191	10.8606	14.3071	12.4225	11.531	10.7578	12.0457
Round 4		16.7256	15.1655	21.393	16.6677	15.6464	17.3394	19.6086	10.1034	10.3367	11.9248	11.6452	10.7646	10.1964	10.8016
Round 5		15.5175	17.7746	18.9029	17.6952	16.9741	16.902	17.0696	8.70314	9.89971	13.0316	11.1745	10.2816	11.0921	11.6011
Round 6		18.3023	17.2432	19.9709	17.2498	18.8677	17.8382	18.3799	8.58654	8.40888	8.24465	9.01606	9.39389	7.23208	7.50124
Round 7		16.1624	17.8084	20.1501	16.9547	17.1745	16.1847	15.1749	6.87018	7.42381	9.45031	8.22167	8.36846	7.73999	7.1097
Filter size = 20
		SynGAP							Bassoon
Round 1		22.1742	21.2402	22.8606	19.89	19.5448	20.9281	21.722	12.3586	11.1032	12.9555	12.388	12.997	11.7128	12.6583
Round 2		20.7092	18.8311	21.1119	26.4421	18.2986	18.488	18.9816	14.2637	11.4888	13.5172	13.9497	11.8738	11.1308	12.1718
Round 3		18.8549	16.727	21.8626	17.5267	17.1323	18.793	19.2932	12.432	10.8812	14.3364	12.4547	11.7305	10.9543	12.0795
Round 4		16.7365	15.1769	21.4197	16.6784	15.6619	17.3455	19.6203	10.1273	10.3702	12.136	11.8392	10.7952	10.2111	11.1727
Round 5		15.5263	17.7879	18.9153	17.707	16.9915	16.9231	17.0833	8.84083	9.93244	13.0626	11.5321	10.4635	11.1372	11.6672
Round 6		18.3173	17.2667	19.9812	17.2621	18.8735	17.8431	18.3922	8.60432	8.43877	8.26375	9.03408	9.68403	7.35399	7.64353
Round 7		16.1699	17.8274	20.1601	16.9716	17.1779	16.2029	15.192	7.06152	7.54239	9.46846	8.36645	8.52535	7.88636	7.15479
Filter size = 40
		SynGAP							Bassoon
Round 1		22.8861	22.6249	23.9245	19.9499	21.0125	24.1253	22.7554	13.0107	12.8025	13.9826	12.8216	14.8492	13.2275	14.7209
Round 2		21.573	19.8465	20.5352	31.2726	20.4165	21.3688	20.3949	14.6225	12.3744	14.5086	16.3845	13.9073	13.4638	13.9125
Round 3		19.5123	17.3341	22.1825	18.0323	19.3421	21.0012	21.2994	12.8971	11.5521	15.3767	13.3306	13.9594	12.8822	13.7469
Round 4		17.4548	16.443	22.1018	17.8779	17.9095	19.5193	22.7275	10.535	11.7238	12.7815	12.2313	12.2422	12.4092	12.4963
Round 5		16.3644	18.1335	19.5974	18.1587	19.0769	19.0931	17.572	9.46046	10.8413	14.3251	11.0484	12.478	13.5452	13.2899
Round 6		18.9099	17.3726	20.5764	18.3214	20.9519	20.5367	20.6971	9.04745	9.3412	9.31789	9.10692	10.891	9.22167	9.01763
Round 7		16.5343	18.5101	20.8578	17.452	19.756	18.3617	17.1908	7.34311	8.72285	10.1717	8.64495	10.3362	9.30586	9.14255
Filter size = 50
		SynGAP							Bassoon
Round 1		24.3568	23.4853	22.3541	21.4326	25.5574	27.5172	27.627	12.444	12.6114	13.1802	14.6756	14.552	12.0925	15.8298
Round 2		21.7564	20.201	19.5241	33.754	25.8309	25.7959	24.359	14.8273	14.2375	13.385	16.0477	14.624	11.7379	13.9325
Round 3		19.7639	19.1432	21.3276	20.8496	21.1984	24.2239	22.064	13.0716	13.2114	12.8944	14.362	14.2694	11.0632	15.6978
Round 4		16.2039	17.332	20.0252	17.7149	21.0115	22.6835	24.3394	9.96754	10.9592	11.6664	13.0133	12.9015	9.53473	13.4394
Round 5		17.2348	20.1942	19.0418	18.9557	20.9957	20.3548	20.083	8.33187	10.6633	11.6601	9.93709	14.0409	12.8609	14.7953
Round 6		19.7351	20.0851	17.7379	18.8133	24.1905	24.8591	24.6896	9.30545	10.7446	8.01508	10.574	10.9069	7.8112	9.94478
Round 7		17.9654	21.1237	20.3156	18.6038	22.2517	19.4852	18.0628	7.12492	8.38095	8.89796	8.02026	10.5672	8.17597	12.5091
Filter size = 60
		SynGAP							Bassoon
Round 1		30.6154	31.227	22.2876	19.8426	26.7653	23.573				14.1304	14.437		11.4889
Round 2		28.4687	24.4634	23.2924	31.5326	25.724	20.4156		15.7502	17.7166	16.0151	12.1574
Round 3		22.7879	20.658	32.5308	18.7658		29.3546	41.136	14.471		19.6114	13.9298
Round 4		18.9664	19.5746	25.8798	14.7253	23.8489			12.8167	17.9262	14.2736				12.69
Round 5		22.9612	22.1562	24.6523	17.4654	25.5575	23.0816		12.4507	17.8345	14.3971	10.8939	17.3385	12.0413
Round 6		22.0025	26.9438	18.9266	17.7936	27.9177	23.7474	43.0675	8.06979	11.045	7.92807	12.1769			6.29946
Round 7		21.8794		23.0767	16.3658	25.0366			6.79904		11.2621	8.98304

## Sheet: EDFig8b
Filter size = 0
AB6E10	ABD54D2	AB12F4	RIM1	NR2B	GluA3	RIM-BP	GluA2	GluA1	NR1	Shank3	Homer1	CaMKIIa	Cav2.1	GluA4	PSD95	Bassoon	SynGAP	IRSp53	Stargazin	PLP1
0.000293379	0.000303037	0.000286135	0.000327184	3.0183e-05	0.00031994	0.000305452	0.00016661	0.000235427	7.24392e-05	0.000427391	0.00038272	0.000257159	0.000255952	1.08659e-05	0.00043222	0.000198	0.000470855	0.00025233	0.000274062	4.46708e-05
0.000672477	0.000708697	0.000539672	0.000317525	0.000113488	0.000121939	0.000389964	0.000631428	4.95001e-05	1.20732e-06	0.000304245	0.000523977	0.000385135	0.000249915	0.000268025	0.000376684	0.000286135	0.000379098	0.000241464	7.48538e-05	0.000474477
0.000415318	0.000403245	0.000433428	0.000129183	2.05244e-05	7.36465e-05	0.000200415	0.000423769	3.13903e-05	0	5.43294e-05	0.000210074	0.000280098	4.34635e-05	9.29636e-05	5.31221e-05	0.000173854	0.000118317	9.41709e-05	2.41464e-06	0.000271647
0.000303037	0.000286135	0.000236635	0	1.44878e-05	6.0366e-06	0.000119525	0.000299415	4.10489e-05	0	9.41709e-05	0.000210074	0.000249915	1.44878e-05	2.05244e-05	0.000123147	9.29636e-05	1.93171e-05	5.91587e-05	6.88172e-05	5.19147e-05
0.00050466	0.00048655	0.000324769	7.36465e-05	5.43294e-05	0.000109866	0.00015333	0.00043222	1.20732e-06	0	0.000142464	0.000340464	0.00041894	0.000129183	7.60611e-05	8.57197e-05	0.000109866	0.000185927	0.000141256	2.89757e-05	0.000306659
0.000367025	0.000344086	0.000348915	3.25976e-05	0.000107451	2.17318e-05	0.000127976	0.000230598	3.86342e-05	0	0.000271647	0.000218525	7.12319e-05	2.77684e-05	3.98415e-05	8.57197e-05	3.98415e-05	0.000170232	8.93417e-05	7.24392e-06	0.000118317
0.000259574	0.000257159	0.00023422	6.76099e-05	9.65856e-06	0	7.24392e-05	0.000205244	9.41709e-05	3.13903e-05	5.91587e-05	0.000111073	0.000164195	7.48538e-05	6.51953e-05	0	5.79513e-05	4.82928e-05	0.000201622	4.95001e-05	1.20732e-06
0.000220939	0.000258366	0.000243879	5.55367e-05	4.10489e-05	3.25976e-05	4.34635e-05	0.00021611	0	0	4.82928e-06	5.43294e-05	0.000108659	0	0	0	7.72685e-05	0	3.38049e-05	0	8.57197e-05
0.000140049	0.000154537	0.000158159	2.41464e-06	0	0	4.82928e-05	9.77929e-05	0	0	0	5.43294e-05	8.45124e-05	4.82928e-06	0	0	7.24392e-06	0	1.20732e-05	0	1.32805e-05
0.000106244	0.000165403	9.90002e-05	4.22562e-05	3.25976e-05	6.64026e-05	8.45124e-05	4.82928e-06	0	3.62196e-06	3.38049e-05	9.29636e-05	0.000169025	0	0	2.6561e-05	3.86342e-05	0.000108659	3.62196e-06	0	2.6561e-05
9.77929e-05	0.000102622	0.000125561	0	1.08659e-05	5.6744e-05	5.79513e-05	3.74269e-05	0	0	2.53537e-05	4.58781e-05	0	4.82928e-06	0	3.74269e-05	3.86342e-05	2.17318e-05	0	0	0.000119525
0.000102622	0.000101415	7.96831e-05	3.50123e-05	2.17318e-05	0	3.86342e-05	7.60611e-05	0	0	7.00245e-05	7.36465e-05	2.41464e-05	0	1.81098e-05	9.65856e-06	4.58781e-05	2.29391e-05	1.69025e-05	2.41464e-06	1.32805e-05
0.000134012	0.000169025	7.60611e-05	1.20732e-05	1.20732e-05	3.50123e-05	2.77684e-05	1.93171e-05	3.74269e-05	0	5.43294e-05	1.69025e-05	3.62196e-06	4.70855e-05	3.62196e-06	6.0366e-06	9.29636e-05	3.0183e-05	3.0183e-05	0	8.6927e-05
0.000181098	0.000207659	0.000134012	2.89757e-05	3.25976e-05	2.17318e-05	7.96831e-05	0.000179891	4.95001e-05	0	4.58781e-05	5.19147e-05	0.000187135	9.0549e-05	3.38049e-05	5.43294e-05	6.0366e-05	5.07074e-05	7.12319e-05	0	1.69025e-05
7.84758e-05	0.000101415	7.36465e-05	3.98415e-05	4.82928e-06	7.24392e-06	3.74269e-05	7.24392e-05	2.17318e-05	0	2.41464e-06	2.53537e-05	4.82928e-06	0	0	0	1.93171e-05	6.0366e-05	2.41464e-06	0	6.88172e-05
3.74269e-05	6.15733e-05	4.95001e-05	2.41464e-06	0	9.65856e-06	5.07074e-05	3.74269e-05	0	0	0	2.41464e-05	0	0	0	1.44878e-05	0	4.34635e-05	0	0	9.65856e-06
0.000237842	0.000257159	0.000176269	3.13903e-05	3.62196e-05	2.77684e-05	3.74269e-05	0.000230598	0	0	0	0.00023422	0.000132805	5.91587e-05	1.32805e-05	0.000113488	6.0366e-06	5.43294e-05	7.72685e-05	0	0
7.72685e-05	8.33051e-05	7.96831e-05	0	0	1.93171e-05	0	6.64026e-05	0	0	0	2.41464e-06	3.38049e-05	0	0	0	1.08659e-05	8.45124e-06	0	4.82928e-06	4.22562e-05
0.000160574	0.000169025	0.000137634	1.20732e-06	2.29391e-05	0	7.36465e-05	0.000113488	0	0	3.62196e-05	7.84758e-05	0.000149708	2.17318e-05	0.00011711	1.44878e-05	3.50123e-05	4.46708e-05	3.0183e-05	4.34635e-05	0.000171439
0.000375476	0.000398415	0.000388757	0.000188342	1.20732e-05	4.22562e-05	0.000126769	0.000423769	1.93171e-05	9.65856e-06	0.000189549	0.000107451	8.6927e-05	7.24392e-06	2.77684e-05	6.27806e-05	6.27806e-05	0.000220939	0.000115903	1.56952e-05	0.000271647
0.000439464	0.000507074	0.000443086	6.64026e-05	1.81098e-05	8.33051e-05	6.76099e-05	0.000354952	8.08904e-05	4.82928e-06	2.53537e-05	6.15733e-05	0.000264403	2.29391e-05	1.44878e-05	0.000140049	7.48538e-05	0.000134012	0.000138842	2.29391e-05	0.000329598
0.000255952	0.000305452	0.000304245	0.00018472	0.000100208	0.000482928	9.90002e-05	0.000275269	0.000318732	0.000404452	0.000213696	0.00027044	0.000155744	0.000188342	0.000131598	0.000381513	0.000287342	0.000490172	0.000212488	0.000371854	6.88172e-05
0.000383928	0.000374269	0.000379098	1.81098e-05	4.82928e-06	0.000109866	7.12319e-05	0.000298208	0	0	0.000191964	0.000176269	0.000219732	0.000109866	0.000101415	8.08904e-05	0.000109866	0.000152122	0.000144878	0	1.20732e-05
0.000303037	0.000303037	0.000300623	0.00011711	3.62196e-05	6.27806e-05	0.000132805	0.000231805	0	4.82928e-06	6.88172e-05	0.000105037	9.29636e-05	0.000118317	0.000106244	9.29636e-05	9.65856e-05	0.000127976	0.000155744	1.56952e-05	0.000131598
0.000385135	0.000406867	0.000383928	5.55367e-05	4.82928e-06	0.000208866	9.77929e-05	0.000346501	4.10489e-05	0.000120732	3.86342e-05	8.08904e-05	0.000364611	8.57197e-05	0.000226976	8.08904e-05	8.6927e-05	0.000147293	0.000282513	2.29391e-05	0.000237842
0.000230598	0.000261988	0.000237842	0.00013522	2.89757e-05	5.19147e-05	0.000114695	0.000162988	4.10489e-05	0	9.90002e-05	7.48538e-05	0.000220939	6.0366e-06	7.36465e-05	9.90002e-05	3.86342e-05	0.000147293	4.22562e-05	0	1.93171e-05
0.000181098	0.00025233	0.000223354	6.64026e-05	4.95001e-05	9.0549e-05	5.31221e-05	0.000188342	4.10489e-05	0	0.000108659	0.000235427	0.000123147	0.000102622	5.6744e-05	3.0183e-05	3.74269e-05	7.60611e-05	0.000118317	0	0.000154537
0.000364611	0.000360989	0.000335635	1.93171e-05	2.41464e-06	5.6744e-05	0.0001485	0.000316318	0	0	2.17318e-05	9.77929e-05	0.000132805	6.64026e-05	0	1.56952e-05	0.000113488	4.34635e-05	8.45124e-05	0	2.41464e-06
0.000310281	0.000321147	0.000144878	0.000288549	3.50123e-05	5.6744e-05	8.93417e-05	0.000169025	0	0	9.65856e-05	0.000160574	0.000325976	4.95001e-05	6.51953e-05	6.0366e-06	0.000286135	0.000106244	0.000150915	0	0.000150915
0.000350123	0.000412903	0.000299415	0.000275269	8.57197e-05	3.50123e-05	0.000147293	0.000292171	5.79513e-05	1.20732e-05	7.00245e-05	0.000290964	0.000173854	7.36465e-05	1.81098e-05	1.81098e-05	5.79513e-05	8.08904e-05	9.90002e-05	0	7.24392e-06
0.00036944	0.000358574	0.000316318	1.81098e-05	0	0	6.39879e-05	0.000253537	3.86342e-05	0	7.12319e-05	0.000112281	0.000141256	0.000152122	7.24392e-06	1.56952e-05	5.19147e-05	0.000100208	0.000131598	0	1.44878e-05
0.000367025	0.000368232	0.00035133	7.84758e-05	2.89757e-05	5.07074e-05	0.000137634	0.000371854	2.29391e-05	2.77684e-05	0.000171439	0.000127976	0.000305452	5.91587e-05	0.000208866	0.000112281	6.0366e-05	0.00016661	0.000275269	0.00013522	5.43294e-05
0.00016661	0.000188342	0.000178683	2.53537e-05	4.82928e-06	3.62196e-05	4.46708e-05	0.000167817	0	3.62196e-06	3.62196e-05	5.79513e-05	0.000102622	4.82928e-06	6.64026e-05	0	4.95001e-05	0	7.48538e-05	2.05244e-05	2.29391e-05
0.00013522	0.000154537	0.000107451	0	0	0	1.56952e-05	0.000109866	0	0	0	1.93171e-05	4.82928e-06	9.65856e-06	0	1.08659e-05	3.98415e-05	1.32805e-05	5.31221e-05	0	1.56952e-05
0.000352537	0.000393586	0.000357367	4.22562e-05	0	4.46708e-05	3.74269e-05	0.000239049	0	0	0.000101415	7.96831e-05	0.000193171	7.36465e-05	1.44878e-05	4.46708e-05	0.000154537	7.00245e-05	7.12319e-05	1.32805e-05	0.000340464
0.000195586	0.000179891	0.000150915	3.25976e-05	1.69025e-05	2.89757e-05	4.46708e-05	2.29391e-05	0	1.44878e-05	9.17563e-05	0.000156952	1.20732e-06	4.10489e-05	0	3.25976e-05	7.48538e-05	0	0	3.25976e-05	1.20732e-06
0.000214903	0.000187135	0.000167817	3.13903e-05	9.65856e-06	3.62196e-05	0.000127976	0.000114695	0	0	2.6561e-05	7.48538e-05	9.53782e-05	4.58781e-05	0	4.82928e-06	4.82928e-06	9.90002e-05	9.65856e-06	0	0.000142464
0.000280098	0.000297001	0.00025233	8.93417e-05	3.62196e-05	4.82928e-06	0.000286135	0.000248708	0.000111073	0	4.22562e-05	0.000327184	0.000198	9.29636e-05	7.00245e-05	7.24392e-05	4.58781e-05	6.0366e-05	0.000146086	1.20732e-06	0.000149708
0.000357367	0.000360989	0.000377891	8.93417e-05	1.56952e-05	5.31221e-05	0.000108659	0.000292171	0	0	0.000126769	6.27806e-05	0.000239049	8.57197e-05	0.000111073	7.24392e-05	0.000220939	0.000118317	9.0549e-05	3.50123e-05	0.000205244
0.000200415	0.000245086	0.000237842	6.51953e-05	1.81098e-05	3.62196e-06	6.88172e-05	0.0001485	0	0	9.65856e-05	0	0.00013522	0	8.45124e-06	6.0366e-06	5.6744e-05	4.10489e-05	8.45124e-06	4.58781e-05	7.36465e-05
0.000194378	0.000200415	0.000212488	9.65856e-06	3.86342e-05	1.08659e-05	0.000101415	0.000172647	2.41464e-05	0	5.6744e-05	8.57197e-05	3.13903e-05	2.77684e-05	0	3.62196e-06	9.0549e-05	2.41464e-06	4.58781e-05	0	6.15733e-05
0.000293379	0.000297001	0.000222147	5.55367e-05	1.81098e-05	8.33051e-05	9.29636e-05	0.000222147	0	0	0.000107451	6.76099e-05	0.000271647	4.34635e-05	6.51953e-05	0.000112281	4.34635e-05	9.0549e-05	0.000132805	0	0.000200415
0.00030183	0.000294586	0.000224561	7.00245e-05	1.20732e-05	9.90002e-05	8.33051e-05	0.000271647	0	0	1.32805e-05	0	0.000101415	8.81343e-05	9.65856e-06	1.20732e-05	7.60611e-05	7.72685e-05	1.56952e-05	0	0.000108659
0.000503452	0.000550538	0.000509489	2.29391e-05	8.45124e-06	0.000185927	0.000201622	0.000493794	1.56952e-05	8.45124e-05	0.00013522	8.45124e-05	0.000481721	0.000143671	0.000288549	0.000146086	8.08904e-05	0.000214903	0.000154537	0.000213696	7.48538e-05
0.000200415	0.000251122	0.000147293	5.55367e-05	0	0	8.45124e-05	0.000136427	0	0	2.89757e-05	2.05244e-05	0.000213696	4.70855e-05	0	0	0.000102622	7.24392e-06	1.08659e-05	0	7.84758e-05
0.000280098	0.000294586	0.000304245	0.000131598	0	3.74269e-05	0.000147293	0.00023422	0	0	3.86342e-05	8.08904e-05	0.000233013	9.65856e-05	0.000156952	4.10489e-05	0.00023422	6.76099e-05	0.000130391	1.20732e-06	0
0.000156952	0.000181098	0.000131598	1.08659e-05	9.65856e-06	4.22562e-05	8.81343e-05	0.000121939	6.0366e-06	0	6.39879e-05	0.000101415	7.72685e-05	0	0	1.44878e-05	5.79513e-05	4.82928e-06	0	0	2.17318e-05
0.000229391	0.000261988	0.000206452	3.74269e-05	3.38049e-05	9.65856e-06	0.000124354	0.000207659	0	0	3.13903e-05	0.000101415	0.000142464	6.27806e-05	0.000111073	6.27806e-05	4.95001e-05	0	0.000131598	0	3.38049e-05
0.000230598	0.000230598	0.000208866	4.46708e-05	0	6.64026e-05	5.6744e-05	0.000189549	0	0	7.60611e-05	6.0366e-05	0.000162988	1.08659e-05	3.62196e-06	0	6.51953e-05	3.50123e-05	7.00245e-05	0	1.08659e-05
0.000358574	0.000388757	0.00031994	0.000295793	3.25976e-05	7.48538e-05	0.000183513	0.000346501	7.00245e-05	8.08904e-05	6.15733e-05	0.000177476	0.000121939	4.82928e-05	0.000208866	0.000118317	9.77929e-05	8.08904e-05	0.00013522	0.000127976	8.33051e-05
0.000213696	0.000263196	0.00020283	8.81343e-05	1.20732e-06	7.60611e-05	0.000189549	0.000210074	0	5.91587e-05	6.88172e-05	8.20977e-05	0.000141256	0.000182305	4.46708e-05	0.000140049	0.000159366	0.000142464	5.31221e-05	7.60611e-05	1.20732e-05
0.000254744	0.000263196	0.000201622	5.07074e-05	3.50123e-05	6.39879e-05	0.000152122	0.000170232	0	0	6.76099e-05	9.17563e-05	0.000131598	0.000100208	0	5.19147e-05	2.41464e-06	8.33051e-05	0	0	2.6561e-05
0.000207659	0.000222147	0.000126769	0	0	6.51953e-05	6.15733e-05	8.6927e-05	9.65856e-06	1.20732e-06	4.82928e-06	2.77684e-05	3.74269e-05	0.000103829	0	1.20732e-05	2.6561e-05	5.55367e-05	2.53537e-05	0	0.000101415
0.000142464	0.000144878	0.00016661	4.22562e-05	6.0366e-06	2.05244e-05	6.15733e-05	9.17563e-05	0	3.13903e-05	8.08904e-05	8.6927e-05	0.00013522	0	3.0183e-05	4.34635e-05	2.6561e-05	0	0	7.24392e-06	0.000141256
0.000335635	0.000356159	0.000312696	3.74269e-05	2.05244e-05	1.44878e-05	0.00015333	0.000230598	8.45124e-06	0	0.000165403	0.000121939	6.76099e-05	0.000173854	3.62196e-05	4.82928e-06	7.60611e-05	6.64026e-05	5.91587e-05	0	9.65856e-05
0.000261988	0.000261988	0.000243879	0.000103829	1.20732e-05	0.000105037	9.65856e-05	0.000235427	5.31221e-05	0	5.19147e-05	0.000201622	7.60611e-05	2.17318e-05	9.41709e-05	0.000102622	4.34635e-05	0.000204037	2.41464e-05	1.44878e-05	7.60611e-05
0.000897038	0.00088738	0.000880136	0.000200415	4.70855e-05	0.000354952	0.000224561	0.000862026	7.00245e-05	0.000144878	0.000247501	0.000381513	0.000459989	0.000223354	0.000655575	0.000236635	0.000170232	0.000206452	0.000544501	0.000297001	0.00031511
0.000124354	0.000136427	0.000132805	8.45124e-06	0	0	7.36465e-05	0.000101415	0	0	1.20732e-05	4.82928e-05	6.64026e-05	2.29391e-05	4.58781e-05	1.56952e-05	8.45124e-06	2.41464e-05	1.20732e-06	0	0.000106244
0.000368232	0.000348915	0.000339257	0.000409281	2.17318e-05	0.000125561	0.000161781	0.000329598	1.20732e-06	0.000121939	6.88172e-05	0.000321147	0.000293379	0.000179891	0.000154537	7.84758e-05	5.19147e-05	5.91587e-05	0.000242671	7.00245e-05	0.000173854
0.000185927	0.000173854	0.000150915	4.22562e-05	0.000100208	1.56952e-05	5.91587e-05	3.13903e-05	0	0	5.43294e-05	4.46708e-05	1.20732e-05	2.41464e-06	0	1.32805e-05	5.79513e-05	0	0	0	6.76099e-05
0.000237842	0.000258366	0.000335635	0.00018472	0	1.56952e-05	0.000138842	0.000132805	5.55367e-05	0	0.000131598	0.000120732	3.13903e-05	8.6927e-05	6.0366e-06	0.000118317	0.000105037	0	1.20732e-06	3.74269e-05	0.000218525
0.000509489	0.000657989	0.000560196	6.0366e-05	3.13903e-05	7.36465e-05	0.000179891	0.000272854	0	1.20732e-05	0.000194378	0.000119525	0.000299415	5.91587e-05	4.82928e-06	5.07074e-05	0.00013522	4.58781e-05	4.58781e-05	0	0.000193171
0.000439464	0.000426184	0.000410489	5.43294e-05	0	4.58781e-05	0.000160574	0.000375476	0	7.48538e-05	7.24392e-06	0.000177476	0.000288549	1.93171e-05	0.00021611	0.00018472	0.000108659	9.77929e-05	2.77684e-05	0	9.41709e-05
0.000111073	0.000114695	9.41709e-05	3.0183e-05	0	3.50123e-05	2.17318e-05	6.64026e-05	1.20732e-06	0	4.10489e-05	3.98415e-05	0.000207659	2.41464e-05	0	0	4.82928e-05	0	3.62196e-06	0	3.86342e-05
8.93417e-05	0.000105037	9.77929e-05	4.82928e-06	0	5.79513e-05	6.51953e-05	2.89757e-05	0	0	0	0	3.13903e-05	6.39879e-05	0	9.65856e-06	3.62196e-05	1.81098e-05	0	0	2.41464e-05
0.000237842	0.000229391	0.000212488	0.00013522	2.41464e-05	2.17318e-05	0.000182305	0.000170232	2.53537e-05	0	5.31221e-05	7.24392e-05	0.000228183	3.86342e-05	0	1.44878e-05	5.07074e-05	5.79513e-05	7.24392e-06	0	5.6744e-05
0.000360989	0.000405659	0.000404452	0.000278891	1.32805e-05	0.000228183	0.000193171	0.000398415	7.12319e-05	0	0.000130391	7.24392e-05	0.000231805	0.000171439	0.000191964	9.17563e-05	2.89757e-05	0.000289757	0.000167817	0.000102622	2.77684e-05
0.000336842	0.000335635	0.000278891	0.000220939	3.62196e-05	6.27806e-05	0.000127976	0.00026561	4.58781e-05	0	0.000118317	0.000325976	0.000280098	5.91587e-05	6.27806e-05	0	2.17318e-05	2.41464e-05	0.000130391	4.46708e-05	0.00021611
0.000187135	0.000191964	0.00016661	1.08659e-05	0.000105037	4.82928e-05	5.79513e-05	4.82928e-06	0	0	1.32805e-05	9.65856e-05	0	0	0	1.20732e-05	5.31221e-05	3.0183e-05	7.24392e-06	0	3.13903e-05
0.000572269	0.000505867	0.000565026	0.000102622	0.000136427	7.72685e-05	0.000176269	0.000488964	9.65856e-06	0	0.000147293	0.000101415	0.000245086	1.44878e-05	0.000410489	0.000114695	0.000111073	0.000228183	0.000230598	5.31221e-05	4.95001e-05
0.000266818	0.000259574	0.000249915	0.000204037	3.13903e-05	0.000247501	0.000195586	0.000230598	0.000134012	0.000125561	9.0549e-05	0.000266818	0.000307867	0.000281305	5.91587e-05	0.000251122	0.000415318	0.000329598	0.00028372	0.000136427	2.53537e-05
Filter size = 20
AB6E10	ABD54D2	AB12F4	RIM1	NR2B	GluA3	RIM-BP	GluA2	GluA1	NR1	Shank3	Homer1	CaMKIIa	Cav2.1	GluA4	PSD95	Bassoon	SynGAP	IRSp53	Stargazin	PLP1
0.000293379	0.000303037	0.000286135	0.000327184	2.53537e-05	0.00031994	0.000305452	0.00016661	0.000235427	7.24392e-05	0.000424977	0.00038272	0.000257159	0.000255952	0	0.00043222	0.000198	0.000470855	0.000239049	0.000274062	2.41464e-05
0.000672477	0.000708697	0.000539672	0.00030183	7.12319e-05	0.000102622	0.000389964	0.000631428	2.89757e-05	0	0.000303037	0.000481721	0.000370647	0.000225769	0.000257159	0.000365818	0.000254744	0.000370647	0.000229391	6.0366e-05	0.000458781
0.000415318	0.000403245	0.000433428	0.000121939	0	4.22562e-05	0.000200415	0.000423769	3.13903e-05	0	3.38049e-05	0.000210074	0.000280098	4.34635e-05	9.29636e-05	2.41464e-05	0.000173854	8.57197e-05	9.17563e-05	0	0.000253537
0.000303037	0.000286135	0.000236635	0	0	0	0.000105037	0.000299415	0	0	8.20977e-05	0.000210074	0.000249915	0	0	0.000123147	8.93417e-05	0	3.25976e-05	6.88172e-05	3.62196e-05
0.00050466	0.000485342	0.000310281	6.0366e-05	4.70855e-05	0.000109866	0.000131598	0.00043222	0	0	0.000126769	0.000339257	0.000408074	0.000129183	7.60611e-05	7.36465e-05	0.000105037	0.000185927	0.000132805	0	0.000278891
0.000367025	0.000344086	0.000348915	0	0.000107451	0	0.000112281	0.000230598	3.38049e-05	0	0.000271647	0.000218525	6.15733e-05	0	3.98415e-05	8.57197e-05	3.98415e-05	0.000170232	7.24392e-05	0	7.96831e-05
0.000259574	0.000257159	0.00023422	6.76099e-05	0	0	5.6744e-05	0.000205244	9.41709e-05	3.13903e-05	5.91587e-05	0.000107451	0.000164195	7.48538e-05	5.79513e-05	0	5.79513e-05	0	0.000201622	4.95001e-05	0
0.000220939	0.000258366	0.000243879	2.89757e-05	3.86342e-05	3.25976e-05	4.34635e-05	0.00021611	0	0	0	2.41464e-05	0.000107451	0	0	0	7.72685e-05	0	2.77684e-05	0	8.57197e-05
0.000140049	0.000154537	0.000158159	0	0	0	4.82928e-05	9.77929e-05	0	0	0	5.43294e-05	8.45124e-05	0	0	0	0	0	0	0	0
0.000106244	0.000165403	9.90002e-05	4.22562e-05	3.25976e-05	5.19147e-05	8.45124e-05	0	0	0	3.38049e-05	9.29636e-05	0.000169025	0	0	2.41464e-05	0	9.90002e-05	0	0	2.6561e-05
9.77929e-05	0.000102622	0.000125561	0	0	5.6744e-05	5.79513e-05	3.74269e-05	0	0	2.53537e-05	4.58781e-05	0	0	0	3.74269e-05	3.86342e-05	0	0	0	0.00011711
9.77929e-05	9.65856e-05	7.96831e-05	2.41464e-05	0	0	3.86342e-05	7.60611e-05	0	0	7.00245e-05	6.88172e-05	0	0	0	0	4.58781e-05	0	0	0	0
0.000134012	0.000169025	6.15733e-05	0	0	3.0183e-05	0	0	3.74269e-05	0	5.43294e-05	0	0	4.70855e-05	0	0	9.29636e-05	3.0183e-05	2.41464e-05	0	8.6927e-05
0.000181098	0.000207659	0.000134012	2.89757e-05	3.25976e-05	0	7.12319e-05	0.000179891	4.95001e-05	0	4.22562e-05	5.19147e-05	0.000187135	9.0549e-05	3.38049e-05	5.43294e-05	6.0366e-05	5.07074e-05	6.88172e-05	0	0
7.84758e-05	0.000101415	7.36465e-05	3.98415e-05	0	0	3.74269e-05	7.24392e-05	0	0	0	2.53537e-05	0	0	0	0	0	6.0366e-05	0	0	6.88172e-05
3.62196e-05	6.15733e-05	4.95001e-05	0	0	0	5.07074e-05	3.74269e-05	0	0	0	0	0	0	0	0	0	4.34635e-05	0	0	0
0.000237842	0.000257159	0.000176269	2.6561e-05	3.62196e-05	0	0	0.000230598	0	0	0	0.00023422	0.000132805	4.82928e-05	0	0.000113488	0	5.43294e-05	7.72685e-05	0	0
7.72685e-05	8.33051e-05	7.96831e-05	0	0	0	0	6.64026e-05	0	0	0	0	3.38049e-05	0	0	0	0	0	0	0	4.22562e-05
0.000160574	0.000169025	0.000137634	0	0	0	7.36465e-05	0.000113488	0	0	3.62196e-05	5.19147e-05	0.000149708	0	0.00011711	0	3.50123e-05	4.46708e-05	2.53537e-05	4.34635e-05	0.000171439
0.000375476	0.000398415	0.000388757	0.000171439	0	3.13903e-05	0.000126769	0.000423769	0	0	0.000185927	0.000107451	8.6927e-05	0	2.77684e-05	6.27806e-05	5.55367e-05	0.000220939	9.90002e-05	0	0.000268025
0.000439464	0.000507074	0.000443086	5.79513e-05	0	6.88172e-05	5.79513e-05	0.000354952	7.48538e-05	0	0	4.70855e-05	0.000264403	0	0	0.000136427	5.55367e-05	0.000112281	0.000129183	0	0.000329598
0.000255952	0.000305452	0.000304245	0.00018472	0.000100208	0.000482928	7.72685e-05	0.000275269	0.000318732	0.000404452	0.000213696	0.00027044	0.000155744	0.000172647	0.000131598	0.000381513	0.000287342	0.000490172	0.000212488	0.000371854	6.15733e-05
0.000383928	0.000374269	0.000379098	0	0	0.000109866	6.0366e-05	0.000298208	0	0	0.000191964	0.000176269	0.000219732	0.000103829	0.000101415	8.08904e-05	8.6927e-05	0.000152122	0.000138842	0	0
0.000303037	0.000303037	0.000298208	0.000105037	2.89757e-05	6.0366e-05	0.000130391	0.000231805	0	0	5.43294e-05	9.77929e-05	9.29636e-05	0.000102622	0.000106244	9.29636e-05	8.93417e-05	0.000121939	0.000155744	0	0.000108659
0.000385135	0.000406867	0.000383928	3.50123e-05	0	0.000208866	9.29636e-05	0.000346501	4.10489e-05	0.000120732	2.41464e-05	8.08904e-05	0.000364611	8.57197e-05	0.000226976	7.84758e-05	6.64026e-05	0.000147293	0.000282513	0	0.000224561
0.000230598	0.000261988	0.000237842	0.000118317	2.6561e-05	2.6561e-05	0.000109866	0.000162988	2.53537e-05	0	9.65856e-05	5.19147e-05	0.000220939	0	7.36465e-05	8.45124e-05	3.86342e-05	0.000131598	3.86342e-05	0	0
0.000181098	0.000239049	0.000207659	6.64026e-05	4.70855e-05	9.0549e-05	3.62196e-05	0.000188342	4.10489e-05	0	0.000108659	0.000235427	0.000123147	0.000102622	5.6744e-05	0	3.25976e-05	7.48538e-05	0.000118317	0	0.000154537
0.000364611	0.000360989	0.000335635	0	0	5.31221e-05	0.0001485	0.000316318	0	0	0	6.76099e-05	0.000132805	5.91587e-05	0	0	0.000113488	4.34635e-05	8.45124e-05	0	0
0.000310281	0.000321147	0.000144878	0.000288549	2.77684e-05	3.86342e-05	8.93417e-05	0.000169025	0	0	9.65856e-05	0.000147293	0.000325976	4.95001e-05	6.51953e-05	0	0.000286135	0.000106244	0.000132805	0	0.000126769
0.000350123	0.000412903	0.000299415	0.000275269	7.96831e-05	0	0.000147293	0.000292171	5.07074e-05	0	4.46708e-05	0.000271647	0.00016661	2.77684e-05	0	0	5.31221e-05	7.84758e-05	9.90002e-05	0	0
0.00036944	0.000358574	0.000316318	0	0	0	6.0366e-05	0.000253537	3.86342e-05	0	7.12319e-05	6.76099e-05	0.000141256	0.000152122	0	0	4.95001e-05	0.000100208	0.000131598	0	0
0.000367025	0.000368232	0.00035133	7.84758e-05	0	3.38049e-05	0.000137634	0.000371854	0	2.6561e-05	0.000171439	0.000114695	0.000293379	5.91587e-05	0.000208866	0.000108659	6.0366e-05	0.000159366	0.000275269	0.00013522	4.46708e-05
0.00016661	0.000188342	0.000178683	0	0	3.62196e-05	2.6561e-05	0.000167817	0	0	3.0183e-05	5.31221e-05	0.000102622	0	6.64026e-05	0	4.46708e-05	0	7.48538e-05	0	0
0.00013522	0.000154537	0.000107451	0	0	0	0	0.000109866	0	0	0	0	0	0	0	0	3.0183e-05	0	5.31221e-05	0	0
0.000352537	0.000393586	0.000357367	4.22562e-05	0	4.46708e-05	2.77684e-05	0.000239049	0	0	8.45124e-05	6.27806e-05	0.000187135	7.36465e-05	0	4.46708e-05	0.000149708	5.55367e-05	6.76099e-05	0	0.000340464
0.000195586	0.000179891	0.000150915	3.13903e-05	0	2.89757e-05	4.10489e-05	0	0	0	8.45124e-05	0.000156952	0	3.38049e-05	0	3.25976e-05	7.48538e-05	0	0	3.0183e-05	0
0.000214903	0.000187135	0.000167817	3.13903e-05	0	3.38049e-05	0.000127976	0.000114695	0	0	0	5.79513e-05	9.53782e-05	3.38049e-05	0	0	0	9.90002e-05	0	0	0.000142464
0.000280098	0.000297001	0.00025233	7.00245e-05	3.13903e-05	0	0.000286135	0.000248708	0.000111073	0	2.41464e-05	0.000327184	0.000198	7.72685e-05	5.07074e-05	6.88172e-05	4.58781e-05	4.10489e-05	0.000141256	0	0.000147293
0.000357367	0.000360989	0.000377891	8.93417e-05	0	2.89757e-05	0.000108659	0.000292171	0	0	0.000126769	6.27806e-05	0.000239049	8.57197e-05	0.000111073	7.24392e-05	0.000220939	0.000118317	6.39879e-05	0	0.000200415
0.000200415	0.000245086	0.000237842	6.27806e-05	0	0	6.88172e-05	0.0001485	0	0	8.45124e-05	0	0.00013522	0	0	0	3.25976e-05	3.13903e-05	0	3.74269e-05	7.36465e-05
0.000194378	0.000200415	0.000212488	0	0	0	0.000101415	0.000172647	2.41464e-05	0	5.6744e-05	7.84758e-05	2.6561e-05	0	0	0	9.0549e-05	0	2.89757e-05	0	4.95001e-05
0.000293379	0.000297001	0.000222147	5.55367e-05	0	7.12319e-05	5.79513e-05	0.000222147	0	0	0.000107451	4.82928e-05	0.000271647	2.89757e-05	6.51953e-05	0.000112281	4.34635e-05	9.0549e-05	0.000132805	0	0.000187135
0.00030183	0.000294586	0.000224561	7.00245e-05	0	8.20977e-05	8.08904e-05	0.000271647	0	0	0	0	8.08904e-05	8.81343e-05	0	0	7.24392e-05	7.72685e-05	0	0	0.000108659
0.000503452	0.000550538	0.000509489	0	0	0.000179891	0.000161781	0.000493794	0	8.45124e-05	0.000132805	7.12319e-05	0.000481721	0.000113488	0.000287342	0.000146086	8.08904e-05	0.000214903	0.000134012	0.000213696	5.6744e-05
0.000200415	0.000251122	0.000126769	5.55367e-05	0	0	8.45124e-05	0.000136427	0	0	2.89757e-05	0	0.000213696	4.70855e-05	0	0	0.000102622	0	0	0	7.48538e-05
0.000280098	0.000294586	0.000304245	0.000131598	0	3.13903e-05	0.000147293	0.00023422	0	0	3.86342e-05	5.19147e-05	0.000233013	9.65856e-05	0.000156952	4.10489e-05	0.000220939	4.82928e-05	0.000130391	0	0
0.000156952	0.000181098	0.000131598	0	0	3.38049e-05	7.12319e-05	0.000121939	0	0	6.39879e-05	0.000101415	7.72685e-05	0	0	0	4.70855e-05	0	0	0	0
0.000229391	0.000261988	0.000206452	3.0183e-05	3.13903e-05	0	0.000124354	0.000207659	0	0	3.13903e-05	8.33051e-05	0.000142464	4.70855e-05	0.000111073	6.27806e-05	3.13903e-05	0	0.000121939	0	0
0.000230598	0.000230598	0.000208866	2.6561e-05	0	6.64026e-05	5.6744e-05	0.000189549	0	0	7.60611e-05	6.0366e-05	0.000162988	0	0	0	6.51953e-05	3.50123e-05	7.00245e-05	0	0
0.000358574	0.000388757	0.00031994	0.000295793	3.0183e-05	6.76099e-05	0.000183513	0.000346501	3.74269e-05	8.08904e-05	6.15733e-05	0.000177476	0.000100208	3.62196e-05	0.000208866	0.000118317	9.77929e-05	8.08904e-05	9.53782e-05	0.000127976	8.33051e-05
0.000213696	0.000263196	0.00020283	8.81343e-05	0	7.60611e-05	0.000189549	0.000210074	0	5.91587e-05	5.6744e-05	8.20977e-05	0.000141256	0.000182305	4.46708e-05	0.000140049	0.000159366	0.000142464	5.31221e-05	7.60611e-05	0
0.000254744	0.000263196	0.000201622	5.07074e-05	2.77684e-05	5.6744e-05	0.000152122	0.000170232	0	0	4.58781e-05	7.84758e-05	0.000131598	0.000100208	0	5.19147e-05	0	8.33051e-05	0	0	2.6561e-05
0.000207659	0.000222147	0.000126769	0	0	6.51953e-05	6.15733e-05	8.6927e-05	0	0	0	0	3.62196e-05	0.000103829	0	0	2.6561e-05	4.58781e-05	2.53537e-05	0	0.000101415
0.000142464	0.000144878	0.00016661	0	0	0	6.15733e-05	9.17563e-05	0	3.13903e-05	8.08904e-05	4.58781e-05	0.00013522	0	3.0183e-05	4.34635e-05	2.53537e-05	0	0	0	0.000141256
0.000335635	0.000356159	0.000312696	2.41464e-05	0	0	0.00015333	0.000230598	0	0	0.000142464	0.000121939	6.76099e-05	0.000173854	3.62196e-05	0	6.64026e-05	5.6744e-05	5.43294e-05	0	9.29636e-05
0.000261988	0.000261988	0.000243879	0.000103829	0	0.000105037	8.6927e-05	0.000235427	5.31221e-05	0	0	0.000201622	7.60611e-05	0	9.41709e-05	0.000102622	3.62196e-05	0.000204037	2.41464e-05	0	7.00245e-05
0.000897038	0.00088738	0.000880136	0.000200415	3.74269e-05	0.000354952	0.000224561	0.000862026	3.38049e-05	0.000142464	0.000240257	0.000381513	0.000447916	0.000223354	0.000655575	0.000228183	0.000156952	0.000183513	0.000528806	0.000297001	0.000260781
0.000124354	0.000136427	0.000132805	0	0	0	7.36465e-05	0.000101415	0	0	0	4.82928e-05	6.64026e-05	0	4.58781e-05	0	0	2.41464e-05	0	0	0.000106244
0.000368232	0.000348915	0.000339257	0.000409281	0	0.000107451	0.000161781	0.000328391	0	0.000121939	6.76099e-05	0.000321147	0.000293379	0.000179891	0.000119525	7.84758e-05	5.19147e-05	3.74269e-05	0.000242671	7.00245e-05	0.000142464
0.000185927	0.000173854	0.000150915	3.25976e-05	9.41709e-05	0	5.55367e-05	3.13903e-05	0	0	3.98415e-05	3.50123e-05	0	0	0	0	5.79513e-05	0	0	0	6.76099e-05
0.000237842	0.000258366	0.000335635	0.00018472	0	0	0.000138842	0.000132805	5.55367e-05	0	0.000127976	0.000120732	3.13903e-05	5.31221e-05	0	0.000118317	0.000105037	0	0	3.74269e-05	0.000218525
0.000502245	0.00065316	0.000550538	5.79513e-05	3.13903e-05	6.88172e-05	0.000178683	0.000272854	0	0	0.000173854	8.93417e-05	0.000299415	3.98415e-05	0	4.10489e-05	0.000106244	2.53537e-05	4.10489e-05	0	0.000165403
0.000439464	0.000410489	0.000410489	2.89757e-05	0	2.6561e-05	0.000160574	0.000375476	0	7.00245e-05	0	0.000156952	0.000288549	0	0.00021611	0.00018472	8.93417e-05	9.77929e-05	0	0	7.48538e-05
0.000111073	0.000114695	9.41709e-05	3.0183e-05	0	2.77684e-05	0	6.64026e-05	0	0	3.0183e-05	3.98415e-05	0.000207659	0	0	0	3.38049e-05	0	0	0	3.86342e-05
8.93417e-05	0.000105037	9.77929e-05	0	0	5.79513e-05	5.31221e-05	2.89757e-05	0	0	0	0	3.0183e-05	6.39879e-05	0	0	2.41464e-05	0	0	0	2.41464e-05
0.000237842	0.000229391	0.000212488	0.00013522	2.41464e-05	0	0.000182305	0.000170232	2.53537e-05	0	4.10489e-05	7.24392e-05	0.000228183	3.86342e-05	0	0	0	4.10489e-05	0	0	3.86342e-05
0.000360989	0.000405659	0.000404452	0.000278891	0	0.000223354	0.000193171	0.000398415	4.95001e-05	0	0.000118317	5.43294e-05	0.000231805	0.000171439	0.000191964	9.17563e-05	2.89757e-05	0.000287342	0.000162988	8.6927e-05	2.53537e-05
0.000336842	0.000335635	0.000278891	0.000195586	3.25976e-05	4.58781e-05	0.000127976	0.00026561	4.58781e-05	0	0.000118317	0.000325976	0.000280098	5.19147e-05	6.27806e-05	0	0	0	0.000127976	4.46708e-05	0.000191964
0.000187135	0.000191964	0.00016661	0	0.000101415	3.38049e-05	5.79513e-05	0	0	0	0	9.65856e-05	0	0	0	0	3.62196e-05	3.0183e-05	0	0	0
0.000572269	0.000505867	0.000565026	8.6927e-05	0.000134012	2.53537e-05	0.000146086	0.000488964	0	0	0.000146086	7.48538e-05	0.000245086	0	0.000410489	9.53782e-05	0.000111073	0.000222147	0.000212488	5.31221e-05	0
0.000266818	0.000259574	0.000249915	0.000204037	0	0.000247501	0.000195586	0.000230598	0.000134012	0.000125561	9.0549e-05	0.000266818	0.000307867	0.000281305	5.91587e-05	0.000251122	0.000415318	0.000316318	0.00028372	0.000136427	2.53537e-05
Filter size = 40
AB6E10	ABD54D2	AB12F4	RIM1	NR2B	GluA3	RIM-BP	GluA2	GluA1	NR1	Shank3	Homer1	CaMKIIa	Cav2.1	GluA4	PSD95	Bassoon	SynGAP	IRSp53	Stargazin	PLP1
0.000293379	0.000303037	0.000286135	0.000327184	0	0.00031994	0.000305452	0.000126769	0.000189549	7.24392e-05	0.000424977	0.00038272	0.000257159	0.000255952	0	0.00043222	0.000198	0.000470855	0.000239049	0.000274062	0
0.000672477	0.000708697	0.000539672	0.000259574	7.12319e-05	7.84758e-05	0.000318732	0.000631428	0	0	0.000303037	0.000481721	0.000284927	0.000225769	0.000257159	0.000365818	0.000190756	0.000260781	0.000229391	6.0366e-05	0.000411696
0.000415318	0.000403245	0.000433428	0.000121939	0	0	0.000200415	0.000423769	0	0	0	0.000210074	0.000280098	0	6.0366e-05	0	0.000142464	8.57197e-05	6.64026e-05	0	0.000253537
0.000303037	0.000286135	0.000236635	0	0	0	8.08904e-05	0.000299415	0	0	5.31221e-05	0.000210074	0.000249915	0	0	0.000123147	5.6744e-05	0	0	6.88172e-05	0
0.00050466	0.000485342	0.000310281	6.0366e-05	0	0.000109866	0.000131598	0.00043222	0	0	0.000126769	0.000311488	0.000408074	5.6744e-05	5.07074e-05	7.36465e-05	0.000105037	0.000185927	9.53782e-05	0	0.000239049
0.000367025	0.000344086	0.000348915	0	6.51953e-05	0	0.000112281	0.000230598	0	0	0.000271647	0.000218525	6.15733e-05	0	0	8.57197e-05	0	0.000170232	0	0	7.96831e-05
0.000259574	0.000257159	0.00023422	6.76099e-05	0	0	5.6744e-05	0.000205244	9.41709e-05	0	5.91587e-05	0.000107451	0.000131598	7.48538e-05	5.79513e-05	0	5.79513e-05	0	0.000201622	4.95001e-05	0
0.000220939	0.000258366	0.000243879	0	0	0	0	0.00021611	0	0	0	0	0.000107451	0	0	0	7.72685e-05	0	0	0	0
0.000140049	0.000154537	0.000158159	0	0	0	4.82928e-05	9.77929e-05	0	0	0	5.43294e-05	5.31221e-05	0	0	0	0	0	0	0	0
0.000106244	0.000165403	9.90002e-05	0	0	5.19147e-05	8.45124e-05	0	0	0	0	4.82928e-05	0.000169025	0	0	0	0	9.90002e-05	0	0	0
9.77929e-05	0.000102622	0.000125561	0	0	5.6744e-05	5.79513e-05	0	0	0	0	0	0	0	0	0	0	0	0	0	0.00011711
9.77929e-05	9.65856e-05	7.96831e-05	0	0	0	0	0	0	0	7.00245e-05	0	0	0	0	0	0	0	0	0	0
0.000134012	0.000169025	6.15733e-05	0	0	0	0	0	0	0	5.43294e-05	0	0	0	0	0	9.29636e-05	0	0	0	8.6927e-05
0.000181098	0.000207659	0.000134012	0	0	0	7.12319e-05	0.000179891	4.95001e-05	0	0	5.19147e-05	0.000143671	9.0549e-05	0	5.43294e-05	0	5.07074e-05	6.88172e-05	0	0
7.84758e-05	0.000101415	7.36465e-05	0	0	0	0	7.24392e-05	0	0	0	0	0	0	0	0	0	6.0366e-05	0	0	6.88172e-05
0	6.15733e-05	4.95001e-05	0	0	0	5.07074e-05	0	0	0	0	0	0	0	0	0	0	0	0	0	0
0.000237842	0.000257159	0.00013522	0	0	0	0	0.000230598	0	0	0	0.00023422	0.000132805	4.82928e-05	0	0.000113488	0	5.43294e-05	7.72685e-05	0	0
7.72685e-05	8.33051e-05	7.96831e-05	0	0	0	0	6.64026e-05	0	0	0	0	0	0	0	0	0	0	0	0	0
0.000160574	0.000169025	0.000137634	0	0	0	7.36465e-05	0.000113488	0	0	0	5.19147e-05	0.000149708	0	0.00011711	0	0	0	0	0	0.000171439
0.000375476	0.000398415	0.000388757	0.000171439	0	0	0.000126769	0.000423769	0	0	0.000185927	5.07074e-05	4.95001e-05	0	0	6.27806e-05	5.55367e-05	0.000220939	9.90002e-05	0	0.000268025
0.000439464	0.000507074	0.000443086	5.79513e-05	0	6.88172e-05	5.79513e-05	0.000354952	7.48538e-05	0	0	0	0.000264403	0	0	0.000136427	5.55367e-05	0.000112281	0.000129183	0	0.000329598
0.000255952	0.000305452	0.000304245	0.00018472	0.000100208	0.000482928	5.07074e-05	0.000275269	0.000318732	0.000404452	0.000213696	0.00027044	0.000155744	0.000172647	0.000131598	0.000381513	0.000287342	0.000490172	0.000212488	0.000371854	6.15733e-05
0.000383928	0.000374269	0.000379098	0	0	0.000109866	6.0366e-05	0.000298208	0	0	0.000165403	0.000150915	0.000219732	0.000103829	0.000101415	8.08904e-05	8.6927e-05	0.000127976	0.000138842	0	0
0.000303037	0.000303037	0.000298208	0.000105037	0	0	0.000130391	0.000231805	0	0	0	9.77929e-05	9.29636e-05	0.000102622	0.000106244	9.29636e-05	8.93417e-05	4.95001e-05	0.000155744	0	0
0.000385135	0.000406867	0.000383928	0	0	0.000208866	5.43294e-05	0.000346501	0	0.000120732	0	0	0.000364611	5.6744e-05	0.000226976	7.84758e-05	6.64026e-05	0.000147293	0.000247501	0	0.000196793
0.000230598	0.000261988	0.000237842	7.60611e-05	0	0	0.000109866	0.000162988	0	0	9.65856e-05	5.19147e-05	0.000220939	0	4.82928e-05	8.45124e-05	0	0.000131598	0	0	0
0.000181098	0.000239049	0.000207659	0	0	9.0549e-05	0	0.000188342	0	0	8.33051e-05	0.000235427	0.000123147	0.000102622	5.6744e-05	0	0	7.48538e-05	0.000118317	0	0.000107451
0.000364611	0.000360989	0.000335635	0	0	5.31221e-05	0.0001485	0.000316318	0	0	0	6.76099e-05	0.000132805	5.91587e-05	0	0	0.000113488	0	8.45124e-05	0	0
0.000310281	0.000321147	0.000115903	0.000288549	0	0	8.93417e-05	0.000169025	0	0	9.65856e-05	0.000147293	0.000325976	4.95001e-05	6.51953e-05	0	0.000286135	0.000106244	0.000132805	0	0.000126769
0.000350123	0.000412903	0.000299415	0.000275269	7.96831e-05	0	0.000147293	0.000254744	5.07074e-05	0	0	0.000271647	0.00016661	0	0	0	5.31221e-05	7.84758e-05	0	0	0
0.00036944	0.000358574	0.000316318	0	0	0	6.0366e-05	0.000253537	0	0	0	6.76099e-05	0.000141256	0.000152122	0	0	4.95001e-05	0.000100208	0.000131598	0	0
0.000367025	0.000368232	0.00035133	7.84758e-05	0	0	0.000137634	0.000371854	0	0	0.000125561	0	0.000293379	5.91587e-05	0.000208866	0.000108659	6.0366e-05	0.000159366	0.000275269	0.00013522	0
0.00016661	0.000188342	0.000178683	0	0	0	0	0.000167817	0	0	0	5.31221e-05	0.000102622	0	6.64026e-05	0	0	0	7.48538e-05	0	0
0.00013522	0.000154537	0.000107451	0	0	0	0	0.000109866	0	0	0	0	0	0	0	0	0	0	5.31221e-05	0	0
0.000352537	0.000393586	0.000357367	0	0	0	0	0.000239049	0	0	4.82928e-05	6.27806e-05	0.000187135	7.36465e-05	0	0	0.000149708	5.55367e-05	6.76099e-05	0	0.000340464
0.000195586	0.000179891	0.000150915	0	0	0	0	0	0	0	5.79513e-05	0.000156952	0	0	0	0	4.95001e-05	0	0	0	0
0.000214903	0.000187135	0.000167817	0	0	0	0.000127976	0.000114695	0	0	0	5.79513e-05	9.53782e-05	0	0	0	0	9.90002e-05	0	0	0.000142464
0.000280098	0.000297001	0.00025233	7.00245e-05	0	0	0.000286135	0.000248708	0.000111073	0	0	0.000327184	0.000198	0	5.07074e-05	6.88172e-05	0	0	0.000141256	0	0.000147293
0.000357367	0.000360989	0.000377891	8.93417e-05	0	0	0.000108659	0.000292171	0	0	0.000126769	0	0.000239049	5.43294e-05	0.000111073	0	0.000220939	0.000118317	6.39879e-05	0	0.000200415
0.000200415	0.000245086	0.000237842	6.27806e-05	0	0	6.88172e-05	0.0001485	0	0	8.45124e-05	0	0.00013522	0	0	0	0	0	0	0	7.36465e-05
0.000194378	0.000200415	0.000212488	0	0	0	7.00245e-05	0.000172647	0	0	5.6744e-05	7.84758e-05	0	0	0	0	9.0549e-05	0	0	0	4.95001e-05
0.000293379	0.000297001	0.000222147	5.55367e-05	0	7.12319e-05	5.79513e-05	0.000222147	0	0	0.000107451	4.82928e-05	0.000271647	0	6.51953e-05	7.60611e-05	0	6.0366e-05	0.000132805	0	0.000149708
0.00030183	0.000294586	0.000224561	7.00245e-05	0	5.55367e-05	0	0.000271647	0	0	0	0	8.08904e-05	8.81343e-05	0	0	7.24392e-05	4.82928e-05	0	0	0.000108659
0.000503452	0.000550538	0.000509489	0	0	0.000179891	0.000161781	0.000493794	0	8.45124e-05	0.000132805	0	0.000481721	0.000113488	0.000287342	0.000107451	0	0.000214903	0.000134012	0.000213696	5.6744e-05
0.000200415	0.000251122	0.000126769	5.55367e-05	0	0	6.0366e-05	0.000136427	0	0	0	0	0.000213696	0	0	0	6.51953e-05	0	0	0	7.48538e-05
0.000280098	0.000294586	0.000304245	0.000131598	0	0	0.000147293	0.00023422	0	0	0	5.19147e-05	0.000233013	9.65856e-05	0.000156952	0	0.000220939	4.82928e-05	0.000130391	0	0
0.000156952	0.000181098	0.000131598	0	0	0	7.12319e-05	0.000121939	0	0	6.39879e-05	0.000101415	7.72685e-05	0	0	0	0	0	0	0	0
0.000229391	0.000261988	0.000206452	0	0	0	0.000124354	0.000207659	0	0	0	8.33051e-05	0.000118317	0	0.000111073	0	0	0	0.000121939	0	0
0.000230598	0.000230598	0.000208866	0	0	0	5.6744e-05	0.000189549	0	0	7.60611e-05	6.0366e-05	0.000136427	0	0	0	6.51953e-05	0	7.00245e-05	0	0
0.000358574	0.000388757	0.00031994	0.000295793	0	6.76099e-05	0.000183513	0.000346501	0	8.08904e-05	6.15733e-05	0.000140049	5.79513e-05	0	0.000208866	0.000118317	5.07074e-05	8.08904e-05	9.53782e-05	0.000127976	5.43294e-05
0.000213696	0.000263196	0.00020283	8.81343e-05	0	7.60611e-05	0.000189549	0.000210074	0	5.91587e-05	5.6744e-05	5.19147e-05	0.000141256	0.000182305	0	0.000140049	0.000159366	0.000142464	5.31221e-05	7.60611e-05	0
0.000254744	0.000263196	0.000201622	5.07074e-05	0	5.6744e-05	0.000126769	0.000170232	0	0	0	0	0.000131598	0.000100208	0	0	0	8.33051e-05	0	0	0
0.000207659	0.000222147	0.000126769	0	0	6.51953e-05	6.15733e-05	8.6927e-05	0	0	0	0	0	7.60611e-05	0	0	0	0	0	0	6.51953e-05
0.000142464	0.000144878	0.00016661	0	0	0	6.15733e-05	9.17563e-05	0	0	8.08904e-05	0	0.00013522	0	0	0	0	0	0	0	0.000141256
0.000335635	0.000356159	0.000312696	0	0	0	0.00015333	0.000230598	0	0	0.000142464	0.000121939	6.76099e-05	0.000173854	0	0	6.64026e-05	5.6744e-05	5.43294e-05	0	9.29636e-05
0.000261988	0.000261988	0.000243879	0.000103829	0	0.000105037	5.55367e-05	0.000235427	5.31221e-05	0	0	0.000120732	7.60611e-05	0	9.41709e-05	0.000102622	0	0.000204037	0	0	7.00245e-05
0.000897038	0.00088738	0.000880136	0.000131598	0	0.000324769	0.000141256	0.000862026	0	0.000142464	0.000171439	0.000281305	0.000447916	0.000142464	0.000655575	0.000228183	0.000121939	0.000183513	0.000528806	0.000297001	0.000260781
0.000124354	0.000136427	0.000132805	0	0	0	7.36465e-05	0.000101415	0	0	0	4.82928e-05	6.64026e-05	0	0	0	0	0	0	0	0.000106244
0.000368232	0.000348915	0.000339257	0.000409281	0	0.000107451	0.000115903	0.000328391	0	0.000121939	6.76099e-05	0.000321147	0.000253537	0.000179891	0.000119525	0	5.19147e-05	0	0.000199208	7.00245e-05	0.000106244
0.000185927	0.000173854	0.000150915	0	9.41709e-05	0	5.55367e-05	0	0	0	0	0	0	0	0	0	5.79513e-05	0	0	0	6.76099e-05
0.000237842	0.000258366	0.000335635	0.00018472	0	0	0.000138842	0.000132805	5.55367e-05	0	9.41709e-05	8.08904e-05	0	0	0	0	0.000105037	0	0	0	0.000218525
0.000502245	0.00065316	0.000550538	0	0	0	0.000178683	0.000218525	0	0	0.000173854	4.95001e-05	0.000260781	0	0	0	5.07074e-05	0	0	0	0.000165403
0.000439464	0.000410489	0.000410489	0	0	0	0.000160574	0.000375476	0	7.00245e-05	0	0.000156952	0.000288549	0	0.00021611	0.00018472	5.6744e-05	9.77929e-05	0	0	7.48538e-05
0.000111073	0.000114695	9.41709e-05	0	0	0	0	6.64026e-05	0	0	0	0	0.000207659	0	0	0	0	0	0	0	0
8.93417e-05	0.000105037	9.77929e-05	0	0	5.79513e-05	5.31221e-05	0	0	0	0	0	0	6.39879e-05	0	0	0	0	0	0	0
0.000237842	0.000229391	0.000212488	0.00013522	0	0	0.000182305	0.000170232	0	0	0	7.24392e-05	0.000193171	0	0	0	0	0	0	0	0
0.000360989	0.000405659	0.000404452	0.000278891	0	0.000223354	0.000193171	0.000398415	4.95001e-05	0	7.84758e-05	5.43294e-05	0.000231805	0.000171439	0.000191964	9.17563e-05	0	0.000287342	0.000162988	8.6927e-05	0
0.000336842	0.000335635	0.000278891	0.000169025	0	0	0.000103829	0.00026561	0	0	8.33051e-05	0.000325976	0.000280098	5.19147e-05	6.27806e-05	0	0	0	0.000127976	0	0.000191964
0.000187135	0.000191964	0.00016661	0	0.000101415	0	5.79513e-05	0	0	0	0	5.07074e-05	0	0	0	0	0	0	0	0	0
0.000572269	0.000505867	0.000565026	4.95001e-05	0.000134012	0	0.000146086	0.000488964	0	0	0.000118317	7.48538e-05	0.000245086	0	0.000410489	9.53782e-05	8.57197e-05	0.000222147	0.000212488	5.31221e-05	0
0.000266818	0.000259574	0.000249915	0.000204037	0	0.000247501	0.000169025	0.000230598	0.000134012	0.000125561	9.0549e-05	0.000266818	0.000307867	0.000281305	5.91587e-05	0.000251122	0.000415318	0.000316318	0.00028372	0.000136427	0
Filter size = 60
AB6E10	ABD54D2	AB12F4	RIM1	NR2B	GluA3	RIM-BP	GluA2	GluA1	NR1	Shank3	Homer1	CaMKIIa	Cav2.1	GluA4	PSD95	Bassoon	SynGAP	IRSp53	Stargazin	PLP1
0.000293379	0.000303037	0.000286135	0.000327184	0	0.00031994	0.000305452	0.000126769	0.000189549	7.24392e-05	0.000424977	0.00038272	0.000257159	0.000255952	0	0.00043222	0.000198	0.000470855	0.000239049	0.000274062	0
0.000672477	0.000708697	0.000539672	0.000259574	0	7.84758e-05	0.000258366	0.000631428	0	0	0.000303037	0.000373062	0.000230598	0.000225769	0.000257159	0.000365818	0.000190756	8.45124e-05	0.000229391	0	0.000342879
0.000415318	0.000403245	0.000433428	0.000121939	0	0	0.000200415	0.000423769	0	0	0	0.000210074	0.000280098	0	0	0	0.000142464	8.57197e-05	0	0	0.000204037
0.000303037	0.000286135	0.000236635	0	0	0	8.08904e-05	0.000299415	0	0	0	0.000141256	0.000249915	0	0	0.000123147	0	0	0	0	0
0.00050466	0.000485342	0.000310281	0	0	0.000109866	0.000131598	0.00043222	0	0	0.000126769	0.000258366	0.000408074	0	0	7.36465e-05	0.000105037	0.000185927	9.53782e-05	0	0.000169025
0.000367025	0.000344086	0.000348915	0	0	0	0.000112281	0.000230598	0	0	0.000271647	0.000159366	0	0	0	8.57197e-05	0	0.000170232	0	0	7.96831e-05
0.000259574	0.000257159	0.00023422	0	0	0	0	0.000205244	9.41709e-05	0	0	0.000107451	0.000131598	7.48538e-05	0	0	0	0	0.000201622	0	0
0.000220939	0.000258366	0.000243879	0	0	0	0	0.00021611	0	0	0	0	0	0	0	0	7.72685e-05	0	0	0	0
0.000140049	0.000154537	0.000158159	0	0	0	0	9.77929e-05	0	0	0	0	0	0	0	0	0	0	0	0	0
0.000106244	0.000165403	9.90002e-05	0	0	0	8.45124e-05	0	0	0	0	0	0.000169025	0	0	0	0	9.90002e-05	0	0	0
9.77929e-05	0.000102622	0.000125561	0	0	0	0	0	0	0	0	0	0	0	0	0	0	0	0	0	0.00011711
9.77929e-05	9.65856e-05	7.96831e-05	0	0	0	0	0	0	0	0	0	0	0	0	0	0	0	0	0	0
0.000134012	0.000169025	0	0	0	0	0	0	0	0	0	0	0	0	0	0	9.29636e-05	0	0	0	8.6927e-05
0.000181098	0.000207659	0.000134012	0	0	0	0	0.000179891	0	0	0	0	7.48538e-05	9.0549e-05	0	0	0	0	0	0	0
7.84758e-05	0.000101415	7.36465e-05	0	0	0	0	7.24392e-05	0	0	0	0	0	0	0	0	0	0	0	0	0
0	0	0	0	0	0	0	0	0	0	0	0	0	0	0	0	0	0	0	0	0
0.000237842	0.000257159	0.00013522	0	0	0	0	0.000230598	0	0	0	0.00023422	0.000132805	0	0	0.000113488	0	0	7.72685e-05	0	0
7.72685e-05	8.33051e-05	7.96831e-05	0	0	0	0	0	0	0	0	0	0	0	0	0	0	0	0	0	0
0.000160574	0.000169025	0.000137634	0	0	0	7.36465e-05	0.000113488	0	0	0	0	0.000149708	0	0.00011711	0	0	0	0	0	0.000171439
0.000375476	0.000398415	0.000388757	0.000171439	0	0	0.000126769	0.000423769	0	0	0.000185927	0	0	0	0	0	0	0.000220939	9.90002e-05	0	0.000211281
0.000439464	0.000507074	0.000443086	0	0	0	0	0.000354952	7.48538e-05	0	0	0	0.000264403	0	0	7.24392e-05	0	0.000112281	0.000129183	0	0.000329598
0.000255952	0.000305452	0.000304245	0.00018472	0.000100208	0.000482928	0	0.000275269	0.000318732	0.000404452	0.000213696	0.00027044	0.000155744	0.000123147	0.000131598	0.000381513	0.000287342	0.000490172	0.000212488	0.000371854	0
0.000383928	0.000374269	0.000379098	0	0	0.000109866	0	0.000298208	0	0	0.000165403	0.000102622	0.000219732	0.000103829	0.000101415	8.08904e-05	8.6927e-05	0.000127976	7.60611e-05	0	0
0.000303037	0.000303037	0.000298208	0.000105037	0	0	0.000130391	0.000231805	0	0	0	9.77929e-05	9.29636e-05	0.000102622	0.000106244	9.29636e-05	8.93417e-05	0	0.000155744	0	0
0.000385135	0.000406867	0.000383928	0	0	0.000208866	0	0.000346501	0	0.000120732	0	0	0.000364611	0	0.000226976	7.84758e-05	0	0.000147293	0.000247501	0	0.000196793
0.000230598	0.000261988	0.000237842	7.60611e-05	0	0	0.000109866	0.000162988	0	0	9.65856e-05	0	0.000220939	0	0	8.45124e-05	0	0.000131598	0	0	0
0.000181098	0.000239049	0.000207659	0	0	9.0549e-05	0	0.000188342	0	0	8.33051e-05	0.000235427	0.000123147	0.000102622	0	0	0	7.48538e-05	0.000118317	0	0.000107451
0.000364611	0.000360989	0.000335635	0	0	0	0.0001485	0.000316318	0	0	0	0	0.000132805	0	0	0	0.000113488	0	8.45124e-05	0	0
0.000310281	0.000321147	0.000115903	0.000288549	0	0	8.93417e-05	0.000169025	0	0	9.65856e-05	0.000147293	0.000325976	0	0	0	0.000286135	0.000106244	0	0	0.000126769
0.000350123	0.000412903	0.000299415	0.000275269	7.96831e-05	0	0.000147293	0.000254744	0	0	0	0.000271647	0.00016661	0	0	0	0	7.84758e-05	0	0	0
0.00036944	0.000358574	0.000316318	0	0	0	0	0.000253537	0	0	0	0	0.000141256	0.000152122	0	0	0	0.000100208	0.000131598	0	0
0.000367025	0.000368232	0.00035133	7.84758e-05	0	0	0.000137634	0.000371854	0	0	0.000125561	0	0.000293379	0	0.000208866	0.000108659	0	0.000159366	0.000275269	0.00013522	0
0.00016661	0.000188342	0.000178683	0	0	0	0	0.000167817	0	0	0	0	0.000102622	0	0	0	0	0	7.48538e-05	0	0
0.00013522	0.000154537	0.000107451	0	0	0	0	0.000109866	0	0	0	0	0	0	0	0	0	0	0	0	0
0.000352537	0.000393586	0.000357367	0	0	0	0	0.000239049	0	0	0	0	0.000187135	7.36465e-05	0	0	0.000149708	0	0	0	0.000340464
0.000195586	0.000179891	0.000150915	0	0	0	0	0	0	0	0	0.000156952	0	0	0	0	0	0	0	0	0
0.000214903	0.000187135	0.000167817	0	0	0	0.000127976	0.000114695	0	0	0	0	9.53782e-05	0	0	0	0	9.90002e-05	0	0	0.000142464
0.000280098	0.000297001	0.00025233	0	0	0	0.000286135	0.000248708	0.000111073	0	0	0.000327184	0.000198	0	0	0	0	0	9.29636e-05	0	0.000147293
0.000357367	0.000360989	0.000377891	8.93417e-05	0	0	0.000108659	0.000292171	0	0	0.000126769	0	0.000239049	0	0.000111073	0	0.000220939	0.000118317	0	0	0.000200415
0.000200415	0.000245086	0.000237842	0	0	0	0	0.0001485	0	0	8.45124e-05	0	0.00013522	0	0	0	0	0	0	0	7.36465e-05
0.000194378	0.000200415	0.000212488	0	0	0	0	0.000172647	0	0	0	7.84758e-05	0	0	0	0	9.0549e-05	0	0	0	0
0.000293379	0.000297001	0.000222147	0	0	0	0	0.000222147	0	0	0.000107451	0	0.000271647	0	0	7.60611e-05	0	0	0.000132805	0	0.000149708
0.00030183	0.000294586	0.000224561	0	0	0	0	0.000271647	0	0	0	0	8.08904e-05	8.81343e-05	0	0	7.24392e-05	0	0	0	0.000108659
0.000503452	0.000550538	0.000509489	0	0	0.000179891	0.000161781	0.000493794	0	8.45124e-05	7.36465e-05	0	0.000417733	0.000113488	0.000287342	0.000107451	0	0.000214903	0.000134012	0.000213696	0
0.000200415	0.000251122	0.000126769	0	0	0	0	0.000136427	0	0	0	0	0.0001485	0	0	0	0	0	0	0	7.48538e-05
0.000280098	0.000294586	0.000304245	8.20977e-05	0	0	0.000147293	0.00023422	0	0	0	0	0.000233013	9.65856e-05	0.000156952	0	0.000220939	0	8.08904e-05	0	0
0.000156952	0.000181098	0.000131598	0	0	0	0	0.000121939	0	0	0	0.000101415	7.72685e-05	0	0	0	0	0	0	0	0
0.000229391	0.000261988	0.000206452	0	0	0	0.000124354	0.000207659	0	0	0	8.33051e-05	0.000118317	0	0.000111073	0	0	0	0.000121939	0	0
0.000230598	0.000230598	0.000208866	0	0	0	0	0.000189549	0	0	7.60611e-05	0	7.84758e-05	0	0	0	0	0	0	0	0
0.000358574	0.000388757	0.00031994	0.000295793	0	0	0.000183513	0.000346501	0	8.08904e-05	0	0.000140049	0	0	0.000208866	0.000118317	0	8.08904e-05	9.53782e-05	0.000127976	0
0.000213696	0.000263196	0.00020283	8.81343e-05	0	7.60611e-05	0.000189549	0.000210074	0	0	0	0	0.000141256	0.000182305	0	0.000140049	0.000159366	0.000142464	0	7.60611e-05	0
0.000254744	0.000263196	0.000201622	0	0	0	0.000126769	0.000170232	0	0	0	0	0.000131598	0.000100208	0	0	0	8.33051e-05	0	0	0
0.000207659	0.000222147	0.000126769	0	0	0	0	8.6927e-05	0	0	0	0	0	7.60611e-05	0	0	0	0	0	0	0
0.000142464	0.000144878	0.00016661	0	0	0	0	9.17563e-05	0	0	8.08904e-05	0	0.00013522	0	0	0	0	0	0	0	0.000141256
0.000335635	0.000356159	0.000312696	0	0	0	0.00015333	0.000230598	0	0	0.000142464	0.000121939	0	0.000173854	0	0	0	0	0	0	9.29636e-05
0.000261988	0.000261988	0.000243879	0	0	0.000105037	0	0.000235427	0	0	0	0.000120732	7.60611e-05	0	9.41709e-05	0.000102622	0	0.000204037	0	0	0
0.000897038	0.00088738	0.000880136	0	0	0.000324769	0.000141256	0.000862026	0	0.000142464	0.000171439	0.000281305	0.000447916	0.000142464	0.000655575	0.000228183	0	0.000183513	0.000528806	0.000297001	0.000260781
0.000124354	0.000136427	0.000132805	0	0	0	7.36465e-05	0.000101415	0	0	0	0	0	0	0	0	0	0	0	0	0.000106244
0.000368232	0.000348915	0.000339257	0.000409281	0	0.000107451	0.000115903	0.000328391	0	0.000121939	0	0.000321147	0.000253537	0.000111073	0.000119525	0	0	0	0.000199208	0	0.000106244
0.000185927	0.000173854	0.000150915	0	9.41709e-05	0	0	0	0	0	0	0	0	0	0	0	0	0	0	0	0
0.000237842	0.000258366	0.000335635	0.00018472	0	0	8.08904e-05	0.000132805	0	0	9.41709e-05	8.08904e-05	0	0	0	0	0.000105037	0	0	0	0.000218525
0.000502245	0.00065316	0.000550538	0	0	0	0.000178683	0.000218525	0	0	0.000109866	0	0.000130391	0	0	0	0	0	0	0	0.000114695
0.000439464	0.000410489	0.000410489	0	0	0	0.000160574	0.000310281	0	0	0	0.000106244	0.000288549	0	0.00021611	0.00018472	0	9.77929e-05	0	0	7.48538e-05
0.000111073	0.000114695	9.41709e-05	0	0	0	0	0	0	0	0	0	0.000207659	0	0	0	0	0	0	0	0
8.93417e-05	0.000105037	9.77929e-05	0	0	0	0	0	0	0	0	0	0	0	0	0	0	0	0	0	0
0.000237842	0.000229391	0.000212488	0.00013522	0	0	0.000182305	0.000170232	0	0	0	7.24392e-05	0.000193171	0	0	0	0	0	0	0	0
0.000360989	0.000405659	0.000404452	0.000278891	0	0.000223354	0.000193171	0.000398415	0	0	7.84758e-05	0	0.000231805	0.000171439	0.000191964	9.17563e-05	0	0.000231805	0.000162988	8.6927e-05	0
0.000336842	0.000335635	0.000278891	0.000169025	0	0	0.000103829	0.00026561	0	0	8.33051e-05	0.000325976	0.000280098	0	0	0	0	0	0.000127976	0	0.000191964
0.000187135	0.000191964	0.00016661	0	0.000101415	0	0	0	0	0	0	0	0	0	0	0	0	0	0	0	0
0.000572269	0.000505867	0.000565026	0	0.000134012	0	9.77929e-05	0.000488964	0	0	0	7.48538e-05	0.000245086	0	0.000410489	9.53782e-05	8.57197e-05	0.000222147	0.000212488	0	0
0.000266818	0.000259574	0.000249915	0.000204037	0	0.000247501	0.000169025	0.000230598	0.000134012	0.000125561	9.0549e-05	0.000266818	0.000307867	0.000281305	0	0.000251122	0.000415318	0.000316318	0.00028372	0.000136427	0
Filter size = 80
AB6E10	ABD54D2	AB12F4	RIM1	NR2B	GluA3	RIM-BP	GluA2	GluA1	NR1	Shank3	Homer1	CaMKIIa	Cav2.1	GluA4	PSD95	Bassoon	SynGAP	IRSp53	Stargazin	PLP1
0.000293379	0.000303037	0.000286135	0.000327184	0	0.00031994	0.000305452	0.000126769	0.000189549	0	0.000424977	0.00038272	0.000257159	0.000255952	0	0.00043222	0.000198	0.000470855	0.000239049	0.000274062	0
0.000672477	0.000708697	0.000539672	0.000172647	0	0	0.000164195	0.000631428	0	0	0.000303037	0.000373062	0.000230598	0.000225769	0.000257159	0.000365818	9.90002e-05	0	0.000229391	0	0.000187135
0.000415318	0.000403245	0.000433428	0.000121939	0	0	0.000200415	0.000423769	0	0	0	0.000210074	0.000280098	0	0	0	0.000142464	0	0	0	0.000204037
0.000303037	0.000286135	0.000236635	0	0	0	0	0.000299415	0	0	0	0.000141256	0.000249915	0	0	0.000123147	0	0	0	0	0
0.00050466	0.000485342	0.000310281	0	0	0.000109866	0.000131598	0.00043222	0	0	0.000126769	0.000258366	0.000408074	0	0	0	0.000105037	0.000103829	0	0	0.000169025
0.000367025	0.000344086	0.000348915	0	0	0	0.000112281	0.000230598	0	0	0.000271647	0.000159366	0	0	0	0	0	0.000170232	0	0	0
0.000259574	0.000257159	0.00023422	0	0	0	0	0.000205244	0	0	0	0.000107451	0.000131598	0	0	0	0	0	0.000201622	0	0
0.000220939	0.000258366	0.000243879	0	0	0	0	0.00021611	0	0	0	0	0	0	0	0	0	0	0	0	0
0.000140049	0.000154537	0.000158159	0	0	0	0	9.77929e-05	0	0	0	0	0	0	0	0	0	0	0	0	0
0.000106244	0.000165403	9.90002e-05	0	0	0	0	0	0	0	0	0	0.000169025	0	0	0	0	9.90002e-05	0	0	0
9.77929e-05	0.000102622	0.000125561	0	0	0	0	0	0	0	0	0	0	0	0	0	0	0	0	0	0.00011711
9.77929e-05	9.65856e-05	0	0	0	0	0	0	0	0	0	0	0	0	0	0	0	0	0	0	0
0.000134012	0.000169025	0	0	0	0	0	0	0	0	0	0	0	0	0	0	0	0	0	0	0
0.000181098	0.000207659	0.000134012	0	0	0	0	0.000179891	0	0	0	0	0	0	0	0	0	0	0	0	0
0	0.000101415	0	0	0	0	0	0	0	0	0	0	0	0	0	0	0	0	0	0	0
0	0	0	0	0	0	0	0	0	0	0	0	0	0	0	0	0	0	0	0	0
0.000237842	0.000257159	0.00013522	0	0	0	0	0.000230598	0	0	0	0.00023422	0.000132805	0	0	0.000113488	0	0	0	0	0
0	0	0	0	0	0	0	0	0	0	0	0	0	0	0	0	0	0	0	0	0
0.000160574	0.000169025	0.000137634	0	0	0	0	0.000113488	0	0	0	0	0.000149708	0	0.00011711	0	0	0	0	0	0.000171439
0.000375476	0.000398415	0.000388757	0.000171439	0	0	0.000126769	0.000423769	0	0	0.000185927	0	0	0	0	0	0	0.000220939	9.90002e-05	0	0.000211281
0.000439464	0.000507074	0.000443086	0	0	0	0	0.000354952	0	0	0	0	0.000264403	0	0	0	0	0.000112281	0.000129183	0	0.000329598
0.000255952	0.000305452	0.000304245	0.00018472	0.000100208	0.000482928	0	0.000275269	0.000318732	0.000404452	0.000213696	0.00027044	0.000155744	0.000123147	0.000131598	0.000381513	0.000287342	0.000490172	0.000212488	0.000371854	0
0.000383928	0.000374269	0.000379098	0	0	0.000109866	0	0.000298208	0	0	0.000165403	0.000102622	0.000219732	0.000103829	0.000101415	0	0	0.000127976	0	0	0
0.000303037	0.000303037	0.000298208	0.000105037	0	0	0.000130391	0.000231805	0	0	0	9.77929e-05	0	0.000102622	0.000106244	0	0	0	0.000155744	0	0
0.000385135	0.000406867	0.000383928	0	0	0.000208866	0	0.000346501	0	0.000120732	0	0	0.000364611	0	0.000226976	0	0	0.000147293	0.000247501	0	0.000196793
0.000230598	0.000261988	0.000237842	0	0	0	0.000109866	0.000162988	0	0	9.65856e-05	0	0.000220939	0	0	0	0	0.000131598	0	0	0
0.000181098	0.000239049	0.000207659	0	0	0	0	0.000188342	0	0	0	0.000235427	0.000123147	0.000102622	0	0	0	0	0.000118317	0	0.000107451
0.000364611	0.000360989	0.000335635	0	0	0	0.0001485	0.000316318	0	0	0	0	0.000132805	0	0	0	0.000113488	0	0	0	0
0.000310281	0.000321147	0.000115903	0.000288549	0	0	0	0.000169025	0	0	9.65856e-05	0.000147293	0.000325976	0	0	0	0.000286135	0.000106244	0	0	0.000126769
0.000350123	0.000412903	0.000299415	0.000275269	0	0	0.000147293	0.000254744	0	0	0	0.000271647	0.00016661	0	0	0	0	0	0	0	0
0.00036944	0.000358574	0.000316318	0	0	0	0	0.000253537	0	0	0	0	0.000141256	0.000152122	0	0	0	0.000100208	0.000131598	0	0
0.000367025	0.000368232	0.00035133	0	0	0	0.000137634	0.000371854	0	0	0.000125561	0	0.000206452	0	0.000208866	0.000108659	0	0.000159366	0.000275269	0.00013522	0
0.00016661	0.000188342	0.000178683	0	0	0	0	0.000167817	0	0	0	0	0.000102622	0	0	0	0	0	0	0	0
0.00013522	0.000154537	0.000107451	0	0	0	0	0.000109866	0	0	0	0	0	0	0	0	0	0	0	0	0
0.000352537	0.000393586	0.000357367	0	0	0	0	0.000239049	0	0	0	0	0.000187135	0	0	0	0.000149708	0	0	0	0.000340464
0.000195586	0.000179891	0.000150915	0	0	0	0	0	0	0	0	0	0	0	0	0	0	0	0	0	0
0.000214903	0.000187135	0.000167817	0	0	0	0.000127976	0.000114695	0	0	0	0	0	0	0	0	0	9.90002e-05	0	0	0.000142464
0.000280098	0.000297001	0.00025233	0	0	0	0.000286135	0.000248708	0.000111073	0	0	0.000327184	0.000105037	0	0	0	0	0	0	0	0.000147293
0.000357367	0.000360989	0.000377891	0	0	0	0.000108659	0.000292171	0	0	0.000126769	0	0.000239049	0	0.000111073	0	0.000220939	0.000118317	0	0	0.000200415
0.000200415	0.000245086	0.000237842	0	0	0	0	0.0001485	0	0	0	0	0.00013522	0	0	0	0	0	0	0	0
0.000194378	0.000200415	0.000212488	0	0	0	0	0.000172647	0	0	0	0	0	0	0	0	0	0	0	0	0
0.000293379	0.000297001	0.000222147	0	0	0	0	0.000222147	0	0	0.000107451	0	0.000271647	0	0	0	0	0	0.000132805	0	0.000149708
0.00030183	0.000294586	0.000224561	0	0	0	0	0.000271647	0	0	0	0	0	0	0	0	0	0	0	0	0.000108659
0.000503452	0.000550538	0.000509489	0	0	0.000179891	0.000161781	0.000493794	0	0	0	0	0.000417733	0.000113488	0.000287342	0.000107451	0	0.000214903	0.000134012	0.000213696	0
0.000200415	0.000251122	0.000126769	0	0	0	0	0.000136427	0	0	0	0	0.0001485	0	0	0	0	0	0	0	0
0.000280098	0.000294586	0.000304245	0	0	0	0.000147293	0.00023422	0	0	0	0	0.000233013	9.65856e-05	0.000156952	0	0.000220939	0	0	0	0
0.000156952	0.000181098	0.000131598	0	0	0	0	0.000121939	0	0	0	0.000101415	0	0	0	0	0	0	0	0	0
0.000229391	0.000261988	0.000206452	0	0	0	0.000124354	0.000207659	0	0	0	0	0.000118317	0	0.000111073	0	0	0	0.000121939	0	0
0.000230598	0.000230598	0.000208866	0	0	0	0	0.000189549	0	0	0	0	0	0	0	0	0	0	0	0	0
0.000358574	0.000388757	0.00031994	0.000207659	0	0	0.000183513	0.000346501	0	0	0	0.000140049	0	0	0.000208866	0.000118317	0	0	0	0.000127976	0
0.000213696	0.000263196	0.00020283	0	0	0	0.000189549	0.000210074	0	0	0	0	0.000141256	0.000106244	0	0.000140049	0.000159366	0.000142464	0	0	0
0.000254744	0.000263196	0.000201622	0	0	0	0.000126769	0.000170232	0	0	0	0	0.000131598	0.000100208	0	0	0	0	0	0	0
0.000207659	0.000222147	0.000126769	0	0	0	0	0	0	0	0	0	0	0	0	0	0	0	0	0	0
0.000142464	0.000144878	0.00016661	0	0	0	0	0	0	0	0	0	0.00013522	0	0	0	0	0	0	0	0.000141256
0.000335635	0.000356159	0.000312696	0	0	0	0.00015333	0.000230598	0	0	0.000142464	0.000121939	0	0.000173854	0	0	0	0	0	0	0
0.000261988	0.000261988	0.000243879	0	0	0.000105037	0	0.000235427	0	0	0	0.000120732	0	0	0	0.000102622	0	0.000204037	0	0	0
0.000897038	0.00088738	0.000880136	0	0	0.000248708	0.000141256	0.000862026	0	0.000142464	0.000171439	0.000205244	0.000447916	0.000142464	0.000655575	0.000228183	0	9.77929e-05	0.000528806	0.000297001	0.000260781
0.000124354	0.000136427	0.000132805	0	0	0	0	0.000101415	0	0	0	0	0	0	0	0	0	0	0	0	0.000106244
0.000368232	0.000348915	0.000339257	0.000409281	0	0.000107451	0.000115903	0.000328391	0	0.000121939	0	0.000247501	0.000253537	0.000111073	0.000119525	0	0	0	0.000199208	0	0.000106244
0.000185927	0.000173854	0.000150915	0	0	0	0	0	0	0	0	0	0	0	0	0	0	0	0	0	0
0.000237842	0.000258366	0.000335635	0.00018472	0	0	0	0.000132805	0	0	0	0	0	0	0	0	0.000105037	0	0	0	0.000218525
0.000502245	0.00065316	0.000550538	0	0	0	0.000178683	0.000218525	0	0	0.000109866	0	0.000130391	0	0	0	0	0	0	0	0.000114695
0.000439464	0.000410489	0.000410489	0	0	0	0.000160574	0.000310281	0	0	0	0.000106244	0.000288549	0	0.00021611	0.00018472	0	9.77929e-05	0	0	0
0.000111073	0.000114695	0	0	0	0	0	0	0	0	0	0	0.000207659	0	0	0	0	0	0	0	0
0	0.000105037	9.77929e-05	0	0	0	0	0	0	0	0	0	0	0	0	0	0	0	0	0	0
0.000237842	0.000229391	0.000212488	0.00013522	0	0	0.000101415	0.000170232	0	0	0	0	0.000193171	0	0	0	0	0	0	0	0
0.000360989	0.000405659	0.000404452	0.000278891	0	0.000223354	0.000193171	0.000398415	0	0	0	0	0.000231805	0.000171439	0.000191964	0	0	0.000231805	0	0	0
0.000336842	0.000335635	0.000278891	0.000169025	0	0	0.000103829	0.00026561	0	0	0	0.000325976	0.000280098	0	0	0	0	0	0.000127976	0	0.000191964
0.000187135	0.000191964	0.00016661	0	0.000101415	0	0	0	0	0	0	0	0	0	0	0	0	0	0	0	0
0.000572269	0.000505867	0.000565026	0	0.000134012	0	9.77929e-05	0.000488964	0	0	0	0	0.000154537	0	0.000410489	0	0	0.000134012	0.000212488	0	0
0.000266818	0.000259574	0.000249915	0.000204037	0	0.000247501	0.000169025	0.000230598	0.000134012	0.000125561	0	0.000266818	0.000307867	0.000281305	0	0.000251122	0.000415318	0.000316318	0.00028372	0.000136427	0
Filter size = 100
AB6E10	ABD54D2	AB12F4	RIM1	NR2B	GluA3	RIM-BP	GluA2	GluA1	NR1	Shank3	Homer1	CaMKIIa	Cav2.1	GluA4	PSD95	Bassoon	SynGAP	IRSp53	Stargazin	PLP1
0.000293379	0.000303037	0.000286135	0.000327184	0	0.00031994	0.000305452	0.000126769	0.000189549	0	0.000424977	0.00038272	0.000257159	0.000255952	0	0.00043222	0.000198	0.000470855	0.000239049	0.000274062	0
0.000672477	0.000708697	0.000434635	0.000172647	0	0	0.000164195	0.000631428	0	0	0.000303037	0.000373062	0.000132805	0.000121939	0.000257159	0.000146086	0	0	0.000229391	0	0.000187135
0.000415318	0.000403245	0.000433428	0.000121939	0	0	0	0.000423769	0	0	0	0.000210074	0.000280098	0	0	0	0.000142464	0	0	0	0.000204037
0.000303037	0.000286135	0.000236635	0	0	0	0	0.000299415	0	0	0	0.000141256	0.000249915	0	0	0.000123147	0	0	0	0	0
0.00050466	0.000485342	0.000310281	0	0	0	0.000131598	0.00043222	0	0	0.000126769	0.000258366	0.000408074	0	0	0	0	0	0	0	0.000169025
0.000367025	0.000344086	0.000348915	0	0	0	0	0.000230598	0	0	0.000271647	0.000159366	0	0	0	0	0	0.000170232	0	0	0
0.000259574	0.000257159	0.00023422	0	0	0	0	0.000205244	0	0	0	0	0.000131598	0	0	0	0	0	0.000201622	0	0
0.000220939	0.000258366	0.000243879	0	0	0	0	0.00021611	0	0	0	0	0	0	0	0	0	0	0	0	0
0.000140049	0.000154537	0.000158159	0	0	0	0	0	0	0	0	0	0	0	0	0	0	0	0	0	0
0	0.000165403	0	0	0	0	0	0	0	0	0	0	0.000169025	0	0	0	0	0	0	0	0
0	0	0.000125561	0	0	0	0	0	0	0	0	0	0	0	0	0	0	0	0	0	0
0	0	0	0	0	0	0	0	0	0	0	0	0	0	0	0	0	0	0	0	0
0.000134012	0.000169025	0	0	0	0	0	0	0	0	0	0	0	0	0	0	0	0	0	0	0
0.000181098	0.000207659	0.000134012	0	0	0	0	0.000179891	0	0	0	0	0	0	0	0	0	0	0	0	0
0	0	0	0	0	0	0	0	0	0	0	0	0	0	0	0	0	0	0	0	0
0	0	0	0	0	0	0	0	0	0	0	0	0	0	0	0	0	0	0	0	0
0.000237842	0.000257159	0.00013522	0	0	0	0	0.000230598	0	0	0	0.00023422	0.000132805	0	0	0	0	0	0	0	0
0	0	0	0	0	0	0	0	0	0	0	0	0	0	0	0	0	0	0	0	0
0.000160574	0.000169025	0.000137634	0	0	0	0	0	0	0	0	0	0.000149708	0	0	0	0	0	0	0	0.000171439
0.000375476	0.000398415	0.000388757	0.000171439	0	0	0.000126769	0.000423769	0	0	0.000185927	0	0	0	0	0	0	0.000220939	0	0	0.000211281
0.000439464	0.000507074	0.000443086	0	0	0	0	0.000354952	0	0	0	0	0.000264403	0	0	0	0	0	0.000129183	0	0.000329598
0.000255952	0.000305452	0.000304245	0.00018472	0	0.000482928	0	0.000275269	0.000318732	0.000404452	0.000213696	0.00027044	0.000155744	0.000123147	0.000131598	0.000381513	0.000287342	0.000490172	0.000212488	0.000371854	0
0.000383928	0.000374269	0.000379098	0	0	0	0	0.000298208	0	0	0.000165403	0	0.000219732	0	0	0	0	0.000127976	0	0	0
0.000303037	0.000303037	0.000298208	0	0	0	0.000130391	0.000231805	0	0	0	0	0	0	0	0	0	0	0.000155744	0	0
0.000385135	0.000406867	0.000383928	0	0	0.000208866	0	0.000346501	0	0.000120732	0	0	0.000364611	0	0.000226976	0	0	0.000147293	0.000247501	0	0.000196793
0.000230598	0.000261988	0.000237842	0	0	0	0	0.000162988	0	0	0	0	0.000220939	0	0	0	0	0.000131598	0	0	0
0.000181098	0.000239049	0.000207659	0	0	0	0	0.000188342	0	0	0	0.000235427	0.000123147	0	0	0	0	0	0	0	0
0.000364611	0.000360989	0.000335635	0	0	0	0.0001485	0.000316318	0	0	0	0	0.000132805	0	0	0	0	0	0	0	0
0.000310281	0.000321147	0	0.00018472	0	0	0	0.000169025	0	0	0	0.000147293	0.000325976	0	0	0	0.000286135	0	0	0	0.000126769
0.000350123	0.000412903	0.000299415	0.000275269	0	0	0.000147293	0.000254744	0	0	0	0.000271647	0.00016661	0	0	0	0	0	0	0	0
0.00036944	0.000358574	0.000316318	0	0	0	0	0.000253537	0	0	0	0	0.000141256	0.000152122	0	0	0	0	0.000131598	0	0
0.000367025	0.000368232	0.00035133	0	0	0	0.000137634	0.000371854	0	0	0.000125561	0	0.000206452	0	0.000208866	0	0	0.000159366	0.000275269	0.00013522	0
0.00016661	0.000188342	0.000178683	0	0	0	0	0.000167817	0	0	0	0	0	0	0	0	0	0	0	0	0
0.00013522	0.000154537	0	0	0	0	0	0	0	0	0	0	0	0	0	0	0	0	0	0	0
0.000352537	0.000393586	0.000357367	0	0	0	0	0.000239049	0	0	0	0	0.000187135	0	0	0	0.000149708	0	0	0	0.000340464
0.000195586	0.000179891	0.000150915	0	0	0	0	0	0	0	0	0	0	0	0	0	0	0	0	0	0
0.000214903	0.000187135	0.000167817	0	0	0	0.000127976	0	0	0	0	0	0	0	0	0	0	0	0	0	0.000142464
0.000280098	0.000297001	0.00025233	0	0	0	0.000286135	0.000248708	0	0	0	0.000327184	0	0	0	0	0	0	0	0	0.000147293
0.000357367	0.000360989	0.000377891	0	0	0	0	0.000292171	0	0	0.000126769	0	0.000239049	0	0	0	0.000220939	0	0	0	0.000200415
0.000200415	0.000245086	0.000237842	0	0	0	0	0.0001485	0	0	0	0	0.00013522	0	0	0	0	0	0	0	0
0.000194378	0.000200415	0.000212488	0	0	0	0	0.000172647	0	0	0	0	0	0	0	0	0	0	0	0	0
0.000293379	0.000297001	0.000222147	0	0	0	0	0.000222147	0	0	0	0	0.000271647	0	0	0	0	0	0.000132805	0	0.000149708
0.00030183	0.000294586	0.000224561	0	0	0	0	0.000271647	0	0	0	0	0	0	0	0	0	0	0	0	0
0.000503452	0.000550538	0.000509489	0	0	0.000179891	0.000161781	0.000493794	0	0	0	0	0.000417733	0	0.000287342	0	0	0	0.000134012	0.000213696	0
0.000200415	0.000251122	0.000126769	0	0	0	0	0.000136427	0	0	0	0	0.0001485	0	0	0	0	0	0	0	0
0.000280098	0.000294586	0.000304245	0	0	0	0.000147293	0.00023422	0	0	0	0	0.000233013	0	0.000156952	0	0.000220939	0	0	0	0
0.000156952	0.000181098	0.000131598	0	0	0	0	0.000121939	0	0	0	0	0	0	0	0	0	0	0	0	0
0.000229391	0.000261988	0.000206452	0	0	0	0.000124354	0.000207659	0	0	0	0	0	0	0	0	0	0	0.000121939	0	0
0.000230598	0.000230598	0.000208866	0	0	0	0	0.000189549	0	0	0	0	0	0	0	0	0	0	0	0	0
0.000358574	0.000388757	0.00031994	0.000207659	0	0	0.000183513	0.000346501	0	0	0	0.000140049	0	0	0.000208866	0	0	0	0	0.000127976	0
0.000213696	0.000263196	0.00020283	0	0	0	0.000189549	0.000210074	0	0	0	0	0.000141256	0	0	0.000140049	0.000159366	0.000142464	0	0	0
0.000254744	0.000263196	0.000201622	0	0	0	0.000126769	0.000170232	0	0	0	0	0.000131598	0	0	0	0	0	0	0	0
0.000207659	0.000222147	0.000126769	0	0	0	0	0	0	0	0	0	0	0	0	0	0	0	0	0	0
0.000142464	0.000144878	0.00016661	0	0	0	0	0	0	0	0	0	0.00013522	0	0	0	0	0	0	0	0.000141256
0.000335635	0.000356159	0.000312696	0	0	0	0.00015333	0.000230598	0	0	0.000142464	0.000121939	0	0.000173854	0	0	0	0	0	0	0
0.000261988	0.000261988	0.000243879	0	0	0	0	0.000235427	0	0	0	0.000120732	0	0	0	0	0	0.000204037	0	0	0
0.000897038	0.00088738	0.000880136	0	0	0.000248708	0.000141256	0.000862026	0	0.000142464	0.000171439	0.000205244	0.000447916	0.000142464	0.000655575	0.000228183	0	0	0.000528806	0.000297001	0.000260781
0.000124354	0.000136427	0.000132805	0	0	0	0	0	0	0	0	0	0	0	0	0	0	0	0	0	0
0.000368232	0.000348915	0.000339257	0.000409281	0	0	0	0.000328391	0	0.000121939	0	0.000247501	0.000253537	0	0	0	0	0	0.000199208	0	0
0.000185927	0.000173854	0.000150915	0	0	0	0	0	0	0	0	0	0	0	0	0	0	0	0	0	0
0.000237842	0.000258366	0.000335635	0.00018472	0	0	0	0.000132805	0	0	0	0	0	0	0	0	0	0	0	0	0.000218525
0.000502245	0.00065316	0.000550538	0	0	0	0.000178683	0.000218525	0	0	0	0	0.000130391	0	0	0	0	0	0	0	0
0.000439464	0.000410489	0.000410489	0	0	0	0.000160574	0.000310281	0	0	0	0	0.000288549	0	0.00021611	0.00018472	0	0	0	0	0
0	0	0	0	0	0	0	0	0	0	0	0	0.000207659	0	0	0	0	0	0	0	0
0	0	0	0	0	0	0	0	0	0	0	0	0	0	0	0	0	0	0	0	0
0.000237842	0.000229391	0.000212488	0.00013522	0	0	0	0.000170232	0	0	0	0	0.000193171	0	0	0	0	0	0	0	0
0.000360989	0.000405659	0.000404452	0.000165403	0	0.000223354	0.000193171	0.000398415	0	0	0	0	0.000231805	0.000171439	0.000191964	0	0	0.000231805	0	0	0
0.000336842	0.000335635	0.000278891	0.000169025	0	0	0	0.00026561	0	0	0	0.000325976	0.000280098	0	0	0	0	0	0.000127976	0	0.000191964
0.000187135	0.000191964	0.00016661	0	0	0	0	0	0	0	0	0	0	0	0	0	0	0	0	0	0
0.000572269	0.000505867	0.000565026	0	0.000134012	0	0	0.000488964	0	0	0	0	0.000154537	0	0.000410489	0	0	0.000134012	0.000212488	0	0
0.000266818	0.000259574	0.000249915	0.000204037	0	0.000247501	0.000169025	0.000230598	0.000134012	0.000125561	0	0.000266818	0.000307867	0.000281305	0	0.000251122	0.000415318	0.000316318	0.00028372	0.000136427	0

## Sheet: EDFig8c
0	20	40	60	80	100	120	140	160	180
0.184211	0.184211	0.184211	0.184211	0.184211	0.184211	0.131579	0.131579	0.131579	0.131579
0.47929	0.486194	0.486194	0.486194	0.486194	0.486194	0.486194	0.486194	0.486194	0.486194
0.432075	0.432075	0.459514	0.459514	0.459514	0.459514	0.459514	0.459514	0.459514	0.459514
0.600503	0.600503	0.600503	0.600503	0.600503	0.600503	0.600503	0.600503	0.600503	0.600503
0.377358	0.377358	0.40293	0.40293	0.40293	0.40293	0.40293	0.40293	0.40293	0.40293
0.581907	0.574572	0.574572	0.574572	0.574572	0.574572	0.574572	0.574572	0.574572	0.574572
0.655882	0.655882	0.655882	0.655882	0.655882	0.655882	0.655882	0.655882	0.655882	0.655882
0.709141	0.709141	0.709141	0.709141	0.709141	0.709141	0.709141	0.709141	0.709141	0.709141
0.593607	0.593607	0.593607	0.593607	0.593607	0.593607	0.593607	0.593607	0.593607	0
0.177419	0.177419	0.177419	0.177419	0	0	0	0	0	0
0.522989	0.522989	0.522989	0.522989	0.522989	0.522989	0	0	0
0.53527	0.53527	0.53527	0.53527	0.49162	0.49162	0	0	0
0.394422	0.394422	0.394422	0.394422	0.394422	0.394422	0.394422	0.394422	0.394422	0
0.634146	0.634146	0.634146	0.634146	0.634146	0.634146	0.634146	0.634146	0.634146	0.634146
0.484848	0.484848	0.484848	0.484848	0.484848	0.484848	0.484848	0.484848	0
0.666667	0.677165	0.677165	0.677165	0.677165	0.677165	0
0.769014	0.769014	0.769014	0.769014	0.769014	0.769014	0.769014	0.769014	0.769014	0.769014
0.7	0.7	0.7	0.7	0.7	0.7	0.7	0.7	0
0.737069	0.737069	0.737069	0.737069	0.737069	0.737069	0.737069	0.737069	0.737069	0.737069
0.765199	0.765199	0.765199	0.765199	0.765199	0.765199	0.765199	0.765199	0.765199	0.765199
0.706868	0.706868	0.706868	0.706868	0.706868	0.706868	0.706868	0.706868	0.706868	0.706868
0.709845	0.709845	0.709845	0.709845	0.709845	0.709845	0.709845	0.709845	0.709845	0.709845
0.657563	0.657563	0.657563	0.657563	0.657563	0.657563	0.657563	0.657563	0.657563	0.657563
0.695767	0.695767	0.695767	0.695767	0.695767	0.695767	0.695767	0.695767	0.695767	0.695767
0.611714	0.611714	0.611714	0.611714	0.611714	0.611714	0.611714	0.611714	0.611714	0.611714
0.235988	0.235988	0.235988	0.235988	0.235988	0.235988	0.235988	0.235988	0.235988	0.235988
0.514667	0.514667	0.514667	0.445333	0.549342	0.549342	0.549342	0.549342	0.549342	0.549342
0.585308	0.585308	0.585308	0.585308	0.585308	0.585308	0.585308	0.585308	0.585308	0.585308
0.28392	0.281407	0.281407	0.281407	0.281407	0.281407	0.281407	0.281407	0.281407	0.281407
0.555344	0.548323	0.548323	0.548323	0.548323	0.548323	0.548323	0.548323	0.548323	0.548323
0.545657	0.545657	0.545657	0.545657	0.545657	0.545657	0.545657	0.545657	0.545657	0.545657
0.599526	0.599526	0.599526	0.599526	0.599526	0.599526	0.599526	0.599526	0.599526	0.599526
0.588933	0.588933	0.588933	0.588933	0.588933	0.588933	0.588933	0.588933	0.588933	0.588933
0.557522	0.557522	0.557522	0.557522	0.557522	0.557522	0.557522	0.557522	0.557522	0.557522
0.64086	0.64086	0.64086	0.64086	0.64086	0.64086	0.64086	0.64086	0.64086	0.64086
0.302583	0.302583	0.302583	0.302583	0.302583	0.302583	0.302583	0	0	0
0.474074	0.470149	0.470149	0.470149	0.470149	0.470149	0.470149	0.470149	0.470149	0.470149
0.651852	0.622222	0.688525	0.688525	0.688525	0.688525	0.688525	0.688525	0.688525	0.688525
0.702128	0.702128	0.702128	0.702128	0.702128	0.702128	0.702128	0.702128	0.702128	0.702128
0.558642	0.558642	0.558642	0.558642	0.558642	0.558642	0.558642	0.558642	0.558642	0.558642
0.766667	0.781609	0.781609	0.781609	0.781609	0.781609	0.781609	0.781609	0.781609	0.781609
0.631436	0.631436	0.631436	0.631436	0.631436	0.631436	0.631436	0.631436	0.631436	0.631436
0.716216	0.716216	0.716216	0.716216	0.716216	0.716216	0.716216	0.716216	0.716216	0.716216
0.665523	0.665523	0.665523	0.665523	0.665523	0.665523	0.665523	0.665523	0.665523	0.665523
0.472067	0.469274	0.509091	0.509091	0.509091	0.509091	0.509091	0.509091	0.509091	0.509091
0.508065	0.508065	0.508065	0.508065	0.508065	0.508065	0.508065	0.508065	0.508065	0.508065
0.330739	0.330739	0.330739	0.330739	0.330739	0.330739	0.330739	0.330739	0.330739	0.330739
0.604651	0.601744	0.601744	0.601744	0.601744	0.601744	0.601744	0.601744	0.601744	0.601744
0.566978	0.566978	0.566978	0.566978	0.566978	0.566978	0.566978	0.566978	0.566978	0.566978
0.655983	0.655983	0.655983	0.655983	0.655983	0.655983	0.655983	0.655983	0.655983	0.655983
0.563003	0.563003	0.563003	0.563003	0.563003	0.563003	0.563003	0.563003	0.563003	0.563003
0.538462	0.538462	0.538462	0.538462	0.538462	0.538462	0.538462	0.538462	0.538462	0.538462
0.337539	0.321767	0.321767	0.239748	0.239748	0.239748	0.239748	0.239748	0.239748	0
0.484444	0.484444	0.484444	0.484444	0.484444	0.484444	0.484444	0.484444	0.484444	0.484444
0.350333	0.361556	0.361556	0.361556	0.361556	0.361556	0.361556	0.361556	0.361556	0.361556
0.619048	0.619048	0.619048	0.619048	0.619048	0.619048	0.619048	0.619048	0.619048	0.619048
0.517738	0.517738	0.517738	0.517738	0.517738	0.517738	0.517738	0.517738	0.517738	0.517738
0.225962	0.225962	0.225962	0.225962	0.225962	0.225962	0.225962	0.225962	0.225962	0
0.704492	0.723039	0.723039	0.723039	0.723039	0.723039	0.723039	0.723039	0.723039	0.723039
0.346939	0.342857	0.342857	0.342857	0.342857	0.342857	0	0	0	0
0.31677	0.31677	0.31677	0.31677	0.31677	0.31677	0.31677	0.31677	0.31677	0.31677
0.369592	0.369592	0.369592	0.369592	0.358289	0.358289	0.358289	0.358289	0.358289	0.358289
0.582375	0.582375	0.582375	0.542017	0.542017	0.542017	0.542017	0.542017	0.542017	0.542017
0.548387	0.548387	0.548387	0.548387	0.548387	0.548387	0.548387	0.548387	0	0
0.392045	0.392045	0.392045	0.392045	0.392045	0.392045	0	0	0
0.556291	0.556291	0.556291	0.556291	0.556291	0.556291	0.556291	0.556291	0.556291	0.556291
0.720174	0.720174	0.720174	0.720174	0.720174	0.720174	0.720174	0.720174	0.720174	0.720174
0.65736	0.65736	0.65736	0.65736	0.65736	0.65736	0.65736	0.65736	0.65736	0.65736
0.131579	0.131579	0.131579	0.131579	0.131579	0.131579	0	0	0	0
0.566553	0.571924	0.571924	0.620301	0.620301	0.620301	0.620301	0.620301	0.620301	0.620301
0.597523	0.597523	0.597523	0.597523	0.597523	0.597523	0.597523	0.597523	0.597523	0.597523

## Sheet: EDFig8d
GluA1		GluA2		GluA3		GluA4
0x0x0	5x5x3	0x0x0	5x5x3	0x0x0	5x5x3	0x0x0	5x5x3
0	0	0.574572	0.54386	0	0	0.136919	0.045614
0	0	0.655882	0.624413	0.232353	0	0.485294	0.225352
0	0	0.709141	0.682243	0	0	0	0
0	0	0.593607	0.507812	0.0410959	0	0.127854	0
0	0	0.177419	0	0	0	0	0
0	0	0.522989	0.364706	0	0	0	0
0	0	0.53527	0.175	0	0	0.327801	0
0	0	0.634146	0.55814	0	0	0.484321	0.162791
0	0	0.484848	0.309524	0.0727273	0	0	0
0	0	0.677165	0.588235	0.299213	0	0	0
0	0	0.769014	0.732394	0.0760563	0	0.357746	0
0	0	0.7	0.652174	0.11875	0	0.15625	0
0	0	0.737069	0.657143	0.0991379	0	0	0
0	0	0.765199	0.745455	0.163522	0.0757576	0.0691824	0
0	0	0.706868	0.619048	0	0	0.152429	0
0	0	0.709845	0.719368	0	0	0	0
0	0	0.657563	0.606452	0.0861345	0	0.401261	0.245161
0	0	0.695767	0.685259	0.111111	0	0.497354	0.314741
0	0	0.611714	0.599407	0.43167	0.388724	0.577007	0.498516
0	0	0.235988	0.133641	0	0	0.274336	0.0967742
0	0	0.514667	0.489899	0.2	0.116162	0.256	0.176768
0	0	0.548323	0.520468	0	0	0.0394477	0
0	0	0.545657	0.498316	0.00222717	0	0.11804	0
0	0	0.302583	0	0.00738007	0	0.0590406	0
0	0	0.702128	0.665552	0	0	0.453901	0.307692
0	0	0.665523	0.651316	0.382504	0.274123	0.543739	0.47807
0	0	0.469274	0.4375	0	0	0.0865922	0
0	0	0.508065	0.479508	0	0	0.510753	0.467213
0	0	0.601744	0.493088	0.142442	0	0.497093	0.364055
0	0	0.566978	0.575916	0.28972	0.141361	0.11838	0
0	0	0.655983	0.590062	0.309829	0.142857	0.641026	0.478261
0	0	0.563003	0.412844	0	0	0	0
0	0	0.484444	0.4	0.08	0	0.48	0.208333
0	0	0.361556	0.318644	0	0	0.281465	0.101695
0	0	0.619048	0.59447	0.127976	0	0.580357	0.359447
0	0	0.517738	0.530612	0.32816	0.240816	0.5898	0.534694
0	0	0.225962	0.20354	0.173077	0	0.519231	0.336283
0.00490196	0	0.723039	0.695502	0.367647	0.231834	0.553922	0.290657
0	0	0.342857	0.159722	0	0	0	0
0	0	0.31677	0.266355	0	0	0.0621118	0
0	0	0.369592	0.197782	0.0580964	0.00554529	0.0222497	0
0	0	0.582375	0.491176	0.195402	0	0.319923	0.294118
0	0	0.548387	0.4	0	0	0	0
0	0	0.720174	0.699405	0.314534	0.255952	0.563991	0.4375
