# Supplementary material for: Multiplexed expansion revealing for imaging multiprotein nanostructures in healthy and diseased brain
Source: Nat Commun. 2024 Nov 9;15:9722. doi: 10.1038/s41467-024-53729-w (PMC11550395; doi:10.1038/s41467-024-53729-w)
Supplement: Supplementary file 4 — Source Data [file 41467_2024_53729_MOESM4_ESM.zip › post_acceptance/multiExR_sourcedata_figS4.xlsx]

## Sheet: EDFig4c
1-2	1-3	1-4	1-5
0.0188654	0.0305713	0.0138889	0.0180556
0.0559922	0.0427915	0.029208	0.0353894
0.0180556	0.0343382	0.0427915	0.0180556
0.0285483		0.0640284	0.0245032
0.0277778	0.0317476	0.0454105	0.0290673
	0.0201867	0.0377308	0.0460328
0.0721487	0.078115	0.0558715	0.0631944
0.0127672	0.0528736	0.0454105	0.0138889
0.0528736	0.0387958	0.0505086	0.0180556
0.0530012		0.029208	0.0361111
0.0180556	0.0343382	0.0671747	0.0201867
0.0201867	0.108884	0.0427915
0.0666269	0.0565962	0.0188654	0.0180556
0.0537645	0.0353894	0.0331302	0.0807469
0.0165651	0.0188654	0.0793067	0.0317476
	0.0245032	0.0353894	0.0451389
0.0180556	0.0526405	0.0462992	0.0426956
0.0227795	0.0689321	0.0462992	0.0201867
0.03869	0.0317476	0.0530012	0.0201867
0.0325501	0.0227795	0.0165651	0.0255344
0.0285483		0.0621324	0.0505611
0.0285483	0.0740976	0.0426335	0.0451389
0.0277778		0.0496953
0.0290673	0.0343382	0.0353894	0.00902778
0.0721487	0.0398323	0.0317476	0.0757836
0.0361111	0.0245032	0.0377308	0.0671747
0.030437	0.0403734	0.0454105	0.0851679
0.030437	0.0505611	0.0397293	0.0188654
	0.0739901		0.0807469
0.0464448	0.0426335	0.0427915	0.0255344
0.0201867	0.0591094	0.030437	0.0270833
0.0455589	0.0462992	0.0353894	0.0180556
0.00902778	0.0426956	0.0387958	0.0472273
0.083232	0.029208	0.0580183	0.0526405
0.030437	0.0180556	0.0948139	0.0201867
0.0325501	0.0255344	0.0387958	0.0201867
0.0138889	0.10719	0.0917561	0.0353894
	0.0343382	0.0490063	0.0138889
0.0325501	0.0462992	0.113789	0.0277778
0.0407421	0.0707788	0.0462992	0.0735456
0.0317476	0.0608739	0.110559	0.0819327
	0.0353894	0.0480824	0.0227795
	0.0668725	0.0426335	0.0486161
0.0201867	0.0331302	0.0305713	0.0451389
0.0427915	0.0565962	0.0331302	0.0138889
	0.0305713	0.0305713	0.06903
0.0426956	0.101524	0.0427915	0
	0.0580183	0.0427915	0.0127672
0.0188654	0.0331302	0.0460328	0.0180556
0.0490063	0.0462992	0.0505086	0.0605602
0.0530012		0.0614299	0.0180556
0.030437	0.0454105	0.0343382	0.0255344
0.0361111		0.0824783	0.0587617
0.0138889	0.0343382	0.0779048	0.0460328
0.0608739	0.0454105	0.0948139	0.03869
0.0180556	0.029208	0.0387958	0.0372225
0.0472273		0.0343382	0.08125
0.0245032	0.0343382	0.0305713	0.0180556
0.0353894	0.0245032	0.0917561	0.0851679
0.0353894	0.0343382	0.078115	0.0180556
0.0343382	0.029208	0.0462992	0.0587617
0.0201867	0.0353894	0.0455589	0.0270833
0.0317476	0.0776599	0.0305713	0.0671747
	0.0565962	0.0757295	0.03869
0.0549138	0.0472273	0.0662603	0.0180556
0.0472273	0.0740976	0.091714	0.0138889
0.0559922	0.0480824	0.0620897	0.0180556
0.0343382	0.111743	0.0245032
0.0138889	0.0188654	0.112748	0.0488684
0.0325501		0.076534	0.0486161
0.0398323	0.0245032	0.0462992	0.0451389
0.0180556	0.0614299	0.0715817	0.0480824
0.0245032	0.029208	0.0530012	0.0201867
0.0227795		0.0227795	0.0180556
0.0201867	0.0451389	0.0353894	0.0771334
0.0245032	0.029208	0.029208	0.055919
0.0549138	0.0824783	0.0948139	0.0227795
0.0343382	0.0580183	0.0454105
0.0490063	0.0722222	0.00902778	0.0317476
0.0277778	0.0227795	0.0138889	0.0138889
0.0353894	0.0245032	0.00902778	0.0325501
0.0188654	0.0551373	0.029208	0.0783738
0.0245032	0.00902778	0.0427915	0.0472273
0.0397293	0.0245032	0.0460328	0.00902778
0.0776599	0.0180556	0.0361111	0.00902778
0.0165651	0.0895833	0.0343382	0.0277778
0.0245032	0.078115	0.0331302	0.0165651
0.0608739	0.0496953	0.0624614	0.0317476
0.0138889	0.0343382	0.0885328	0.0397293
	0.0305713		0.0227795
0.0383016	0.0580183	0.0277778	0.0180556
0.0188654	0.0718641	0.0165651	0.0270833
0.0464448	0.0838669	0.0180556	0.0397293
	0.0377308	0.0451389	0.0615397
0.0245032		0.0305713	0.0188654
0.0331302	0.0201867	0.03869	0.0188654
0.0407421	0.0838669	0.0427915	0.0201867
0.0325501	0.0480824	0.0662603	0.0631944
0.0530012		0.0305713	0.0180556
	0.0427915	0.0462992
0.0480824	0.0201867	0.0317476	0.0180556
0.0317476	0.0462992		0.0180556
0.0559922	0.0435788	0.0530012	0.0372225
0.0180556	0.0245032	0.0426335	0.0165651
0.030437		0.0317476	0.0851679
0.0188654		0.11993	0.0165651
0.0427915	0.0180556	0.0435788	0.0486161
0.0180556	0.0528736	0.0427915	0.0188654
0.0245032	0.0305713	0.0757295	0.0127672
	0.0824783	0.0285483	0.0505611
0.0480824	0.0776599		0.0372225
0.0188654	0.0398323	0.0740976	0.0317476
0.0325501	0.0165651	0.0377308	0
0.0127672	0.0201867	0.0860579	0.0317476
0.0372225	0.0165651	0.0343382	0.0245032
0.0740976	0.0343382	0.0397293	0.00902778
0.0530012	0.0565962	0.0618056	0.0451389
0.00902778	0.03869	0.0883938	0.0227795
0.0245032	0.0454105	0.0180556	0.0285483
0.00902778	0.0528736	0.00902778	0.0451389
0.0427915	0.0305713	0.0343382	0.0245032
0.0666269	0.029208	0.11391	0.0138889
0.03869	0.0745388		0.0605602
0.0528736	0.0788921	0.0331302	0.0480824
0.030437	0.0824783		0.0762309
	0.0245032	0.0331302	0.0180556
0.0165651	0.0426335	0.0138889	0.0180556
	0.0377308	0.00902778	0.0526405
0.0398323	0.0863404	0.0277778	0.0188654
0.0559922	0.0245032		0.0353894
0.0426956	0.0427915	0.0462992	0.0180556
0.0472273	0.0528736	0.0462992	0.0505611
0.0776599	0.0245032	0.0383016	0.0201867
	0.0591094	0.0188654	0.0227795
0.0480824		0.0180556	0.0403734
0.0451389	0.0227795	0.0353894	0.0180556
0.055919	0.0773799		0.0701423
	0.0776599	0.030437	0.0651002
0.0201867	0.0127672	0.029208	0.0687535
0.03869	0.0165651		0.0227795
0.0188654	0.0343382	0.0838669	0.0227795
0.0537645	0.0824783	0.091714	0.0165651
0.0317476	0.0565962	0.0620897	0.0353894
0.0138889	0.0745388	0.0343382	0.08125
0.0353894	0.0245032	0.00902778	0.0722222
	0.0285483	0.0397293	0.0188654
0.05952	0.0880878	0.0165651	0.0317476
0.0325501	0.0343382	0.0948139	0.03869
0.0201867	0.0427915	0.0343382	0.0227795
0.0317476	0.0621324	0.0227795	0.0486161
0.0317476	0.0472273	0.0353894	0.0180556
0.0255344	0.0398323	0.117353
0.00902778	0.0620897	0.0127672	0.0317476
0.0180556	0.078115	0.0462992	0.0472273
0.03869	0.0668725	0.0397293	0.0201867
0.0180556	0.029208		0.056643
0.0353894	0.0460328	0.0317476	0.0317476
0.0343382	0.0881315	0.00902778	0.0631944
0.0188654	0.0361111	0.00902778	0.0255344
0.0285483		0.0624614	0.0165651
0.0325501	0.0201867	0.0403734	0.0317476
0.0285483	0.0245032	0.0331302	0.0929467
0.0559922	0.0530012	0.0426335	0.0227795
0.0472273	0.0462992	0.0715817	0.0397293
0.0290673	0.0372225	0.0201867	0.0353894
0.0270833	0.0537645	0.129094	0.0605602
0.0227795	0.0455589	0.0377308	0.08125
0.03869	0.0750835	0.130663	0.0285483
0.0245032	0.0188654	0.0331302	0.0722222
0.0270833	0.0277778	0.0794585	0.0245032
0.0270833	0.0796646	0.0343382	0.0188654
0.00902778	0.0277778	0.00902778	0.0403734
0.0549138	0.00902778	0.03869	0.0227795
0.0290673	0.0387958	0.0427915	0.0426956
0.0138889		0.0620897	0.0180556
0.0317476		0.0895833	0.0727843
0.00902778	0.0565962	0.0343382	0.0127672
0.0270833	0.0343382	0.0305713	0.0587617
0.0353894	0.0565962	0.104181	0.0245032
0.0290673	0.0343382	0.0427915	0.00902778
0.0472273	0.0343382	0.0317476	0.0472273
	0.0305713	0.03869	0.0290673
0.0537645	0.0505086	0.0721487	0.0397293
0.030437	0.03869	0.104181	0.0188654
0.0270833	0.0735095	0.0451389	0.00902778
0.0317476	0.0496953	0.0530012	0.0451389
0.0245032	0.0245032	0.129094	0.0862929
0.0270833	0.0227795	0.0707788	0.0929467
0.0127672	0.0584159	0.0397293	0.0472273
0.0343382	0.0462992	0.0666269	0.0270833
0.00902778	0.0766945	0.130663	0.0549138
0.0317476	0.0290673	0.0227795	0.03869
	0.029208	0.0496953	0.0180556
0.030437	0.106193	0.0490063	0.0505611
0.0706834	0.0343382	0.0343382	0.03869
0.0317476	0.0227795	0.0796646	0.0353894
0.0180556	0.0505086	0.0451389	0.0472273
0.0407421	0.0343382	0.078115	0.0696178
0.0398323	0.0505611	0.0662603	0.0605602
0.0464448	0.0705092	0.0426335	0.0325501
0.0180556	0.0651002	0.0580183	0.0201867
	0.0277778	0.0317476	0.0180556
0.03869	0.0580183	0.0343382	0.0201867
0.0480824	0.0735095	0.0671747	0.0188654
0.0285483	0.00902778	0.113789	0.0245032
0.0325501	0.0397293	0.0580183	0.0771334
0.0480824	0.0776599	0.0757295	0.0255344
0.0541667	0.0787911	0.0317476	0.0245032
0.056643	0.0403734	0.0614299	0.0727843
0.0180556	0.029208	0.0353894	0.0480824
0.030437		0.0353894	0.0165651
0.05952	0.0277778	0.0671747	0.0245032
0.0255344		0.0614299	0.0383016
0.0165651	0.0317476	0.0707788	0.0290673
0.0270833	0.0188654	0.0462992	0.0778181
0.0488684	0.0537645	0.0387958	0.0201867
0.030437	0.1087	0.12286	0.0472273
0.0558715			0.0783738
0.0188654	0.0426335	0.029208	0.00902778
	0.0665653	0.030437	0.0245032
0.0353894	0.0188654	0.0462992	0.0255344
0.030437	0.0496953	0.0570967	0.0451389
0.0528736	0.0245032	0.0435788	0.00902778
0.0460328	0.0472273	0.091714	0.0227795
0.0317476	0.0372225	0.0277778	0.0290673
0.0180556	0.0426335	0.0325501	0.0935878
0.0541667	0.0343382	0.0570967	0.0270833
0.0847706	0.0739901	0.0331302	0.0180556
0.0201867	0.0472273	0.0462992	0.0201867
0.0325501	0.0277778	0.0455589	0.0570967
0.0180556	0.0277778	0.0331302	0.0762309
0.0397293	0.0165651	0.0343382	0.0127672
0.030437	0.0290673	0.0435788	0.0138889
0.0387958	0.0325501	0.0427915	0.0853122
0.0245032	0.0227795	0.0285483	0.0361111
0.0270833	0.029208		0.0138889
0.0407421	0.0490063	0.0138889	0.0201867
0.0188654	0.0245032	0.0331302	0.0722222
0.0180556	0.0779048	0.0624614	0.0454105
0.0549138	0.0331302	0.0397293	0.0472273
0.0245032	0.0435788	0.03869	0.0201867
0.0201867	0.0180556	0.0580183	0.0165651
0.0180556	0.0343382	0.0325501	0
0.0343382	0.0277778	0.0426335	0.00902778
0.0180556	0.0505611	0.0397293	0.0757836
	0.0377308	0.0671747	0.0255344
0.047314	0.0858671		0.0165651
0.030437	0.0462992	0.0127672	0.0127672
0.0201867	0.0454105	0.0794585	0.0127672
0.0317476	0.029208	0.0227795	0.0180556
0.0245032	0.0343382	0.0227795	0.00902778
0.0541667	0.0611427	0.0435788	0.0201867
0.0138889	0.0643889	0.0620897	0.0451389
	0.0277778	0.0618056	0.0165651
0.0138889	0.0277778	0.076534
	0.0290673	0.0416667	0.0353894
0.0285483	0.0565962	0.0305713	0.0180556
0.0490063	0.0426335	0.0462992	0.0727843
0.0201867	0.0925984
0.0227795	0.0201867	0.091714	0.0361111
	0.0722222	0.0686763	0.0647027
0.0343382	0.0462992	0.0426335
0.0317476	0.108884	0.0127672	0.00902778
0.0530012	0.0416667	0.0305713	0.0255344
0.0460328	0.0343382	0.0426335	0.00902778
0.0290673	0.0290673	0.0138889	0.0255344
0.0488684	0.0165651		0.0138889
0.0317476	0.0460328	0.0416667	0.0526405
0.00902778	0.0451389	0.0462992	0.0290673
0.0201867	0.0343382	0.0715817	0.0472273
0.0397293	0.0880878	0.0188654
0.0201867	0.0165651	0.0435788	0.0451389
0.0530012	0.00902778	0.0671747	0.0862929
0.0426956	0.0397293	0.029208	0.0454105
0.0270833	0.0343382	0.0305713	0.0631944
0.0455589	0.0908635	0.0462992	0.0165651
0.054442	0.0377308	0.0618056	0.0541667
0.0464448	0.029208	0.0277778	0.0451389
0.0778181	0.0824783	0	0.0397293
0.0290673		0.0427915
0.0537645	0.0614299	0.0343382	0.055919
0.0245032	0.0551373	0.0624614	0.0180556
0.0180556	0.0426335	0.029208	0.0570967
0.0776599	0.0462992	0.0165651	0.0227795
0.0127672	0.108884	0.0397293
0.0397293	0.1087	0.0462992	0.0707788
	0.0460328	0.083316	0.0290673
	0.0343382	0.0618056	0.0472273
0.0138889	0.0331302	0.0427915	0.0876679
0.0317476	0.0227795	0.0757295	0.0701423
0.0460328	0.0530012	0.0558715	0.0480824
0.0317476	0.0496953	0.00902778	0.0762309
0.0530012	0.0735095	0.00902778	0.0180556
0.0317476	0.0277778	0.0426335	0.0227795
	0.0331302	0.0665653	0.00902778
0.0353894	0.0528736	0.0944547	0.0505611
0.0245032	0.0782722	0.0977367	0.08125
0.00902778	0.029208	0.0165651	0.0480824
0.0201867	0.0464448	0.0455589	0.0426956
0.0372225	0.0245032	0.0766945	0.0255344
0.03869	0.0706834	0.0317476	0.0180556
0.0285483	0.0796646	0.0397293	0.0138889
0.0317476	0.0227795	0.0528736	0.0472273
0.030437	0.0398323	0.0666269	0.0290673
0.030437	0.0668725	0.0353894	0.0180556
0.083232	0.0245032	0.0620897	0.0201867
0.0245032	0.0721487	0.0908635	0.0201867
0.030437	0.0496953	0.0305713	0.0188654
0.0201867	0.0343382	0.0427915	0.0403734
0.056643	0.0472273	0.0426335	0.0285483
0.05952	0.0331302	0.0305713	0.0454105
0.0558715	0.0472273	0.0427915	0.0397293
0.0397293	0.0472273	0.0305713	0.0480824
0.030437	0.0331302	0.0165651	0.03869
0.0180556	0.029208	0.0462992	0.0201867
0.0180556	0.0331302	0.0505086	0.0472273
0.00902778	0.0530012	0.0331302	0.00902778
	0.0565962	0.0621324	0.0227795
0.055919	0.00902778	0.130663	0.0245032
0.0541667	0.029208	0.0793067	0
0.0270833	0.0377308	0.0343382	0.03869
0.0472273	0.06903	0.0793067	0.0255344
0.0353894	0.0127672	0.0245032	0.0426956
0.0317476	0.0343382	0.0127672	0.03869
0.0361111	0.0305713	0.0657232	0.055919
0.0201867	0.0435788	0.0620897	0.030437
0.0361111	0.0528736	0.12286	0.0165651
0.0472273	0.0165651	0.0343382	0.0227795
0.0353894	0.0426335	0.0980127	0.0245032
0.0165651	0.029208	0.0227795	0.0277778
0.0290673	0.0462992	0.0343382	0.0290673
0.03869	0.0317476	0.126543	0.0255344
0.0245032	0.0343382	0.102526	0.0317476
0.030437	0.0343382	0.0551373	0.0245032
0.0488684	0.0464448	0.030437	0.0480824
0.0290673	0.0127672	0.0138889	0.0138889
0.0325501	0.0948851	0.0165651	0.00902778
0.0427915	0.0565962	0.10719	0.0245032
0.0290673	0.0227795	0.0188654	0.0653295
0.0317476	0.0397293	0.0343382	0.0687535
0.0427915	0.0180556	0.0427915	0.0180556
0.0776599	0.0305713	0.0416667	0.0701423
0.0776599	0.0435788	0.0838669	0.0353894
0.0398323	0.0454105	0.0618056	0.0245032
0.0860579	0.0353894	0.112748	0.0165651
0.0180556	0.00902778	0.0643889	0.0486161
0.030437	0.0454105		0.0201867
0.0472273	0.0277778	0.0803938	0.0165651
	0.0472273	0.0454105	0.0317476
0.0427915	0.00902778	0.0426335	0.0451389
0.00902778	0.0426335	0.101017	0.0227795
0.030437	0.101327	0.0662603
0.0387958	0.0377308	0.0435788	0.00902778
0	0.0819327	0.0343382	0.0138889
0.030437	0.0462992	0.0277778	0.0201867
0.0245032	0.029208	0.0343382	0.0201867
0.0245032	0.0426335	0.0343382	0.0541667
0.0343382	0.0138889	0.0285483	0.0472273
0.0317476	0.0426335	0.0427915	0
0.0549138	0.0796646	0.0285483	0.0255344
0.0245032	0.078115		0.0245032
0.030437	0.0407421	0	0.0353894
0.0290673	0.0398323	0.0580183	0.0353894
0.0472273	0.0180556	0.0201867	0.03869
0.0227795		0.0620897	0.00902778
0.0188654	0.108884	0.0377308	0.0180556
0.0541667	0.0165651	0.0331302	0.0188654
0.0343382	0.0611427	0.0618056	0.0353894
0.0201867	0.0925984	0.047314	0.0472273
0.0331302	0.0290673	0.0580183	0.0696178
0.0397293		0.0895833	0.0705092
0.00902778	0.0838669	0.0325501	0.0929467
0.030437	0.0464448	0.0353894	0.0372225
0.0325501	0.0201867	0.0666269	0.0541667
0.0480824	0.0277778	0.0165651	0.0460328
0.00902778	0.0305713	0.029208	0.0451389
	0.0331302	0.10719	0.0403734
0.0188654	0.0838669	0.0325501	0.00902778
0.0377308	0.0530012	0.0277778	0.030437
	0.030437	0.0895833	0.0180556
0.0270833	0.0528736	0.00902778	0.0245032
	0.0201867	0.0343382	0.0317476
0.0464448	0.0201867	0.0343382	0.0587617
0.0480824	0.0343382	0.029208	0.0138889
0.0451389	0.0343382	0.0427915	0.0201867
0.0127672	0.0653295	0.0944547
0.0505611	0.0621324	0.0343382	0.0757836
0.0377308	0.0343382		0.00902778
0.0353894	0.029208	0.0188654	0.0722222
0.0325501	0.0998383	0.0416667	0.0227795
0.0138889	0.030437	0.0127672	0.0180556
0.0188654	0.0462992	0.0227795	0.0180556
0.0290673	0.0245032	0.0426335	0.0460328
0.0325501	0.0819327	0.0530012	0.0201867
0.0227795		0.076534	0.0188654
0.030437	0.0766945	0.0305713	0.0631944
0.0843829		0.0530012
	0.0766945	0.0331302	0.0165651
0.056643	0.0165651	0.00902778	0.0201867
0.0188654	0.0621324	0.0620897	0.0722222
	0.0343382	0.0624614	0.0165651
0.0270833	0.0305713	0.0343382	0.0245032
0.0488684	0.0621324	0.0558715	0.0814841
0.0165651	0.0863404		0.0188654
0.0472273	0.0343382	0.029208	0.030437
0.0201867	0.0462992	0.029208	0.0353894
0.0245032	0.0343382		0.0472273
0.0426956	0.0796646	0.083316	0.0180556
0.0480824	0.0353894		0.03869
0.0180556	0.0255344	0.0331302	0.0285483
	0.0305713	0.0620897	0.0862929
0.0270833	0.0188654	0.121514	0.0180556
	0.0620897	0.0988407	0.0505611
0.0398323	0.0462992	0.0353894	0.0270833
0.030437	0.0462992	0.0427915
0.0343382	0.0227795	0.0496953	0.0180556
0.0666269	0.0451389	0.0657232	0.0245032
0.0397293	0.0245032	0.076534	0.0701423
0.0227795	0.0387958	0.0454105	0.0285483
0.0317476	0.03869	0.0127672	0.0397293
0.0472273	0.1087	0.0620897	0.03869
0.0245032	0.0881315		0.0180556
	0.0988407	0.0537645	0.0165651
	0.0435788	0.00902778	0.0227795
0.0245032		0.0165651	0.0180556
0.0127672	0.0245032	0.0462992	0.0653295
0.0480824	0.0398323	0.0427915	0.0325501
0.0472273	0.029208	0.0587617	0.0227795
0.0472273	0.0838669	0.029208	0.00902778
0.0464448	0.0227795	0.0331302	0.0480824
0.0245032	0.0387958	0.0496953	0.0227795
0.0180556	0.0559922	0.0488684	0.0671747
0.0285483	0.0377308	0.0343382	0.00902778
0.0277778	0.0165651	0.0766945	0.08125
0.0530012	0.0227795	0.0857435	0.0180556
0.030437	0.0188654	0.0305713	0.0180556
0.0608739	0.0372225	0.0530012	0.0615397
0.0361111	0.029208	0.0398323	0.055919
0.030437	0.0317476	0.029208	0.0270833
0.0317476		0.03869	0.0255344
0.030437	0.0188654	0.0741529	0.0180556
0.030437	0.0908635	0.0779048	0.0505611
		0.0127672	0
0.0290673	0.0472273	0.0580183	0.0227795
0.0270833	0.0331302	0.0331302	0.00902778
0.054442	0.0472273	0.0486161	0.0180556
0.0317476	0.0227795	0.0659101	0.0165651
0.03869	0.0584159	0.0270833	0.0526405
0.030437	0.0331302	0.0227795	0.0472273
0.0188654	0.0614299	0.0383016	0.0180556
0.0398323	0.0387958	0.0988407	0.0227795
0.0165651	0.0594511	0.0331302	0.00902778
0.0462992		0.0824783	0.0285483
0.0138889	0.0343382	0.0455589
0.0201867	0.0565962	0.0580183	0.0245032
0.0285483	0.0331302	0.0331302	0.0245032
0.030437	0.030437	0.0427915	0.0605602
0.0343382	0.0343382	0.0750835	0.0201867
0.0559922	0.0462992	0.0227795
0.0317476	0.0201867	0.0435788	0.0451389
0.0549138	0.0201867	0.0895833	0.0201867
0.0245032	0.0343382	0.076534	0.0127672
0.0285483	0.0188654	0.0721487	0.0480824
0.0488684		0.0435788	0.0227795
0.083232	0.0285483	0.0686763	0.0317476
0.0353894	0.0227795	0.0387958	0.00902778
0.0180556	0.0277778	0.0343382	0.0353894
0.0201867	0.0462992	0.0986331	0.0353894
0.0353894	0.0528736	0.0788921	0.0138889
	0.0528736	0.0343382	0.0451389
0.0180556	0.0398323	0.0127672	0.0277778
0.0398323	0.107264	0.0343382	0.0851679
	0.0331302	0.0305713	0.0201867
0.0403734	0.0454105	0.0285483	0.0722222
0.030437	0.0245032	0.0165651	0.029208
0.0180556	0.0127672	0.0488684	0.0180556
0.0270833	0.0528736	0.0455589	0.0165651
0.0776599	0.0970087	0.129638	0.0227795
0.0398323	0.0528736	0.0462992	0.0165651
0.0398323	0.0653295	0.0138889	0.0255344
0.0488684		0.0455589	0.0245032
0.0549138	0.0180556	0.0188654	0.0277778
0.0127672	0.0343382	0.029208	0.0480824
0.0317476	0.0455589	0.0505086	0.0460328
0.030437	0.0689321	0.029208	0.0201867
0.0245032	0.0201867	0.0894648	0.00902778
0.030437	0.0464448	0.0618056	0.0902778
0.0285483	0.0331302	0.0715817	0.0201867
0.00902778	0.0580183	0.130663	0.0165651
0.0559922	0.0343382	0.0305713	0.0165651
0.0227795	0.0331302	0.0750835	0.0201867
0.0127672	0.107264	0.0387958	0.0317476
0.0180556	0.0454105	0.0558715	0.0851679
0.0201867	0.0611427	0.0462992	0.030437
0.0290673	0.0343382	0.0325501	0.0605602
	0.0860579	0.0580183	0.055919
0.054442	0.0285483	0.0317476	0.0317476
0.0472273	0.0403734	0.00902778	0.055919
0.0559922	0.00902778	0.0640284	0.0426956
0.0427915	0.0472273	0.0427915	0.0180556
0.0201867	0.0290673	0.0317476	0.0127672
0.0407421	0.0277778	0.0558715	0.0290673
0.0245032	0.0305713	0.029208	0.0227795
	0.0435788	0.129638	0.0472273
0.0505611	0.0343382		0.0201867
0.0285483	0.0559922	0.0997997	0.0227795
0.0537645	0.0227795	0.106386	0.0138889
0.0245032	0.0776599	0.0426335	0.0201867
0.0285483	0.0427915	0.0188654
0.0317476	0.029208
0.0325501	0.0838669	0.0908635	0.0180556
0.030437	0.0426956	0.0584159	0.0851679
0.030437	0.0551373	0.0353894	0.0472273
0.0537645	0.0277778	0.0766945	0.0201867
0.0486161	0.0528736	0.0377308	0.0201867
0.030437	0.0426335	0.0407421	0.0180556
0.0383016		0.0398323	0.0361111
0.0201867	0.0245032	0.0462992	0.0188654
	0.0530012	0.0505611	0.0403734
0.0530012	0.0776599	0.0721487	0.0460328
0.0472273	0.0779048	0.0426335	0.055919
0.0558715	0.0343382	0.00902778	0.0227795
0.0201867	0.029208	0.0305713	0.0407421
	0.0343382	0.129638	0.0165651
0.0361111	0.0331302	0.0227795	0.0180556
0.0397293	0.0127672	0.0462992	0.0127672
0.0165651	0.0766945	0.10719	0.0615397
	0.0245032	0.0549138	0.0127672
	0.078115	0.0462992	0.0127672
0.0559922	0.0180556	0.0353894	0.0505611
0.0290673	0.0528736	0.0668725	0.0707788
0.030437	0.0387958	0.0662603	0.0372225
0.0290673		0.0462992	0.0353894
0.0472273	0.0398323	0.029208	0.00902778
	0.0245032	0.0305713	0.0180556
0.0460328	0.0455589	0.0462992	0.0615397
0.0343382	0.00902778	0.029208	0.0245032
0.0464448	0.0528736	0.0426335	0.0165651
0.0138889		0.0305713	0.0462992
0.0480824		0.0416667	0.0245032
0.0372225	0.0788921	0.0343382
0.0245032	0.0188654	0.0580183	0.0862929
0.0788921	0.0426335	0.0285483	0.0245032
0.0277778	0.0331302	0.0127672	0.0201867
0.0245032	0.0127672	0.029208	0.0180556
0.0270833	0.0343382	0.0343382	0.0735456
0.0201867	0.0427915	0.0505086	0.0245032
	0.0435788	0.0343382	0.0270833
	0.0180556	0.0620897	0.0180556
0.0843829	0.0305713	0.0558715	0.0188654
0.0397293	0.0180556	0.0377308	0.0138889
0.030437	0.0807469	0.110559	0.0735456
0.0397293	0.0454105		0.00902778
	0.0580183	0.0580183	0.0290673
0.0317476	0.0343382	0.0558715	0.0762309
0.0270833	0.0528736	0.0285483	0.0201867
0.0165651	0.0426335	0.029208	0.0653295
0.0407421	0.0180556	0.0455589
		0.0715817	0.0851679
0.0490063	0.0331302	0.0165651	0.00902778
0.0270833	0.0558715	0.0188654	0.0480824
0.0397293	0.0565962	0.11993	0.0201867
0.030437	0.0343382	0.0528736	0.0165651
0.0180556	0.029208	0.0881315	0
0.0245032	0.0361111	0.03869	0.0615397
0.0472273		0.121178	0.0180556
0.0188654	0.0416667	0.0127672	0.0188654
0.0472273	0.0496953	0.0454105	0.0227795
0.0407421	0.0824783	0.0377308	0.0488684
0.0227795	0.0331302	0.0426335	0.08125
0.0201867	0.00902778	0.0343382	0.00902778
0.0245032	0.0462992	0.0620897	0.0290673
0.055919		0.0227795	0.0227795
0.0480824	0.0803938	0.0353894	0.0426956
0.0245032	0.0549138	0.0331302	0.0587617
	0.0245032	0.0948139	0.0201867
0.03869	0.0317476	0.0858671	0.0227795
0.0505611	0.0270833	0.0750835	0.0201867
0.0530012	0.054442	0.0462992	0.0353894
0.0665653	0.0779048		0.0245032
0.0138889	0.0435788	0.0407421	0.0285483
0.0397293	0.0611427	0.0353894	0
0.0227795	0.0427915	0.0427915	0.0227795
0.0180556	0.0454105	0.0580183	0.0270833
0.0227795	0.0138889	0.0427915	0.0227795
0.0377308	0.108884	0.0277778	0.0403734
		0.0455589	0.0397293
0.00902778		0.0343382	0.0631944
0.0180556	0.0317476	0.0462992
0.0180556	0.0435788	0.0353894	0
0.0305713	0.0427915	0.0305713	0.0245032
0.0488684	0.030437	0.0407421	0.029208
0.0180556	0.0353894	0.0640284	0
0.0530012		0.0343382	0.00902778
0.0317476	0.105272	0.0794585	0.08125
0.0227795	0.0245032	0.0454105	0.0353894
0.0245032	0.0788921	0.0750835	0.0541667
0.0398323	0.0343382	0.0343382	0.0227795
0.0245032	0.0397293	0.0227795	0.0138889
0.0528736	0.0201867	0.0624614	0.0227795
0.0472273	0.0715817	0.0454105	0.0245032
0.0541667	0.0455589	0.0580183	0.0227795
0.054442	0.0227795	0.0127672	0.0807469
0.0127672	0.054442	0.0305713	0.0127672
0.0480824	0.0331302	0.0188654	0.0472273
0.0245032	0.0454105	0.0558715	0.0227795
0.0317476	0.0245032	0.130663	0.0317476
0.0490063	0.0127672	0.0640284	0.0201867
0.030437	0.0668725	0.0618056	0.0277778
0.0317476	0.0464448	0.106168	0.0361111
0.0480824	0.0580183	0.12295	0.0245032
0.0201867	0.0565962	0.0948139	0.0165651
0.00902778	0.0435788	0.0180556	0.0862929
0.0138889	0.0426956	0.0227795	0.0605602
0.0472273	0.0343382	0.030437	0.0201867
0.0245032	0.0472273	0.115781	0.0807469
0.0541667	0.029208	0.0427915
0.0317476	0.0416667	0.0165651	0.0480824
0.055919	0.054442	0.0201867	0.0138889
0.0245032	0.0305713	0.0305713	0.0615397
0.0361111	0.0426335		0.00902778
0.0472273	0.0127672	0.0377308	0.00902778
0.0462992	0.0398323	0.130663	0.0180556
0.0377308	0.029208	0.0377308	0.0270833
0.0480824	0.0621324	0.0674791	0.0227795
	0.0565962	0.0496953	0.0201867
0.0138889	0.0245032	0.0165651	0.0138889
0.0285483	0.0343382	0.0674791	0.0180556
0.0317476	0.0472273	0.0828254	0.0227795
0.0270833	0.0372225		0.0361111
0.0317476	0.0201867	0.0343382	0.0451389
0.0317476	0.0565962	0.0377308	0.0353894
0.0245032	0.0397293	0.0986331	0.0127672
0.030437	0.0787911	0.126543	0.03869
0.0180556	0.0796646	0.0435788	0.029208
0.030437	0.0180556	0.029208	0.0403734
0.0537645	0.00902778	0.0201867	0.0227795
0.0317476	0.0426335	0.0462992	0.0201867
0.0480824	0.0277778	0.030437	0.0180556
0.0558715		0.0787911	0.0290673
	0.0188654	0.0427915	0.00902778
0.0505611	0.0277778	0.0427915	0.0277778
0.0407421	0.0824783	0.0950578	0.0127672
0.0201867	0.0472273	0.030437	0.00902778
0.030437	0.0565962	0.0317476	0.00902778
0.0383016	0.0455589	0.0416667	0.0397293
0.0285483	0.0528736	0.0462992	0.0188654
0.0537645	0.0640284		0.0403734
0.0127672	0.0611427	0.0325501	0.0227795
0.0317476	0.0706834	0.0863404	0.0201867
0.0290673	0.0435788	0.0558715	0.055919
0.0127672	0.0416667	0.0277778	0.0722222
0.030437	0.0917561	0.106386	0.0180556
0.0165651	0.0245032	0.0165651	0.0127672
0.0788921	0.0201867	0.112748	0.0188654
0.0227795	0.0398323	0.091714	0.0317476
0.030437	0.0528736	0.0530012	0.0277778
0.0451389	0.0776599	0.0331302	0.0317476
0.0245032	0.00902778	0.0245032	0.0472273
0.0245032	0.0787911	0.0426335	0.0451389
0.030437	0.0426335	0.0580183	0.0451389
0.0480824	0.0398323	0.0496953	0.0180556
0.0317476	0.0245032	0.0505086	0.0245032
0.0270833		0.0343382	0.0201867
0.0353894	0.0398323	0.0377308	0.0451389
0.0325501	0.0398323	0.0570967	0.0188654
0.054442	0.06903	0.0948139	0.0397293
0.0270833	0.0343382	0.00902778	0.0615397
0.0180556	0.0201867	0.0462992	0.0472273
0.0528736	0.0305713	0.106002	0.0426956
0.0343382	0.0277778	0.0245032	0.054442
0.0245032	0.063836	0.0245032	0.0201867
0.0270833	0.029208	0.0227795	0.0460328
0.0285483	0.0245032	0.0488684	0.00902778
0.03869	0.0435788	0.0580183	0.0201867
0.0455589	0.0387958	0.0387958
0.0541667	0.0245032	0.0496953	0.0701423
0.0427915	0.00902778	0.114541	0.00902778
0.0325501	0.0838669	0.0740976
0.0776599	0.0426335	0.0766945	0.0201867
0.0397293	0.029208	0.0948139	0.0331302
0.0245032	0.0180556		0.0455589
0.0201867	0.0496953	0.0427915	0.0426956
0.0180556	0.1087	0.0353894	0.0201867
0.0325501	0.0912686	0.101859	0.0587617
0.0325501		0.0427915	0.0201867
0.0353894	0.0201867	0.029208	0.0317476
0.0180556	0.0705092	0.00902778	0.08125
0.0201867	0.0480824	0.0305713	0.0227795
0.0245032	0.0305713	0.0305713	0.03869
0.0227795	0.0776599	0.0165651	0.0180556
0.03869	0.0343382	0.0426335	0.0180556
0.0727843	0.0505086	0.0427915	0.0245032
0.0188654	0.0180556	0.0317476	0.0807469
0.0851679	0.0530012	0.0305713	0.0687535
0.0188654	0.0787911	0.0305713	0.0255344
0.0472273	0.0863404	0.029208	0.0227795
0.0397293		0.11993	0.0851679
0.0227795	0.0343382	0.0580183	0.0285483
0.030437	0.0766945	0.0739901	0.08125
	0.0331302	0.0427915	0.0687535
0.0325501	0.0255344	0.0462992	0.0165651
0.0843829	0.0668725	0.0317476	0.0862929
0.0245032	0.0718641	0.0227795	0.0227795
0.0426956	0.0245032	0.078115	0
0.0427915	0.0201867	0.0343382	0
0.0201867	0.029208	0.0462992	0.0201867
0.0180556	0.0462992	0.0980127	0.0180556
0.0325501	0.0435788	0.108884	0.0851679
0.00902778	0.0653295	0.0657232	0.0631944
0.0180556	0.0331302	0.0427915	0.0722222
0.0851679		0.0277778	0.0426956
	0.0290673	0.0331302	0.0227795
0.0727843	0.0427915	0.0766945	0.0138889
0.0245032	0.054442	0.0343382	0.0138889
0.0549138	0.0455589	0.0127672	0.0201867
0.0343382	0.0245032	0.0227795	0.0290673
0.0621324	0.0398323	0.106386	0.0480824
0.0701423	0.0277778		0.0201867
0.0138889	0.0245032	0.0127672	0.0201867
0.0245032	0.078115	0.0570967	0.0653295
0.056643	0.0863404	0.0454105	0.0277778
0.0460328	0.0908635	0.029208	0.00902778
0.0245032	0.0343382	0.10719	0.0180556
0.0180556	0.0343382	0.0580183	0.0255344
0.0788921	0.030437	0.0640284	0.0290673
0.0285483	0.0188654	0.0537645	0.0227795
0.0426956	0.0480824	0.0127672	0.0165651
0.0407421	0.0398323	0.0383016	0.0541667
0.0245032	0.0398323	0.0530012	0.0353894
0.0245032	0.0277778	0.0671747	0.0778181
0.0317476	0.0138889	0.0353894	0.0165651
0.0285483	0.0353894	0.0948139	0.0270833
0.0331302	0.0343382	0.0427915	0.0403734
0.0201867	0.0227795	0.0427915	0.0722222
0.054442	0.03869	0.0305713	0.0201867
0.030437	0.0530012	0.029208	0.0201867
0.0270833	0.0472273	0.0793067	0.00902778
0.0488684	0.0201867	0.0740976	0.0451389
0.0138889	0.0863404	0.00902778	0.0290673
0.030437	0.0227795	0.0343382
0.0343382	0.0683384	0.0454105	0.0245032
0.0285483	0.030437	0.0138889	0.0317476
0.0180556	0.0398323	0.0757295	0.0165651
0.0325501	0.0361111	0.0331302	0.0245032
0.0705092	0.0227795	0.0305713	0.0353894
0.0488684	0.0455589	0.113897	0.0270833
0.0180556	0.029208	0.0580183	0.0526405
0.0245032	0.0776599	0.0496953	0.0227795
0.0528736	0.0580183	0.0165651	0.0722222
0.030437	0.0565962	0.0353894	0.0255344
0.0565962	0.0735095	0.0227795	0.0426956
0.0317476	0.0343382	0.0796646	0.0180556
0.0201867	0.0427915	0.0343382	0.0245032
0.030437	0.03869	0.0537645	0.0819327
	0.0343382	0.0180556	0.0285483
0.0426956	0.029208	0.0620897	0.0201867
0.0472273	0.0528736	0.0343382	0.0451389
0.0317476		0.0426335	0.0188654
0.0180556	0.0779048		0.0180556
0.030437	0.0796646	0.112748	0.030437
0.0290673	0.0343382	0.0353894	0.0180556
	0.0426335	0.0427915	0.0227795
0.0397293	0.0643889	0.0917561	0.0180556
0.0317476	0.0618056	0.0343382	0.0180556
0.00902778	0.0245032	0.029208	0.0188654
0.0541667	0.0779048	0.0838669	0.0778181
0.0353894	0.0565962	0.0227795	0.0165651
0.0387958	0.0227795	0.0427915	0.0587617
0.0689321	0.00902778	0.0488684	0.0383016
0.0180556	0.030437	0.0530012	0.0270833
	0.0305713	0.0305713	0.0188654
	0.0387958	0.0948139	0.0165651
0.0407421	0.0580183	0.119155	0.055919
0.0127672	0.0245032	0.0997997	0.0201867
0.0317476	0.029208	0.0416667	0.0353894
0.030437	0.0838669	0.083316	0.0201867
0.0138889	0.0305713	0.0127672	0.0285483
	0.0472273	0.0435788	0.0451389
0.0860579	0.0245032	0.0343382
0.0245032	0.063836	0.0227795	0.0127672
0.0227795	0.106386	0.0343382	0.08125
	0.0180556	0.0165651	0.0727843
0.0407421	0.0331302	0.0343382	0.056643
0.0727843	0.0608739	0.0462992	0.0290673
0.00902778	0.0290673	0.029208	0.0541667
0.0180556	0.0343382	0.0343382	0.0771334
0	0.0331302	0.00902778	0.0701423
0.0138889	0.0505086	0.0331302	0.0138889
0.0245032	0.03869	0.0980127	0.0227795
0.00902778	0.0460328	0.112748	0.0486161
0.0245032	0.0881315		0.0165651
0.0317476	0.0331302	0.0620897	0.0201867
0.0317476	0.0721487	0.0435788	0.0245032
0.0343382	0.0285483	0.0580183	0.0403734
0.030437	0.0611427	0.0387958	0.0227795
	0.0201867	0.0227795	0.0188654
0.0285483	0.105272	0.0277778	0.0227795
0.0505611	0.0180556	0.102526	0.0201867
0.0407421	0.0620897	0.0757295	0.0245032
0.0201867	0.0387958	0.0740976	0.0227795
0.0407421	0.0343382	0.0435788	0.0451389
0.0407421	0.0343382	0.117353	0.0325501
0.0353894	0.0331302	0.0427915	0.0201867
0.0285483	0.0472273	0.0398323	0.055919
0.03869	0.00902778	0.0305713	0.0605602
0.0285483	0.0591094	0.0377308	0.0180556
0.0285483	0.0372225	0.0455589
0.00902778	0.0776599	0.00902778	0.0614299
0.0472273	0.0718641	0.0490063
0.0464448	0.0787911	0.0462992	0.0451389
0.0343382	0.0331302	0.0427915	0.0201867
0.0227795		0.0290673	0.0127672
0.0290673	0.0740976	0.0766945	0.0245032
0.0201867	0.0462992	0.029208	0.0245032
0.0361111	0.0331302	0.0398323	0.0317476
0.0403734	0.0290673		0.0766032
0.0505611	0.0776599	0.0317476	0.029208
0.0165651	0.0343382	0.0427915	0.0201867
0.0472273	0.0435788	0.0343382	0.0383016
0.0138889		0.0165651	0.0180556
0.0480824	0.0455589	0.101859	0.0180556
0.0549138	0.0668725	0.0343382	0.0201867
0.0488684	0.0776599	0.0426335	0.0127672
0.0387958	0.0245032	0.0188654	0.0472273
0.0472273	0.0537645	0.0343382	0.0353894
0.0397293	0.0343382	0.0325501	0.0201867
0.0245032	0.0343382	0.0343382	0.03869
0.0317476	0.0277778	0.0462992
0.030437	0.0750835	0.0426956	0.0138889
0.0387958	0.0819327	0.03869	0.0255344
0.0343382	0.0939786	0.0343382	0.0486161
0.0505086	0.0549138	0.0455589	0.0353894
0.0270833	0.0343382	0.106386	0.0460328
0.0245032	0.0398323	0.0427915	0.0201867
0.0227795	0.0472273	0.0948139	0.0201867
0.0245032	0.0464448	0.0353894	0.0245032
0.00902778	0.0970087	0.114147	0.0783738
0.0201867	0.0580183	0.0343382	0.0451389
0.0488684	0.0343382	0.12286	0.0317476
0.0353894	0.0245032	0.030437	0.03869
0.00902778	0.0180556	0.0894648	0.0317476
0.0285483	0.0739901	0.0666269	0.0180556
0.0285483	0.0451389	0.0227795	0.0687535
0.0270833	0.0255344	0.0127672	0.0317476
0.00902778	0.0591094	0.0343382	0.0138889
0.0325501	0.0343382	0.0462992	0.03869
	0.0331302	0.0530012	0.0270833
0.0587617		0.0305713	0.0480824
0.0353894	0.078115	0.10719	0.0361111
0.00902778	0.0377308	0.029208	0.0403734
0.0407421	0.0462992	0.0305713	0.0317476
0.0285483		0.0490063	0.0201867
0.0377308	0.0305713	0.104495	0.0807469
0.0666269	0.0343382	0.0416667	0.0862929
	0.0188654	0.0353894	0.0317476
0.030437	0.0343382	0.0343382	0.0480824
0.0407421	0.0331302	0.130663	0.0245032
0.0245032	0.0403734	0.0331302	0.0201867
0.0201867	0.0305713	0.0640284	0.0201867
0.0227795	0.0580183	0.0285483	0.0706834
0.0480824	0.0285483	0.0426335	0.0472273
0.0472273	0.0528736	0.0558715	0.0201867
0.0464448	0.0397293		0.0353894
0.0285483	0.0480824	0.0377308	0.0180556
0.0245032	0.030437	0.0558715	0.0201867
0.0541667		0.0138889	0.0201867
0.0290673	0.0611427	0.0794585	0.0201867
0.0127672	0.0180556	0.0305713	0.0460328
0.0472273	0.0824783	0.0398323	0
0.0227795	0.0397293	0.0580183	0.0270833
0.0353894	0.0398323	0.0435788	0.0227795
0.0705092	0.0427915	0.0435788	0.00902778
0.0565962	0.0331302	0.0451389	0.0403734
0.0317476		0.0188654	0.00902778
0.05952	0.0317476	0.0883938	0.0201867
0.0455589	0.056643	0.0620897	0
0.03869	0.0863404	0.0894648	0.0127672
0.0290673	0.029208	0.0549138	0.0201867
0.055919	0.0775915	0.0948139	0.0180556
0.0778181	0.0496953	0.0643889	0.0325501
0.030437	0.0939786	0.029208	0.0180556
0.0530012	0.0766945	0.0227795	0.0255344
	0.0398323	0.0188654	0.0722222
	0.00902778	0.0640284	0.0605602
0.0343382	0.0715817	0.0462992	0.0722222
0.0180556	0.0245032	0.0454105	0.0245032
0.0270833	0.0227795	0.0353894	0.0201867
0.0138889	0.0227795	0.029208	0.00902778
0.0325501	0.029208	0.0305713	0.0245032
0.0285483		0.0580183	0.0526405
0.0285483	0.0496953	0.0188654	0.0127672
0.0541667	0.0398323		0.0227795
0.0377308	0.0245032	0.0505086	0.0165651
0.0245032	0.0565962	0.0860579	0.0180556
0.0325501	0.0331302	0.0793067	0.0353894
0.0407421	0.029208	0.0662603	0.0372225
0.083232	0.0201867	0.0277778	0.0722222
	0.0435788	0.0721487	0.0127672
0.0245032	0.0455589	0.0640284	0.0201867
0.0325501	0.0480824	0.03869	0.0621324
0.0325501	0.0620897	0.0416667	0.0317476
0.0245032	0.00902778	0.00902778	0.0472273
0.0245032	0.0621324	0.030437	0.0227795
0.0285483	0.0201867	0.0353894	0.0397293
0.03869	0.0353894	0.0426335	0.0526405
0.0464448	0.0462992	0.104181	0.0180556
0.0472273	0.0343382	0.0454105	0.0255344
0.0472273	0.0551373	0.0621324	0.0201867
0.030437	0.0862929	0.0427915	0
0.0138889	0.0305713	0.0188654
0.0290673		0.0580183	0.0255344
0.0565962	0.0305713	0.0640284	0.0201867
0.03869		0.05952	0.0372225
0.0343382	0.054442	0.083316	0.0201867
0.0559922	0.063836	0.0570967	0.0290673
0.030437	0.0343382	0.0127672	0.0472273
0.0559922	0.0480824	0.0948139	0.0426956
0.05952	0.0454105	0.0480824	0.0180556
0.0270833	0.1087	0.0387958	0.0165651
0	0.0201867	0.0707788	0.0472273
0.0505611	0.0227795	0.0245032	0.0180556
0.0180556	0.029208	0.0343382	0.0255344
0.03869	0.0343382	0.11993	0.0255344
0.0343382	0.0618056	0.0331302
0.0245032	0.0537645	0.108884	0.0227795
0.0721487	0.0387958	0.0165651	0.0165651
0.030437	0.0377308	0.0796646	0.0245032
0.0317476	0.0750835	0.0740976	0.0862929
0.00902778	0.0343382	0.0462992	0.0727843
0.03869		0.0426335	0.0605602
0.0180556	0.0530012	0.0188654	0.029208
0.0464448	0.0180556	0.0462992	0.0201867
0.0201867	0.0277778	0.0372225	0.0165651
0.0325501	0.0180556	0.112748	0.0180556
0.0727843	0.0343382	0.0165651	0.0285483
0.0407421	0.0462992	0.0398323	0.0426956
	0.0558715	0.0305713	0.0460328
0.0407421		0.029208	0.0201867
	0.0530012	0.0127672	0.0701423
0.0847706	0.0558715	0.091714	0.0201867
0	0.0426335	0.0245032	0.0722222
0.0480824	0.0530012	0.00902778	0.0127672
0.030437	0.0245032	0.0305713	0.0587617
0.0180556	0.0611427	0.0180556	0.0687535
0.0505086	0.0138889	0.0377308	0.0722222
0.0776599	0.0255344	0.0331302	0.0227795
0.0317476	0.0188654	0.0558715	0.0426956
0.0317476	0.0353894	0.0201867	0.0451389
0.0464448	0.0343382	0.0180556	0.0165651
0.0464448	0.0454105	0.113789	0.0472273
0.0727843	0.0908635	0.0343382	0.0653295
0.0480824	0.0565962	0.0331302
	0.0738237	0.0188654	0.0472273
0.0455589			0.0290673
0.0537645	0.0611427	0.029208	0.0277778
0.0245032	0.029208	0.0558715	0.0180556
0.0398323	0.0387958	0.0894648	0.0270833
0.0317476	0.0188654	0.0343382	0.0486161
0.0325501	0.107264	0.0165651	0.0353894
0.0331302	0.0343382	0.0462992	0
0.0180556	0.0416667	0.0488684	0
0.0245032	0.0277778	0.0227795	0.0227795
	0.0841425	0.102526	0.0397293
0.0245032	0.0343382	0.0686763	0.00902778
0.0245032	0.0426335	0.0387958	0.0188654
0.0245032	0.0305713	0.113897	0.0277778
0.0530012	0.0858671	0.029208	0.0397293
0.0245032	0.0277778	0.0138889	0.056643
0.0353894		0.0188654	0.0255344
0.0397293	0.0464448	0.0426335	0.0255344
0.0488684	0.0455589	0.0165651	0.0407421
0.0843829	0.0398323	0.0496953	0.0227795
0.0201867	0.00902778	0.0427915	0.0472273
0.030437	0.0398323	0.0435788	0.0353894
0.0270833		0.0580183	0.0587617
0.029208	0.0277778	0.0621324	0.0270833
0.0188654	0.0426335	0.0127672	0.0361111
0.0505611	0.0462992	0.0343382	0.0270833
0.0398323	0.0127672		0.0270833
0.0180556	0.0480824
0.0505611	0.0331302	0.0980127	0.0353894
0.0180556	0.0565962	0.0387958	0.0722222
0.0165651	0.054442	0.0343382	0.0270833
0.00902778	0.0838669	0.0305713	0.0480824
0.0245032	0.0464448	0.0877449	0.0201867
0.0426956		0.0353894	0.0227795
0.0317476	0.0227795	0.0950578	0.0180556
0.0788921	0.0862929	0.0305713	0.0138889
	0.0427915	0.0435788	0.0201867
0.03869	0.0353894	0.0398323	0.0188654
	0.0343382	0.0426335	0.0451389
0.0343382	0.0647027	0.0558715	0.0165651
0.0180556	0.0398323	0.0427915	0.0862929
0.0180556	0.0863404	0.0948139
0.0472273	0.0462992	0.0715817	0.0605602
0.0227795	0.0180556	0.0570967	0.0245032
	0.0305713	0.102526	0.0127672
0.0472273	0.0530012	0.0398323	0.0180556
0.0188654	0.0127672	0.0305713	0.0587617
