# Supplementary material for: Multiplexed expansion revealing for imaging multiprotein nanostructures in healthy and diseased brain
Source: Nat Commun. 2024 Nov 9;15:9722. doi: 10.1038/s41467-024-53729-w (PMC11550395; doi:10.1038/s41467-024-53729-w)
Supplement: Supplementary file 4 — Source Data [file 41467_2024_53729_MOESM4_ESM.zip › post_acceptance/multiExR_sourcedata_figS2.xlsx]

## Sheet: EDFig2b
	SynGAP							Bassoon
Round 1	22.8606	19.89	20.9281	21.722	22.1742	21.2402	19.5448	12.9555	12.388	11.7128	12.6583	12.3586	11.1032	12.997
Round 1, strip	9.72592	8.24669	6.15043	8.54865				4.19137	3.67373	3.67724	3.70752
Round 2	21.1253	26.4498	18.5265	19.0111	20.7387	18.8588	18.328	13.5172	13.9497	11.1377	12.1718	14.2637	11.4888	11.8854
Round 2, strip	8.07009	6.10189	4.2213	5.7862				3.30702	3.23562	3.07255	3.15224
Round 3	21.8799	17.562	18.8286	19.3194	18.8889	16.7711	17.1539	14.3364	12.4737	10.9543	12.0877	12.4484	10.8839	11.7305
Round 3, strip	7.52128	6.39481	6.13342	5.35525				3.39282	3.24493	3.37336	3.133
Round 4	21.4359	16.7003	17.3566	19.636	16.7421	15.1937	15.6753	12.136	11.8392	10.2111	11.1727	10.1273	10.3702	10.7952
Round 5	18.9657	17.7227	16.9531	17.1644	15.531	17.8066	17.0257	13.0706	11.5321	11.141	11.6715	8.84083	9.93244	10.4635
Round 6	19.9855	17.2885	17.8772	18.3962	18.3417	17.2999	18.9479	8.26375	9.03931	7.35399	7.64353	8.61154	8.44302	9.68846
Round 7	20.1732	16.9861	16.2171	15.2023	16.1787	17.8295	17.1994	9.46846	8.36645	7.88636	7.15479	7.06152	7.54239	8.52535

## Sheet: EDFig2c
	SynGAP							Bassoon
Round 1	5828.28	5329.77	5468.8	5314.88	5489.69	5054.77	5019.95	252.704	278.49	314.432	314.041	390.768	276.54	324.06
Round 2	4189.48	3445.68	3878.35	2588.97	4209.15	3458.32	2789.18	460.224	327.819	372.256	290.412	372.034	315.743	342.716
Round 3	4176.27	3670.15	3789.38	4058.36	3810.72	3564	2761.88	473.745	393.516	450.817	482.91	463.367	285.33	414.302
Round 4	1481.28	1638.6	2768.83	2120.03	1328.14	1737.13	3022.2	249.026	308.672	336.103	370.614	315.075	249.056	341.426
Round 5	1302.12	2488.51	2268.88	2471.69	3041.8	3202.93	3101.28	136.643	173.841	497.172	218.387	210.843	411.333	492.542
Round 6	2038.22	2664.96	2052.78	2365.74	2795.38	2408.85	1895.73	198.001	245.761	166.262	248.557	291.192	149.072	159.651
Round 7	1437.46	1948.78	2102.81	1817.24	1917.08	1687.92	1392.5	110.903	131.166	197.883	146.315	206.275	164.43	158.306

## Sheet: EDFig2d
	Round 1	Round 1, Strip + Re-stain	Round 2	Round 2, Strip + Re-stain	Round 3	Round 3, Strip + Re-stain	Round 4	Round 5	Round 6	Round 7
ROI1	168.57		115.074		154.115		58.286	50.416	63.999	45.556
ROI2	142.563		58.739		126.492		46.366	67.421	55.343	57.232
ROI3	301.065	132.763	145.804	72.661	205.384	77.008	108.225	109.398	69.124	96.183
ROI4	171.314	79.345	84.477	40.232	123.187	52.533	62.728	58.303	56.725	50.525
ROI5	191.716		108.074		146.834		76.121	89.643	72.52	72.642
ROI6	205.538	119.974	124.038	32.566	135.103	79.054	77.601	88.611	68.412	72.234
ROI8	190.897	96.092	94.419	44.364	138.086	67.315	78.467	84.427	61.379	68.863
