# Supplementary material for: Multiplexed expansion revealing for imaging multiprotein nanostructures in healthy and diseased brain
Source: Nat Commun. 2024 Nov 9;15:9722. doi: 10.1038/s41467-024-53729-w (PMC11550395; doi:10.1038/s41467-024-53729-w)
Supplement: Supplementary file 4 — Source Data [file 41467_2024_53729_MOESM4_ESM.zip › post_acceptance/multiExR_sourcedata_figS3.xlsx]

## Sheet: EDFig3b
1-1-strip	1-2	1-2-strip	1-3	1-3-strip	1-4	1-4-strip	1-5	1-5-strip	1-6	1-6-strip	1-7	1-7-strip	1-8	1-8-strip	1-9	1-9-strip	1-10
0.054167	0.018865	0.038796	0.074098	0.036111	0.06154	0.018056	0.117361	0.03313	0.020187		0.106502	0.047314	0.072222	0.018056	0.099429	0.030437	0.045139
0.057806	0	0.028548	0.055919	0.054167	0.045411	0.088533	0.111046	0.158274	0.018865	0.027083	0.022779	0.055919	0.027083	0.053001	0.104686	0.025534	0.046445
0	0.020187	0.045559	0.050561	0.054167	0.038302	0.009028		0.100193	0.071582		0.072222	0.087668	0.039729	0.03869	0.087745	0.097232	0.020187
0.025534	0.018865	0.016565	0.03869	0.054167	0.064389	0.111477	0.035389	0.045559	0.029067	0.071582	0.061806	0.090278		0.018056	0.07738	0.075694
0.039729	0.030571	0.009028	0.047227	0.018056	0.056284	0.06143	0.024503	0.038796	0.022779	0.036111	0.009028	0.020187	0.046299	0.018056	0.087745	0.103117	0.030437
0.018056	0.027083	0	0.028548	0.027083	0.090278	0.113109	0.03869	0.054167	0.013889	0.045411	0.083232	0.083333	0.053001	0.009028	0.090728	0.140066	0.054167
0.009028	0.063836	0.038302	0.022779	0.018056	0.058762	0.038796	0.013889	0.055137	0.024503	0.056284	0.018056	0.027083	0.03869	0.041667	0.090728	0.091311	0.048616
0.028548	0.031748	0.054167	0.054167	0.036111	0.045411	0.018056	0.066627	0.038796	0.03869	0.172706	0.039729	0.06591	0.037222	0.047227	0.077905	0.116387	0.068338
0.045139	0.027778	0.016565	0.030437	0.018056	0.020187	0.036111	0.12868	0.056284	0.07738		0.029208	0.078374	0.038302	0	0.082921	0.029208	0.024503
0.054167	0.027083	0.009028	0.051069	0	0.054167	0.075694	0.045559	0.102933	0.068676		0.089465	0.133745	0.053001	0.11607	0.09134	0.116387	0.03255
0.027083	0.03313	0.095614		0.036111	0.045559	0.061806	0.218627	0.038796	0.058416	0.074539	0.018056	0.027083	0.016565	0.020187	0.072784	0.10719	0.030437
0.063194	0.022779	0.051069	0.020187	0.030571	0.07766	0.037222	0.045559	0.127025	0.101122	0.042696	0.018056	0.103712	0.047314	0.009028	0.053001	0	0.027778
0.025534	0.030571	0.027083	0.013889	0.045139	0.047314	0.022779	0.099391	0.056284	0.100272	0.057097	0.029208	0.152185	0.072784	0.036111	0.137892	0.072784	0.037222
0.063836	0.009028	0.036111	0.048082	0.045139	0.03313	0.045411	0.034338	0.016565	0.030437	0.040373	0.07766	0.106884	0.030437	0.11607	0.185521	0.102933
0.030437	0.025534	0.009028	0.024503	0.056643	0.095967	0.009028	0.084383	0.083232	0.022779	0.109196	0.035389	0.090278	0.099306	0.018056	0.036111	0.082825	0.07738
0.009028	0.022779	0.009028	0.05952	0.042792	0.029208	0.009028	0.031748	0.095967	0.065329	0.037222	0.063194	0.131749	0	0.030437	0.084142	0.054914	0.018865
0.087745	0.029208	0.018056	0.029208	0.056643	0.040373	0.03255	0.028548	0.104585	0.079665		0.092066	0.06143	0.031748	0.016565	0.08175	0.113118	0.048616
0.027083	0.048082	0.009028	0.018056	0.022779	0.035389	0.045559	0.136368	0.074445	0.036111	0.036111	0.027083	0.027778	0.093894	0.054442	0.100678	0.136232	0.03869
0.093588	0.018056	0.016565	0.065329	0.053001	0.047227	0.045139	0.214588	0	0.009028	0.06626	0.018056	0.045139	0.045411	0.022779	0.075729	0.058416	0.024503
0.112202	0.03255	0.048616	0.029208	0.016565	0.049695	0.03869	0.038796	0.069444	0.042696	0.022779	0.072222	0.136368	0.072222	0.03255	0.091785	0.136232	0.037222
0.063194	0.045139	0.038796	0.064134	0.013889	0.030437	0.099391	0.042633	0.038796	0.112569	0.055919	0.071753	0.06143	0.022779	0.06143	0.055137	0.049695	0.016565
0.009028	0.03869	0.060874	0.018056	0	0.040373	0.027083	0.1685	0.055137	0.022779	0.174637	0.085867	0.162751	0.039729	0.027083	0.073546	0.050561	0.020187
0.053001	0.029208	0.045559	0.047227	0.018056	0.025534	0.054167	0.042633	0.057097		0.071582	0.055919	0.094773	0.045139	0.066565	0.077905	0.056284	0.08125
0.039729	0.045411	0.022779	0.012767	0.027083	0.042792	0.038796	0.082429	0.038796	0.040742	0.028548	0.009028	0.022779	0.009028	0.058416	0.117361	0.08338	0.020187
0.009028	0.063836	0.049695	0.084383	0.045139	0.039832	0.036111	0	0.09134	0.030437	0.009028	0.08338	0.072222	0.020187	0.107693	0.211232	0.08125	0.046033
0.009028	0.03313	0.063836	0.022779	0.055919	0.013889	0.027083	0.051069	0.108333	0.030437		0.029208	0.099306	0.049006	0.041667	0.079459	0.08125	0.036111
0.028548	0.018056	0.045139	0.009028	0.089465	0.055556	0	0.037222	0.068338	0.027778	0.022779	0.070509	0.049006	0.018056	0.085168	0.102086	0.086058	0.11818
0.020187	0.009028	0.038796	0.070509	0.056596	0.052641	0.046033	0.027083	0.078272	0.064028	0.100272	0.068676	0.027083	0.097232	0.077133	0.090278	0.078272	0.040373
0.018056	0.030571	0.016565	0.055137	0.047227	0.055556	0.045411	0.03869	0.087624	0.079665	0.174637	0.045139	0.027083	0.045411	0.053001	0.166782	0.03313	0.022779
0.063194	0	0.009028	0.0651	0	0.054442	0.040373	0.125326	0.027778	0.03313	0.047227	0.018056	0.027083	0.085645	0.022779	0.06903	0.056596	0.031748
0.038302	0.012767	0.031748	0.083232	0.009028	0.080394	0.060874	0.127672	0.061806	0.039729	0.055137	0.048616	0.144211	0.040742	0.096966	0.100678	0.1329	0.085645
0.027083	0.020187	0.03313	0.066627	0.045139	0.03869	0.082825	0.209981	0.030437	0.027083	0.052641	0.034338	0.11107	0.049006	0.113789	0.161318	0.087624	0.018056
0.063836	0.038302	0.009028	0.045139	0		0.06143	0.045411	0.036111	0.020187	0.048616	0.030437	0.111667	0.046033	0.03313		0.06626	0.027083
0.036111	0.018056	0	0.036111	0.036111	0.027083	0.055556	0.083232	0.027083	0.072784	0.009028	0.06626	0.090278	0.050561	0.060874	0.029208	0.072784	0.037222
0.009028	0.037222	0	0.074098	0.027778	0.047227	0.074539	0.18268	0.077592	0.029208	0.027083	0.072222	0.092142	0.012767	0.018056	0.120604	0.082429	0.046033
0.087745	0.031748	0.030437	0.028548	0.018056	0.029067	0.03255	0.066873	0.041667	0.053001	0.129846	0.045139	0	0.048082	0.013889	0.08175	0.08125	0.054914
0.093588	0.018056	0.063194	0.016565	0.036111	0.028548	0.060874		0.108333	0.009028	0.071582	0.022779	0.144211	0.009028	0.037222	0.095243	0.009028	0.03869
0.055919	0.027083	0.038796	0.028548	0.018056	0.100272	0.087624	0.022779	0.057004	0.029208	0.063194	0.027778	0.030437	0.090278	0.018056	0.206235	0.053001	0.064703
0	0.016565	0.051069	0.068338	0.055919	0.055137	0.045139	0.121914	0.072784	0.071864	0.040373	0.036111	0.090355		0.067175	0.121748	0.106884	0.100934
0.047227	0.018056	0.03313	0.018056	0.009028	0.053001	0	0.042696	0.065723	0.089583	0.018056	0.029067	0.048616	0.045139	0.022779	0.027778	0.013889	0.031748
0.045139	0.013889	0.018056	0.084383	0.054167	0.09765	0.040373	0.069618	0.03869	0.022779	0.117708	0.06626	0.009028	0.082429	0.027083	0.083867	0.113789	0.047227
0.046033	0.045139	0.064703	0.024503	0.022779	0.045139	0.045139	0.024503	0.041667	0.047227	0.022779	0.03255	0.072784	0.047227	0.071753	0.090278	0.013889	0.055137
0.055919	0.03313	0.030437	0.031748	0.058135	0.071864	0.084771	0.027083	0.031748	0.027778	0.030437	0.045139	0.099429	0.062132	0.06143	0.104686	0.075694	0.020187
0.03869	0.027083	0	0.018056	0	0.028548	0.054167	0.030437	0.049695	0.040742	0.059451	0.027083	0.094327	0.046299	0.049695	0.090728	0.055919	0.028548
0.018056	0.016565	0.030437	0.031748	0	0.064389	0.045139	0.03255	0.112569	0.022779	0.048616	0.009028	0.013889	0.038796	0.086764	0.064703	0.012767	0.045139
0.020187	0.027083	0.068754	0.024503	0.045559	0.029067	0.036111	0.034338	0.058416	0.027778	0.104686	0.027778	0.038796	0.120941	0.056643	0.041667	0.099429	0.018056
0.049695	0.016565	0.013889	0.049695	0.053001	0.049695	0.076694	0.009028	0.056284	0.075694	0.072222	0.076534	0.103014	0.055137	0.045559	0.090037	0.136232	0.054167
0.085867	0.027083	0.045559	0.03869	0.042696	0.042633	0.040373		0.058416	0.042696		0.06626	0.047227	0.012767	0.036111	0.090278	0.076231	0.066565
0.03255	0.029208	0.03313	0.031748	0.063495	0.035389	0.076694		0.009028	0.097009	0	0.06626	0.155844	0.045411	0.024503	0.111838	0.071582	0.049695
0.053001	0.024503	0.009028		0.03313	0.048616	0	0.121914	0.042792	0.060874	0.063194	0.063495	0.087668	0.063194	0.058416	0.072149	0.098633	0.065329
0.027083	0.020187	0.038796	0.018056	0.054442	0.03869	0.046033	0.078115	0.042633	0.06903	0.024503	0.03313	0.114193	0.047227	0.042633	0.03869	0.100272	0.108333
0	0.016565	0.009028	0.075729	0.047227	0.030437	0.056284	0.016565	0.068754	0.036111	0.189686	0.089465	0.027778	0.016565	0.037222	0.090278	0.013889	0.03255
0.040373	0.016565	0.045559	0.07738	0.047227	0.0651	0.03255	0.116269	0.101807	0.029208	0.177132	0.072222	0.097232	0.018865	0	0.08125	0.053001	0.045139
0.031748	0.038796	0	0.055919	0.054167	0.100272	0.049695	0.055919	0.020187		0.083867	0.022779	0.079459	0.034338	0.022779	0.074098	0.094455	0.027778
0.053001	0.009028	0.042696	0.090278	0.018056	0.083232	0.042633	0.036111	0.068754	0.064703	0.027083	0.06626	0.10719	0.022779	0.040373	0.091785
0.022779	0.034338	0.050509	0.031748	0.056643	0.050509	0.092598	0.121514	0.061806	0.049006	0.091756	0.063194	0.090278	0.048082	0.077133	0.083867	0.103117	0.109828
0.030437	0.036111	0.057097	0.022779	0.045559	0.027083	0.071582	0.085312	0.085267	0.030437	0.018056	0.055992	0.049006	0.030437	0.022779	0.221374	0.071582	0.018056
0.045139	0.039729	0.022779	0.013889	0.016565	0.048082	0.037222	0.045559	0.053001		0.046445	0.083232	0.135561	0.03869	0.053765	0.067135	0.121112	0.047227
0.03255	0.036111	0.016565	0.052641	0.009028	0.077818	0	0.105667	0.03313	0.102933	0.048616	0.06626	0.016565	0.037222	0.100272	0.057097	0.123611	0.030437
0.035389	0.040742	0.009028	0.09134	0.050509	0.079665	0.016565	0.163801	0.057004	0.039729	0.10719	0.08338	0.06056	0.052924	0.062132	0.016565	0.027778	0.024503
0.063194	0.046033	0.038796	0.117779	0.076694	0.056284	0.054167	0.102933	0.110275		0.067175		0.018056	0.009028	0.045139	0.168726	0.056284	0.084142
0.009028	0.024503	0.009028	0.013889	0.036111	0.020187	0.042696	0.03255	0.061806	0.053001	0.113789	0.063836	0	0	0.050509	0.08175	0.118742	0.024503
0.030437	0.018056	0.034338	0.018056	0.055137	0.047314	0.054167	0	0.100599	0.029208	0.009028	0.018056	0.128778	0.063194	0.071753	0.025534	0.075694	0.024503
0.009028	0.030437	0.022779	0.07766	0.027778	0.058135	0.06209	0.133294	0.102933	0.027778	0.088913	0.076534	0.079459	0	0.063495	0.082921	0.08338	0.018056
0.028548	0.036111	0.016565	0.076603	0.056643	0.020187	0	0.039832	0.042633	0.03313	0.073546	0.055919	0.071582	0.039729	0.022779	0.072222	0.063836	0.012767
0.054167	0.045139	0	0.040373	0.013889		0.040373	0.035389	0.085312	0.027778		0.054167	0.042633	0.045559	0.051069	0.064389	0.107693	0.042696
0.085867	0.016565	0.009028	0.018056	0.049695	0.049695	0.045139		0.055137	0.083867	0.071582	0.063194	0.099391	0.048082	0.022779	0.112202	0	0.027778
0.028548	0.020187	0.055137	0.020187	0.053001	0.064703	0.049695	0.054914	0.136426	0.027083	0.132673	0.013889	0.041667	0.009028	0.042696	0.090728	0.08175	0.028548
0.099429	0.031748	0.009028	0.073824	0.045559	0.077293	0	0.016565	0.045139	0.013889	0.177132	0.03255	0.027083	0.037222	0.055556	0.137319	0.054167	0.020187
0.022779	0.022779	0.063194	0.018056	0.029208	0.085867	0.027083	0.070683	0.0651	0.096966	0.099429	0.027778	0.140936	0.030571	0.094455	0.123574	0.080328	0.045139
0	0.022779	0.016565	0.022779	0.016565	0.10922	0.10719	0.226235	0.039729		0.027083	0.027778	0.070683	0.03313	0.025534	0.189798	0.049695	0.03869
0.077905	0.035389	0.016565	0.070509	0.024503	0.100272	0.061806	0.03869	0	0.022779	0.07738	0.065329	0.090278	0.047227	0	0.090728	0.06903	0.047227
0.027083	0.016565	0.063836	0.03869	0.045139	0.040373	0.055137	0.041667	0.03313	0.036111	0.036111	0.009028	0.058416	0.045411	0.11607	0.082429	0.140066	0.117361
0.037222	0.009028	0.016565	0.070142	0.036111	0.037222	0.073824	0.057806	0.055556	0.053001	0.068754	0.009028	0.155844	0.03869	0.082429	0.111838	0.073546	0.076231
0.018056	0.03869	0.038796	0.009028	0.042792	0.100272	0.069444	0.073546	0.029208	0.045559	0.045559	0.016565	0.112748	0.020187	0.020187	0.095058	0.082825	0.045139
0	0.063836	0.038796	0.082921	0.018056	0.025534	0.071582	0.045139	0.041667	0.020187	0.038302	0.038302	0.056284	0.045411	0.024503	0.126389	0.078272	0.063194
0.031748	0.039729	0.016565	0.039729	0.067135	0.025534	0.036111	0.045139	0.072784	0.111111	0.045139	0.046445	0.06903	0.031748	0.11607	0.091311	0.103117	0.06143
0.055919	0.045139	0.063194	0.018056	0.009028	0.027083	0	0.035389	0.066565	0.009028	0.067175	0.022779	0.158364	0.03869	0.013889	0.07738	0.09134	0.057097
0.045139	0.034338	0.051069	0.022779	0.027778	0.09765	0.029208	0.063836	0.138236	0.060874	0.030437	0.072222	0	0.05952	0.027778	0.054167	0.012767	0.052924
0.018056	0.018056	0.038796	0.013889	0	0.06143	0.071582	0.052641	0.051069	0.009028	0.072222	0.061806	0.009028	0.046033	0.009028	0.129405	0.123611	0.092947
0.03869	0.036111	0.009028	0.059451	0.047227	0.027083	0.055871	0.134208	0.100193	0.016565	0.06154	0.028548	0	0.045411	0.040373	0.07766	0.085583	0.037222
0.022779	0.018056	0.016565	0.037222	0.042792	0.048082		0.053765	0.051069	0.016565	0.106002	0.055992	0.027083	0.046299	0.027778	0.151836	0.06143	0.082825
0.045139	0.036111	0.045559		0.027083	0.10922	0.038302	0.057097	0.083333	0.020187		0.018056	0.171765	0.060874	0.036111	0.08338	0.111293	0.03313
0	0.036111	0.016565	0.036111	0.036111	0.040373	0.054167	0.045559	0.051069	0	0.071582	0.063836	0.078272	0.038796	0.048082	0.087202	0.081983	0.03869
0.036111	0.027778	0.036111	0.06143	0.029208	0.009028	0.009028	0.102933	0.054167	0.016565	0.061806	0.070142	0.03313	0.039832	0.03869	0.07738	0.093894	0.025534
0.045139	0.020187	0.016565	0.022779	0.039729	0.047227	0.009028	0.009028	0.030437	0.086293	0.027083	0.067175	0.111046	0.03869	0.06626	0.073546	0.022779	0.063194
0.036111	0.012767	0.009028	0.034338	0.046299	0.037731	0	0.03869	0.108333	0.029208	0.091311	0.027778	0.059451	0.045139	0.10922	0.065723	0.060874	0.027083
0.077905	0.03313	0.049695	0.052641	0.047227	0.052874	0.027083	0.031748	0.043579	0.068338	0.069444	0.009028	0.047227	0.084625	0.070608	0.085867	0.147647	0.062132
0.029067	0.027083	0.013889	0.018056	0.047227	0.045139		0.045139	0.13308	0.027083	0.203871	0.038302	0.045559	0.024503	0.048082	0.202365	0.075084	0.012767
0.009028	0.038302	0.038796	0.036111	0.038796	0.090278	0.03313	0.009028	0.057806	0.034338	0.027778	0.079665	0.090278	0.071864	0.069618	0.09134	0.054167	0.048868
0.03869	0.054914	0	0.022779	0.079459	0.018056	0.054167	0.068338	0.150252	0.055137	0.063194	0.027778	0.102086	0.045411	0.027083	0.11293	0.073509	0.068932
0.046033	0.052641	0	0.075729	0.047227	0.059451	0.041667	0.154364	0.056284	0.009028	0.082825	0.06903	0.099306	0.084383	0.09134		0.045139	0.053001
0.054167	0.057097	0.012767	0.06903	0.054167	0.025534	0.030437	0.024503	0.093079	0.080328		0.018056	0.140149		0.111838	0.090278	0.074445	0.03255
0.022779	0.012767	0.013889	0.045139	0.009028	0.025534	0.03255		0.063194	0.06903		0.072784	0.08125	0.020187	0.077905	0.027083	0.068754	0.022779
0.054442	0.03869	0.022779	0.03869	0.050561	0.020187	0.06143	0.053001	0.020187	0.050561	0.10719	0.063194	0.154192	0.065329	0.030437	0.082429	0.070683	0.117361
0.027083	0.054167	0.016565	0.03869	0.094253	0.042792	0.071582	0.117708	0.074445	0.047227	0	0.027778	0.090278	0.035389	0.029208	0.159028	0.065723	0.028548
0.022779	0.045139	0.027083	0.024503	0.054167	0.054914	0.061806	0	0.03869	0.077133	0.055556	0.03255	0.090278	0.045559	0.048616	0.013889	0	0.027083
0.045559	0.046299	0.024503	0.055919	0.054167	0.09134	0.063194	0.055137	0.072222	0.048616	0.022779	0.049695	0.025534	0.070779	0.03313	0.073546	0.055556	0.030437
0.071864	0.027083	0.016565	0.022779	0.03313	0.073546	0.036111	0.035389	0.018056	0.030437	0.047227	0.081933	0.250574	0.03869	0.027778	0.053765	0.06143	0.035389
0.020187	0.046033	0.039832	0.018056	0.045559	0.047227	0.063194	0.068338	0.106884	0.031748		0.067135	0.155844	0.066565	0.09134	0.060874	0.056284	0.030571
0.063194	0.041667	0.045559	0.028548	0.063194	0.103117	0.074539		0	0.022779		0.022779	0.074539	0.049006	0.053765	0.126024	0.076603	0.047227
0.018056	0.020187	0	0.040373	0.054167	0.029067	0.03313	0.045559	0			0.045139	0.09134	0.0651	0.053001	0.112202	0.058416	0.052641
0.045139	0.018865	0.034338	0.082429	0.045139	0.056284	0.055137	0.068754	0.09134	0.073824	0.024503	0.029208	0.072784	0.038302	0.103117	0.14637	0.074098	0.018865
0.048082	0.018056	0.029208	0.038796	0	0.057004	0.030437	0.051069	0.041667	0.049695	0.174116	0.071753	0.129941	0.030437	0.027083	0.111838	0.071753	0.027083
0.037222	0.030437	0.009028	0.045559	0.039729	0.06056	0.112569	0.049695	0.03313	0.080394	0.03313	0.090821	0.159329	0.020187	0.046445	0.213503	0.094773
0.045139	0.037222	0.018056	0.03869	0	0.040373	0.082825	0.153835	0.068338	0.099391	0.055556	0.041667	0.027083	0.048082	0.055919	0.072222	0.09765	0.024503
0.027083	0.048616	0.038796	0.042792	0.053001	0.068338	0.045411	0	0.102933	0.022779	0.009028	0.057806	0.099306		0.103512	0.045139	0.075694	0.016565
0.063194	0.036111	0.038796	0.042696	0.047227	0.012767	0.009028		0.098567	0.087668	0.082825	0.063194	0.045139	0.030437	0.038302	0.173997	0.095243	0.084142
0.063194	0.054914	0.047227	0.028548	0.013889	0.06056	0.027083	0.046033	0.102933	0.047227	0.172586	0.068338	0.115956	0.053001	0.103117	0.103117	0.082429	0.020187
0.03255	0.045139	0.028548	0.031748	0.079307	0.077133	0.078272	0.024503	0.042633	0.042696	0.056284	0.072222	0.064028	0.030437	0.029067	0.211232	0.1329	0.027778
0.055919	0.027083	0.018056	0.024503	0.047227	0.081983	0.098885	0.090821	0.031748	0.022779	0.009028	0.035389	0.063194	0.066565	0.036111	0.147479	0.1329	0.03869
0.028548	0.030571	0.009028	0.072784	0.030437	0.071352	0.038302	0.027083	0.038302		0.055556	0.025534		0.049006	0.049695	0.095243	0.053001	0.030437
0.027083	0.016565	0.036111		0.009028	0.046033	0.055556	0.136368	0.082825	0.027778	0.048616	0.036111	0.041667	0.064028	0.025534	0.054914	0.052874	0.068338
0.018056	0.018056	0.013889	0.037222	0.009028	0.018056	0.061806	0.06143	0.13308	0.142875	0.037222	0.063194	0.099306	0.016565	0.018056	0.082429	0.104585	0.075694
0.036111	0.03869	0.063194	0.018056	0.009028	0.027083	0.055137	0.038302	0.03313	0.009028	0.183792	0.070142	0.03869	0.024503	0.095243	0.190441	0.029208	0.028548
0.063194	0.020187	0.022779	0.048616	0.027778	0.03255	0.025534	0.097222	0.091118	0.009028	0.018056	0.074098	0.107529	0.050561	0.09134	0.013889	0.071582	0.06056
0.018056	0.063836	0.053001	0.022779	0.054167	0.040742	0.113109	0.022779	0.056284	0.009028	0.041667	0.054167	0.030437	0.038302	0.018056	0.109592	0.080394	0.018056
0.030437	0.009028	0.009028	0.045139	0	0.10922	0.049695	0.040373	0.083867	0.103865	0.037222	0.009028	0.018056	0.055919	0.047314	0.040373	0.103117	0.063194
0.036111	0.018056	0.057097	0.070142	0.054167	0.052874	0.040373	0.079459	0.029208	0	0.012767	0.079665	0.088394	0.022779	0.042633	0.07766	0.09134	0.054167
0.016565		0.07738	0.018056	0.056643	0.066565	0.055556		0.03313	0.065329	0	0.049695	0.020187	0.03313		0.074445	0.090278	0.108333
0.036111	0.016565	0.018056	0.070509	0.045139	0.055556	0.020187	0.009028	0.042633	0.041667	0.071582	0.083821	0.099306	0.030571	0.016565	0.168726	0.049006	0.057806
0.030437	0.048082	0.022779	0.024503	0.063194		0.046033	0.03313	0.117361	0.061806	0.009028	0.063194	0.139182	0.03255	0.025534	0.082429	0.06626	0.027778
0.009028	0.045139	0.045559	0.064703	0.03869	0.055137	0.045139	0.217111	0.045559	0.060874	0.07738	0.029208	0.020187	0.039729	0.049695	0.083232	0.06056	0.027083
0.045139	0.050509	0.038796	0.062132	0.045139	0.018056	0.074539	0.043579	0.058416		0.039729	0.06626	0.08125	0.025534	0.009028	0.098885	0.06143	0.027083
0.093588	0	0.022779	0.028548	0.045559	0.077852	0.041667	0.027083	0.077852	0.034338	0.082825	0.03255	0.135417	0.046033	0.073546	0.192456	0.093151	0.024503
0.063194	0.050509	0.016565	0.055992	0.038796	0.046033	0.074539	0.054914	0.03313	0.06143	0.027083	0.046445	0.009028	0.018056	0.029208	0.18357	0.050561
0.038796	0.037222	0.040742	0.037222	0.013889	0.052924	0.027083	0.06903	0.136615	0.029208	0.061806	0.08125	0.090728	0.06056	0.049695	0.111838	0.063495	0.027083
0.031748	0.009028	0.055137		0.045139	0.03255	0.040373	0.025534	0.138236		0.082921	0.022779	0.070029	0.016565	0.045411	0.102933	0.074445	0.038302
0.018056	0.031748	0.030437	0.016565	0.045559	0.073546	0.03313	0.045139	0.03255	0.072149	0.038796	0.038796	0.103014	0.045411	0.016565	0.090728	0.082429	0.016565
0.063194	0.030437	0.031748	0.067175	0.047227	0.027083	0.038302	0.03313	0.056284	0.047227		0.055871	0.08338	0.03313	0.058018	0.082429	0.071864	0.053001
0.063194	0.051069	0.047227	0.054442	0.054167	0.068338	0.046033	0.074445	0.03313		0.022779	0.045139	0.108333	0.066565	0.041667	0.08175	0.08175	0.030437
0.018865	0.009028	0.052641	0.072784	0	0.020187	0.037222	0.042792	0.129846	0.035389	0.030437	0.074098	0.107569	0.049006	0.025534	0.063836	0.076694	0.059451
0.063836	0.030571	0.054914	0.065329	0.071352	0.036111	0.037222	0.054167	0.056284	0.053001		0.092598	0.022779	0.022779	0.075462	0.077905	0.083333	0.057806
0.045139	0.03255	0	0.07738	0	0.025534	0.061806		0.06056	0.056284	0.03313	0.038302	0.090037	0.009028	0.107693	0.063194	0.10719	0.054914
0.039729	0.036111	0.012767	0.036111	0.024503	0.03313	0.018056	0.099391	0.104585		0.051069	0.08125	0.090278	0.068754	0.042792	0.013889	0.03313	0.025534
0.075784	0	0.050509	0.016565	0.049695	0.062461	0.018056	0.009028	0.039832	0.054914	0.058416	0.063194	0.055137	0.082182	0.029208	0.151414	0.068754	0.018865
0.047227	0.035389	0.028548	0.077592	0.045139	0.018056	0.030437	0.046299	0.078272	0.009028	0.071582	0.063194	0.061806	0.030437	0.03255	0.054167	0.054914	0.024503
0.045139	0	0.03869	0.042696	0.053001	0.100272	0.055556	0.107529	0.068754	0.020187	0.098428	0.06056	0.016565	0.058762	0.018056	0.082429	0.103712	0.06056
0.022779	0.035389	0.038796	0.052924	0	0.055556	0.03313	0.136368	0.027083	0.045411	0.129846	0.038302	0.036111	0.035389	0.069444	0.18357	0.077592	0.059451
0.036111	0.027778	0.009028	0.029208	0.03255	0.052641	0.087624	0.06143	0.073546	0.038796	0.024503	0.041667	0.077905	0.029067	0.012767	0.11293	0.083821	0.029208
0.009028	0.039832	0.036111	0.049695	0.016565	0.10922	0.054167	0.027083	0.108709	0.042696	0.046033	0.037222	0.094455	0.039729	0.027778	0.072222		0.06626
0.063194	0.03869	0.009028	0.020187	0.053001	0.055137	0.027083	0.11818	0.045139	0.029208		0.06143	0.164741	0.048082	0.049695	0.054167	0.068338	0.081983
0.030437	0.03313	0.030437	0.075729	0.045139	0.037222	0.063194	0.143416	0.047227	0.042696	0.018056	0.079665	0.08125	0.022779	0.059451	0.126389	0.081983	0.063194
0.055919	0.03255	0.009028	0.122791	0.038796	0.042696	0.135417	0.036111	0.058416	0.062132	0.045139	0.038302	0	0.018865	0.027083	0.120446	0.069444	0.054914
0.06903	0.045139	0.03313	0.045559	0.018056	0.049006	0.098885	0.108333	0.070029	0.082825	0.064703	0.074539	0.108333	0.046299	0.03255	0.085267	0.071753	0.047227
0.03255	0.022779	0.054167	0.029208	0.053001		0.045139	0.085168	0.078272	0.071582	0.03313	0.020187	0.120099	0.046299	0.113789	0.090728	0.067175	0.027083
0.009028	0.057806	0.009028	0.063194	0.047227	0.052874	0.031748	0.045139	0.027083	0.047227	0.009028	0.040742	0.009028	0.03313	0.053001	0.080747	0.078272	0.038796
0.028548	0.018865	0.034338	0.03869	0.045139	0.083232	0.115956	0.072222	0.06626	0.06143		0.018056	0.091118		0.069444	0.120941	0.127825	0.086293
0.037222	0.027083	0.068754	0.055919	0.018056	0.018056	0.054167	0.047227	0.022779	0.03313	0.027083	0.035389	0.053001	0.072222	0.09134	0.160049	0.064389	0.03869
0.064703	0.045411	0.063836	0.024503	0.027083	0.045139	0.061806	0.136368	0.03313	0.018056	0.038302	0.028548	0.111293	0.030437	0.045411	0.085867	0.013889	0.064134
0.027083	0.030437	0.027083	0.031748	0.029067	0.098219	0.06143	0.070509	0.070029	0.037731	0.082429	0.11904	0.118742		0.042696		0.075694	0.037222
0.03869	0.057806	0.024503	0.109828	0.047227	0.053001	0.03313		0.029208	0.055137		0.070509	0.130663	0.03869	0.024503	0.07738	0.013889	0.094455
0.022779	0.016565	0.016565	0.070509	0.009028	0.040373	0.074539	0.086764	0.054167	0.06626	0.035389	0.009028	0.041667	0.035389		0.08175	0.061806	0.040373
0.063194	0	0.053001	0.012767	0.073509	0.055556	0.038302	0.108333	0.039832	0.022779	0.068338	0.027778	0.018056	0.020187	0.061806	0.079459	0.08338	0.024503
0.020187	0.031748	0.063194	0.022779	0.055919	0.049695	0.056284	0.030437	0.077133	0.045411	0.12868	0.094773	0.047227	0	0.038796	0.082921	0.118742	0.03869
0.055919	0.027083	0.009028	0.045559	0.098013	0.064389	0.078272	0.030437	0.136127	0.013889		0.009028	0.027083	0.06626	0.045411	0.082921	0.018056	0.037222
0.020187	0.034338	0	0.03255	0.047227	0.059451	0.049695		0.012767	0.027778	0.036111	0.063194	0.036111	0.087624	0	0.082429	0.075694	0.045559
0.039729	0.016565	0.013889	0.0651	0.036111	0.045411	0.08338	0.102933	0.027778	0.016565		0.059451	0.106615	0.082429	0.071582	0.135417	0.109828	0.037222
0.035389	0.047227	0.016565	0.020187	0	0.062461	0	0.022779	0.031748	0.038796	0.055556	0.045139	0.068338	0.047227	0.020187	0.082429	0.054167	0.030437
0.079459	0.009028	0.063194	0.052641	0.027083	0.055556	0	0.036111	0.06626	0.045411	0.174637	0.071582	0.03869	0.047227	0.022779	0.090037	0.027778	0.054914
0.027083	0.040373	0.009028	0.030437	0.091714	0.111838	0.042633	0.075694	0.018056	0.030571	0.106615	0.009028	0.139182	0.048082	0	0.075694	0.10719	0.06143
0.018056	0.03313	0.051069	0.048616	0.043579	0.016565	0.061806	0.056596	0.03255	0.018865		0.016565	0.082429	0.018056	0.03255	0.190441	0.083316	0.052641
0.036111	0.027083	0.022779	0.038796	0.054167	0.045139	0.053001	0.030437	0.045139	0.045139	0.136368	0.045139	0.155844	0.045139	0.07738	0.151414	0.140066	0.047227
0.054167	0.027083	0.055137	0.024503	0.079307	0.054167	0.045559	0.106002	0.016565	0.031748	0.055919	0.009028	0.075694	0.072784	0.020187	0.10922	0.055556	0.029208
0.018056	0.025534	0	0.030437	0.053001	0.056284	0.054167	0.016565	0.129405	0.042696	0.148195	0.013889	0.133745	0.089903	0.078272	0.092066	0.028548	0.057806
0.027083	0.009028	0.018056	0.070142	0.056643	0.055556	0.09764	0.068754	0.15008	0.027778	0.086293	0.013889	0.132673	0.070142	0.065329	0.081933	0.085168	0.069444
0.030437	0.027083	0.045139	0.076603	0.045139	0.03255	0.074539	0.0651	0.042633	0.039729	0.091118	0.064028	0.053001	0.08175	0.03313	0.213503	0.080328	0.046033
0.031748	0.050509	0.013889	0.03313	0.054442	0.10922	0.025534		0.03313	0.055919	0	0.028548	0.125742	0.030437	0.06626	0.051069	0.074539	0.022779
0.03869	0.03313	0.038796	0.082921	0.045139	0.063194	0.046033	0.009028	0.061806	0.093979	0.054167	0.045411	0.144211	0.074539	0.06143	0.090728	0.063194	0.045139
0.020187	0.034338	0.064703	0.027778	0.018056	0.028548	0.054167	0.064134	0.045139	0.027778	0.038796	0.029067	0.102933	0.012767	0.013889	0.082921	0.024503	0.028548
0.036111	0.018056	0.051069	0.028548	0.046299	0.03313	0.027083	0.216378	0.138236	0.092947	0.19182	0.018056	0.145562	0.039729	0.055919	0.101524	0.078892	0.076231
0.020187	0.016565	0.009028	0.048082	0	0.042792	0.11993	0.047227	0.071753	0.016565	0.043579	0.012767	0.164741	0.03313	0.020187	0.111838	0.080747	0.040373
0.093588	0.018865	0.038796	0.050561	0.053001	0.009028	0.040373	0.117361	0.022779	0.08175	0.057097	0.038302	0.134958	0.06154	0.048868		0.058416	0.072222
0.036111	0.027083	0.009028	0.062132	0.045559	0.025534	0.037222	0.108333	0.068754	0.054442		0	0.092066	0.047227	0.041667	0.095243	0.061806	0.072222
0.036111	0.039729	0.045559		0.022779	0.046033	0	0.039832	0.063194	0.03313	0.058762	0.070779	0.090278	0.024503	0.040373	0.148195	0.013889	0.052641
0.063194	0.037222	0.045559	0.022779	0.045559	0.090443	0.03313	0.093894	0.072784	0.099306	0.022779	0.074539	0.131595	0.009028	0.025534		0.06626
0.045139	0.020187	0.045559	0.077592	0.018056	0.031748	0.067479	0.175629	0.027778	0.09134	0.045559	0.020187	0.053001	0.040373	0.053765	0.060874	0.090278
0.03255	0.047227	0.018056	0.075729	0.009028	0.036111	0.03255	0.068676	0.045139	0.060874	0.058762	0.022779	0.088132	0.048616	0.03255	0.06903	0.114193	0.059109
0.024503	0.029208	0.052874	0.030437	0.045559	0.03255	0.016565	0.111111	0.06056	0.034338	0.161294	0.027083	0.105281	0.009028	0.03255	0.072149	0.109258	0.075694
0.085867	0.025534	0.036111		0.018056	0.100678	0.041667	0.121178	0.116387	0.03313	0.041667	0.06626	0.126703	0.078892	0.018056	0.03313	0.058416	0.052641
0.045139	0.029208	0.03313	0.022779	0.016565	0.052924	0		0.087624	0.013889		0.091564	0.06626	0.064703	0.082429	0.016565	0.071582	0.053001
0.018056	0.045411	0.009028	0.013889	0.055919	0.056284	0.06626		0.083821	0.055556	0.082429	0.064028	0.03313	0.018865	0.022779	0.064028	0.054442	0.076231
0.028548	0.03869	0.009028	0.072784	0.036111	0.027083	0.061806	0.060874	0.0651	0.070683	0.068932	0.038302	0.055137	0.046033	0.099429	0.091785	0.013889	0.047227
0.047227	0.024503	0.055919	0.048616	0.016565	0.03255	0.06626	0.06209	0.018056	0.042696	0.174637	0.046033	0.105667	0.093894	0.045411	0.073546	0.027083	0.018865
0.047227	0.031748	0.030437	0.047227	0.038796	0.052874	0.047227	0.03869	0.054167	0.099306	0.055556	0.018056	0.117361	0.039729	0.053001	0.148195	0.054442	0.059451
0.063194	0.037222	0.036111	0.029208	0.045139	0.040373	0.060874	0.122248	0.068754	0.048082		0.06626	0.061806	0.024503	0.047227	0.093079	0.106132	0.075694
0.085867	0.009028	0.020187	0.022779	0.027083	0.025534	0.074539	0.055919	0.045559	0	0.039832	0.024503	0.090278	0.03869	0.028548	0.095243	0.106884	0.040373
0.027083	0.027083	0.016565	0.030437	0.058135	0.016565	0.06626	0.055992	0.068754	0.016565	0.036111	0.018056	0.134924	0.077852		0.082921	0.071582	0.016565
0.025534	0.022779	0.050509	0.058416	0.041667	0.103117	0.06626		0.030437	0	0.113286	0.041667	0.079459	0.045139	0.082429	0.10922	0.018056	0.046033
0.009028	0.027083	0.009028	0.028548	0.03869	0.054167	0.038796	0.037731	0.013889	0.03869	0.07738	0.090863	0.207287	0.045411	0.053001	0.07738	0.094253	0.029208
0.027083	0.027083	0.049695	0.072784	0.054167	0.045139	0	0.009028	0.071582	0.016565	0.175167	0.013889	0	0.027083	0.068338	0.09289	0.069444	0.03869
0.045139	0.034338	0.054167	0.027083	0.03869	0.020187	0.054167	0.111293	0.047227	0.03869	0.06154	0.075784	0.111293	0.048616	0.018056	0.157784	0.089583	0.068338
0.066565	0.024503	0.031748	0	0.047227		0.078791	0.024503	0.090278	0.038796	0.041667	0.013889	0.027083	0.016565	0.074445	0.061143	0.104585	0.055919
0.063194	0.028548	0.068338	0.065329	0.045559	0.057004	0.054167	0.063194	0.06626	0.117361	0.082921	0.041667	0.10719	0.060874	0.027778	0.06903	0.071753	0.022779
0.018056	0.018865	0.028548		0.042792	0.047227	0.030437	0.109828	0.056284	0.042696	0.009028	0.072222	0.053001	0.025534	0.06903	0.083867	0.045411
0.020187	0.038796	0.061806	0.058762	0.013889	0.059451	0.06143	0.072222	0.03869		0.055556	0.045139	0.06903	0.027083	0.009028	0.055992	0.090278	0.028548
0.009028	0.027083	0.018865	0.031748	0.027083	0.048082	0.064703	0.055992	0.064703	0.029208	0	0.018056	0.185385	0.035389	0.013889	0.135717	0.064134	0.027083
0.039729	0.047227	0.045559	0.071864	0.027083	0.025534	0.027083	0.027778	0.03313	0.027083	0.027083	0.06903	0.117073	0.046445	0.013889	0.055137	0.074445	0.038796
0.037222	0	0.045559	0.030437	0.056643	0.036111	0.054167	0.128057	0.085267	0.016565	0.063194	0.029067	0.090278	0.022779	0.03255	0.090278	0.07766
0.071864	0.012767	0.018056	0.059451	0.054167		0.061806	0.038796	0.046033	0.030437	0.101122	0.013889	0.155844	0.07738	0.077133	0.090728	0.06626	0.009028
0.009028	0.057806	0.027083	0.062132	0.042792	0.03255	0.054167	0	0.027083	0.029208	0.045139	0.06903	0.087624	0.038796	0.037222	0.103117	0.053765	0.082478
0.063836	0.020187	0.018056	0.022779	0.054914	0.030437	0.013889	0.067135	0.042633	0.03869	0.136677	0.020187	0.053001	0.062132	0.121748	0.086293	0.090278	0.027083
0.054914	0.018056	0.022779	0.037222	0	0.055556	0.045139	0.052641	0.102933	0.046033		0.020187	0.027083	0.012767	0.053765	0.08125	0.074539	0.055556
0.134299	0.013889	0.06903	0.024503	0.054167	0.016565	0.045139	0.175629	0.020187	0.030437	0.024503	0.016565	0.111659	0.030571	0.018056	0.144211	0.101122	0.086293
0.022779	0.013889	0.038796	0.038796	0.036111	0.06903	0.072149	0.013889	0.068754	0.029208	0.151389	0.028548	0.099306	0.025534	0.111838	0.082429	0.084142	0.063194
0.037222	0.050509	0.013889	0.062132	0.048082	0.035389	0.071582	0.204371	0.071753	0.040373	0.063194	0.06056	0.149536		0.061143	0.100678	0.088913	0.084142
0.018056	0.039729	0.030437	0.036111	0.027083	0.067479	0.076694	0.149436	0.009028	0.027778	0.071753	0.009028	0.140149	0.039832	0.061806	0.088394	0.042633	0.065723
0.020187	0.034338	0.016565	0.039729	0.031748	0.10922	0.029208	0.009028	0.06626	0.036111	0.051069	0.036111	0.167642	0	0.045559	0.082921	0.082429	0.024503
0.035389	0.027778	0.009028	0.020187	0.056643	0.093107	0.112569	0.05952	0.056284	0.045411	0.07738	0.012767	0.138828	0.027083	0.062132	0.055919	0.110644	0.046033
0.030437	0.045139	0.046445	0.076603	0.045139	0.047227	0.092598	0.103117	0.087624	0.03869	0.013889	0.06143	0.045139		0	0.016565	0.045559	0.053001
0	0.03313	0.016565	0.099715	0	0.050561	0.049695	0.051069	0.083232	0.053001	0.174637	0.022779	0.135417	0.038302	0.045139	0.102086	0.090443	0.009028
0.054167	0.045411	0.03313	0.064703		0.059109	0.038302		0.050561	0.078892	0.009028	0.027083	0.10719	0.012767	0.038796	0.069618	0.018865	0.045139
0.063194	0.03313	0.012767	0.07738	0.047227	0.03255	0.03313		0.144211	0.038796	0.030437	0.028548	0.151257	0.045559	0.078115	0.053001	0.109828	0.072222
0.018056	0.047227	0.022779	0.012767	0	0.03255	0.099391		0.056284	0.030437		0.048616	0.061806	0.074153	0.020187	0.045139	0.077592	0.013889
0.063836	0.03255	0.049695	0.041667	0.018056	0.020187	0.047227	0.009028	0.055556	0.077133		0.035389	0.129258	0.012767	0.012767	0.041667	0.090728	0.027083
0.018865	0.03313	0.009028	0.030437	0.045139	0.036111	0.049695	0.136677	0.140058	0.016565	0.041667	0.06056	0.144861	0.048082	0.064134	0.168726	0.082825	0.028548
0.063194	0.013889	0.022779	0.045139	0.048082	0.049695	0.069444		0.06154	0.042696	0.153817	0.020187	0.164741	0.018056	0.068338	0.06056	0.099306	0.022779
0.046033	0.022779	0.013889	0.031748	0.009028	0.050509	0.069444	0.009028	0.094253	0.042696		0.057097	0.03869	0.047227	0.099838	0.074445	0.103117	0.020187
0.009028	0.057806	0.018056	0.024503	0.047227	0.066873	0.06626	0.114255	0.102933	0.088913	0	0.072222	0.071753	0.024503	0.027083	0.126389	0.077133	0.047227
0	0.016565	0.036111	0.030437	0.082825	0.036111	0.06626	0.030571	0.071582	0.030571	0.027778	0.018056	0.132521	0.035389	0.047227	0.176516	0.055871	0.018056
0	0.038796	0.053001	0.020187	0.027083	0.045139	0.027083	0.038796	0.090821	0.016565	0.018056	0.027083	0.018056	0.038796	0.073546	0.128425	0.071582	0.065329
0.037222	0.034338	0.009028	0.012767	0.013889	0.053001	0.06626	0.12112	0.136127	0.022779	0.039729	0.016565	0.090728	0.012767	0.028548	0.03255	0.068932	0.059451
0.020187	0.020187	0.045559	0.052641	0.03869	0.057806	0.09764	0.055556	0.045411	0.03869	0.058762	0.091311	0.097222	0.009028	0	0.173997	0.073546	0.038796
0.045139	0.012767	0.028548	0.03255	0.043579	0.030437	0.061806	0.0651	0.087624	0.049695	0.071352	0.028548	0.090821	0.053001	0.031748	0.078892	0.064703	0.038796
0.028548		0.054167	0.027083	0.054167	0.045139	0.036111	0.117708	0.136127	0.068932	0.058416	0.022779	0.061806	0.030571	0.059451	0.112202		0.111838
0.013889	0.009028	0.038302	0.022779	0.047227	0.045139	0.013889	0.063836	0.018056	0.060874	0.036111	0.040373	0.094773	0.042633	0.077133	0.111838	0.111743	0.018865
0.009028	0.009028	0.028548	0.045559	0.009028	0.03255	0.061806	0.085867	0.056284	0.10922		0.018056	0.073546	0.030437	0.018056	0.071258	0.113897	0.03869
	0.016565	0.036111	0.039729	0.054167	0.115741	0.060874	0.072784	0.083333	0.022779	0.091269	0.037731	0.117361	0.018865	0.054442	0.11607	0.077852	0.06143
0.066565	0.018056	0.009028	0.083232	0.058135	0.055556	0.036111	0.024503	0.095967	0.009028	0.091311	0.06626	0.080328	0.029208	0.027083	0.070509	0.060874	0.045139
0.009028	0.035389	0.055137	0.045139	0.056643	0.028548	0.069444	0.106884	0.063194	0.099429	0.022779	0.018056	0.12394	0.037222	0.042633	0.20093	0.018865	0.072222
0.025534	0.038302	0.057806	0.022779	0	0.059451	0.062461	0.100193	0.07766	0.009028	0.06626	0.027778	0.137864		0.018056	0.211232	0.100934	0.045139
0.045139	0.029208	0.053001	0.022779	0.053001	0.091311	0.03869	0.117708	0.012767	0		0.063194	0.053001	0.024503	0.016565	0.045139	0.056284	0.059451
0.038302	0.03869	0.055137	0.047227	0.016565	0.063194	0.041667	0.057806	0.018056	0.100272	0.036111	0.020187	0.038796	0.025534	0.041667	0.088071	0.042696
0.03869	0.034338	0.009028	0.063194	0.029208	0.08937	0.049695		0.070029	0.083333	0.192456	0.083333	0.027083	0.042633	0.045559	0.054167	0.099306	0.018056
0.063836	0.037731	0.040742	0.046445	0.045559	0.099715	0.058416	0.084142	0.056284	0.029208	0.051069	0.057806	0.132673	0.038302	0.018865	0.073546	0.018865	0.012767
0.063194	0.029208	0.018865	0.03869	0.076694	0.040373	0.045139	0.03313	0.083232	0.013889	0.059451	0.06626	0.036111	0.048616	0.022779	0.072222	0.103117	0.018865
0.064703	0.045411	0.034338	0.050561	0	0.025534	0.072149	0.054167	0.027083	0.030437	0.025534	0	0.111293	0.055919	0.082429	0.06143	0.013889	0.045139
0.054442	0.029067	0.063194	0.09134	0.045139	0.020187	0.063194	0	0.038796		0.129846	0.035389	0.063194	0.039729	0.028548	0.018056	0.123611	0.03869
0.037222	0.027778	0.055919	0.072222	0.039832	0.087745	0.040373	0.03313	0.022779	0.030437	0.07738	0.040742	0.14716	0.045411		0.211232	0.042633	0.024503
0.077905	0.013889	0.016565	0.039832	0.045139	0.028548	0.016565	0.055919	0.041667	0.069444	0.082825	0.03313	0.120446	0.038796	0.064703	0.120941	0.039832	0.084142
0.036111	0.050509	0.009028	0.027083	0.085645	0.075784	0.038796		0.038796	0.027778	0.009028	0.063194	0	0.077852	0.047227	0.08175	0.071753	0.091118
0	0.024503	0.034338	0.038796	0.053001	0.089583	0.018056	0	0.03313	0.029208	0.121748	0.016565	0.016565	0.055919	0.009028	0.192456	0.086058	0.054914
0.018056	0.020187	0.055137	0.031748	0.047227	0.009028	0.016565	0.042792	0.016565	0.065329	0.055556	0.072222	0	0.045139	0.047227	0.090278	0.020187	0.024503
0.009028	0.03313	0.099306	0.016565	0.009028	0.038302	0.054167	0.035389	0.13308	0.049695	0.058416	0.027778	0.119076	0.06154	0.077592	0.047227	0.018056	0.028548
0.018056	0.027083	0.022779	0.037222	0.036111	0.079459	0.083821	0.018056	0.069444	0.018865	0.009028	0.018056	0.099429	0.03313	0.038796	0.12972	0.072222	0.018056
0	0.042696	0.022779	0.045139	0.03313	0.031748	0.009028	0.084383	0.056284	0.041667		0.020187	0.030437		0.027778	0.082921	0.060874	0.059451
0.025534	0.029208	0.034338	0.053001	0.045139	0.009028	0.063194		0.136127	0.022779		0.029067	0.082429	0.030437	0.051069	0.218944	0.053001	0.03313
0.03255	0.020187	0.06143	0.066565	0.029067		0.06626	0.022779	0.078272	0.042696	0.082825	0.029208	0.090821	0.031748	0.071582	0.08175	0.117353	0.082478
0.031748	0.03313	0.022779	0.022779	0.048082	0.052874	0.045139	0.06209	0.053001	0.136127	0.024503	0.045139	0.142661	0.046445	0.018865	0.117527	0.094455	0.041667
0.031748	0.039729	0.064703	0.024503	0.029208	0.028548	0.082825	0.11818	0.114007	0.069444	0.042696	0.083821	0.038796	0.03869	0.041667	0.091118	0.075694	0.020187
0.03255	0.029208	0.06143	0.06143	0	0.035389	0.042633	0.055919	0.057004	0.036111	0.050561	0.040373	0.027083	0.06056	0.029208	0.07738	0.086764	0.039729
0.063836	0.018056	0.009028	0.020187	0.045559	0.082921	0.03255	0.077133	0.03313	0.138236	0.098428	0.029208	0.151459	0.027778	0.036111		0.09289	0.075694
0.027083	0.013889	0.027778	0.052924	0.053001	0.051069	0.078272	0.051069	0.041667		0.045411	0.054167	0.082429	0.022779	0.124538	0.072222	0.054914	0.03869
0.03255	0.024503	0.06143	0.070142	0.03869	0.028548	0.069444		0.083867	0.022779	0.041667	0.091118	0.016565	0.057097	0.029208	0.138531	0.07738	0.072222
0.045139	0.045139	0.024503	0.03869	0.018056	0.059109	0.069444		0.077293	0.122285	0.009028	0.072222	0.082825	0.03869	0.041667	0.029208	0.094455	0.020187
0.03869	0.038302	0.050509	0.045139	0.036111	0.103117	0.030437	0.045139	0.09134	0.027778	0.029208	0	0.009028	0.03313	0.036111		0.071582	0.075729
0.094455	0.020187	0.038796	0.013889	0.03313	0.100272	0.036111	0	0.03313	0.060874	0.022779	0.06154	0.072222	0.009028		0.08125	0.058416	0.064703
0.035389	0.029208	0.039832	0.08125	0.048082	0.029067	0.069444	0.090278	0.042633	0.073824	0.055919	0.027778	0.082182	0.047227	0.055871	0.082429	0.090278	0.029067
0.020187	0.027083	0.009028	0.022779	0.06143	0.048082	0.071582	0.052641	0.027083		0.038302	0.058416	0.03313	0.030437	0.059451	0.100272	0.082825	0.022779
0.013889	0.020187	0.016565	0.048616	0.073509	0.058416	0.082825	0.116269	0.061806	0.029208	0.144493	0.034338	0.082429	0.046033	0.036111	0.083232	0.013889	0.012767
0.039729	0.022779	0.06903	0.018056	0	0.045411	0.06143	0.065723	0.070029	0.029208	0.07738	0.036111	0.132828	0	0.031748	0.074445	0.08125	0.0651
0.075694	0.03313	0.009028	0.040373	0	0.013889	0.041667	0.049695	0.078272	0.098192	0.071582		0.073824	0.046445	0.018056	0.073546	0.078272	0.027083
0.055919	0.018865	0.022779	0.052641	0.024503	0.061143	0.06626		0.055919	0.063836	0.024503	0.052641	0.122451	0.031748	0.06143	0.06903	0.065723	0.027083
0.064703	0.027778	0	0.077852	0.053001	0.056284	0.046299	0.137507	0.12715	0.042696	0.046033	0.062132	0.109828	0.038796	0.022779	0.204734	0.055992	0.047227
0.077905	0.009028	0.045139	0.03313	0.045559	0.055556	0	0.009028	0.027083	0.030437	0.082825	0.03313	0.1635	0.074098	0.03869	0.074098		0.055137
0	0.009028	0.049695	0.066627	0	0.087745	0.055137	0.236968	0	0.022779	0.06056	0.062132	0.094253	0.016565	0.030437	0.082429	0.090278	0.079459
0.009028	0.009028	0.022779	0.075729	0.054167	0.056284	0.078272	0.035389	0.136127	0.022779		0.047227	0.090278	0.047227	0.027778	0.084383		0.066565
0.020187	0.031748	0.013889	0.07766	0.037731	0.055137	0.069444	0.10719	0.087668	0.056284	0.041667	0.03255	0.047227	0.053001	0.121748	0.091756	0.094773	0.081933
0.025534	0.016565	0.029208	0.016565	0.058762	0.050509	0.068676	0.213918	0.089465	0.123574	0.022779	0.045411	0.060874	0.013889	0.104686	0.099306	0.058018	0.076534
0.028548	0.030571	0.009028	0.020187	0.080328	0.012767	0.061806	0.205266	0.110275	0.009028		0.046033	0.020187	0.046299	0.016565	0.176554	0.072784	0.020187
0.08634	0.016565	0.009028	0.028548	0.018056	0.053001	0.042696	0.071582	0.030437	0.029208		0.06056	0.08634	0.064703	0.06143	0.08338	0.05952	0.018865
0.047227	0.036111	0.034338	0.052641	0.056643	0.054167	0.062461	0.214588	0.083821	0.048082		0.022779	0.027083	0.066565	0.041667	0.073546	0.085645	0.053001
0.018865	0.038302	0.022779	0.022779	0.030437	0.045411	0.046033	0.126711	0.016565		0.054167	0.06626	0.009028		0.020187	0.074539	0.078272	0.018865
0.018056	0.018056	0.018865	0.047227	0.018056	0.045411	0.030437	0.117361	0.035389	0.047227	0.163053	0.063194	0.108333	0.058762	0.069444	0.193512	0.027778	0.072784
0.009028	0.022779	0.055871	0.055919	0.013889	0.020187	0.045139	0.03313	0.063194	0.029208	0.106002	0.027083	0.009028	0.038796	0.071753	0.211232	0.127825	0.063194
0.077852	0.03869	0.038796	0.077852	0.085312	0.041667	0.036111		0.018056	0.085391	0.027083	0.040742	0.038796	0.040742	0.013889	0.054442	0.111293	0.063194
0.045139	0.027083	0.022779	0.028548	0.045139	0.037222	0.06143		0.06056	0.030437	0.07738	0.027778	0.086201	0.109258	0.030437	0.047314	0.100272	0.052924
0.055919	0.045139	0.064389	0.055992	0.045559	0.064703	0.045139	0.049695	0.045411	0	0.045559	0.054167	0.036111	0.029208	0.071753	0.08125	0.108035	0.072222
0	0.054442	0.036111	0.040742	0.058018	0.042792	0.040742	0.060874	0.103052	0.091118	0.151389	0.040373	0.115956	0.045139	0.039729		0.062461	0.031748
0	0.018056	0.036111	0.082921	0.047227	0.050509	0.036111	0.064134	0.057097	0.054167	0.06903	0.06056	0.08125	0.018865	0.045139	0.100272	0.056284	0.037222
0.024503	0.045139	0.06143	0.063194	0	0.06626	0.049695		0.095614	0.042696	0.03869	0	0	0.045411	0.045559	0.112202	0.053001	0.024503
0.025534	0.056643	0.022779	0.016565	0.045139	0.046299	0.056284	0.027083	0.158274	0.027778	0.009028	0.063194	0.094773	0.035389	0.041667	0.090037	0.110644	0.054914
0.053001	0.020187	0.036111	0.083232	0.029208	0.050509	0.071582	0.022779	0.03313	0.049695	0.058416	0.029208	0.038796	0.009028	0.106884	0.082429	0.111667	0.027083
0.054167	0.027778	0.06143	0.034338	0.009028	0.018056	0.022779	0.108333	0.027778	0.016565	0.009028	0.036111	0.038796	0.027778	0.022779	0.082429	0.063194	0.03869
0.024503	0.027778	0.022779	0.048616	0.053001	0.052924	0	0.027083	0.052641	0.009028	0.174637	0.07738	0.120446	0.074098		0.047314	0.045139	0.084142
0.036111	0	0.016565	0.082429	0.056643	0.063836	0.012767	0.102933	0.090278	0.097009	0	0.046033	0.129251	0.063194	0.041667	0.06903	0.107693	0.020187
0.072222	0.016565	0.036111	0.038796	0.046299	0.030437	0.067479	0.06143	0.100193	0.016565	0.163053	0.03869	0.117005	0.039729	0.048616	0.087745	0.083821	0.045559
0.127672	0.009028	0.063194	0.037222	0.045139	0.049695	0.076534	0.029208	0.027778	0.03313	0.06626	0.055919	0.099391	0.030571	0.03255	0.120941	0.045411	0.035389
0.062132	0.030437	0.016565	0.03869	0	0.072222	0.027083	0.117361	0.057097	0.030437		0.013889	0.06903	0.074445	0.03255	0.063194	0.091118	0.052641
0.028548	0.050509	0.016565	0.024503	0.057097	0.022779	0.045139	0.113897	0.029208	0.009028	0.051069	0.045139	0.113109	0.072784	0.045559	0.057097	0.061806	0.052641
0.037222	0.029208	0.049695	0.028548	0.063836	0.047314	0.013889	0.009028	0.094773	0.028548	0.016565	0.022779	0.118219	0.071864	0.071753	0.022779	0.120269	0.085168
0.029067	0.029208	0.034338	0.047227	0.030571	0.051069	0.041667	0.042792	0.009028	0.045559	0.020187	0.009028	0.099391		0.016565	0.054914	0.136232	0.055137
0.028548	0.045139	0.022779	0.038796	0.053001	0.052924	0.027083	0.084142	0.070029		0.163494	0.063194	0.053001	0.079665	0.009028	0.090278	0.102933	0.099306
0.127672		0.016565	0.067175	0.046299	0.046299	0.049695	0.145562	0.055556	0.016565	0.062461	0.040742	0.072222	0.03869	0.053765	0.07738	0.067175	0.052924
0.022779	0.027083	0	0.037222	0.029208	0.05952	0.036111	0.211335	0.074539	0.03869	0.072784	0.016565	0.045559	0.046445	0.053001	0.155966	0.06626	0.054914
0.027083	0.030571	0.009028	0.012767	0.045139	0.03869	0.03255	0.127025	0.091118		0.166759	0.063194	0.136615	0.027778	0.070029	0.107569	0.08175	0.018056
0.013889	0.03255	0.034338	0.036111	0.040742	0.078374	0.079307	0.043579	0.035389	0.055992	0.054167	0.029067	0.027083	0.013889	0.074445	0.214943	0.075694	0.092142
0.133386	0.018056	0.009028	0.072784	0.013889	0.020187	0.080328	0.022779	0.029208	0.042696	0.172706	0.091311	0.135717	0.03869	0.042633	0.09134	0.086764	0.089766
0.031748	0.052641	0.009028	0.022779	0.038796	0.036111	0.025534	0.053001	0.036111		0.052874	0.072222	0.146962	0.048082	0.059451	0.074098	0.114193	0.018056
0.104686	0.029208	0.03313	0.09134	0.018865	0.0651	0.009028	0.009028	0.027083	0.036111	0.179983	0.027083	0.117361	0	0.042633	0.06903	0.065723	0.027083
0.045139	0.036111	0.016565	0.06209	0.06154	0.009028	0.041667	0	0.041667		0.038796	0.063194	0.079459	0.034338	0.03255	0.08634	0.069444	0.03255
0.047227	0.048616	0.063836	0.042696	0.03255	0.049695	0.054167	0.099429	0.029208	0.042696	0.052641	0.072222	0	0.045139	0.055137		0.063194	0.042696
0.009028	0.03869	0.009028	0.020187	0.06056	0.053001	0.040373	0.053001	0.039729	0.03313	0.06626	0.018056	0.055556	0.022779	0.016565	0.072784	0.082429	0.03255
0.036111	0.018056	0.03313	0.055919	0.009028	0.020187	0.045139	0.141307	0.109196	0.072149	0.174637	0.027083	0.103712	0.040373	0.03255	0	0.1329	0.055556
0.039729	0.018865	0.036111	0.053001	0.03869	0.042633	0.03869	0.088913	0.057806		0.08175	0.029208	0.06143	0.042792	0.042633	0.082429	0.102933	0.027778
0.024503	0.020187	0.045559	0.049695	0.047227	0.018056	0.06209	0.063194	0.136426	0.045559	0.108884	0.027083	0.050561	0.039729	0.027778	0.082921	0.050509	0.047227
0	0.046445	0.016565	0.012767	0.03869	0.063836	0.088071	0.045139	0.029208	0.022779	0.160092	0.057806	0.144861	0.045139	0.063836	0.090278	0.060874	0.115612
0.054167	0.009028	0.054167	0.039729	0	0.085867	0.038796	0.109083	0.03313	0.030437	0.047227		0.080394	0.016565	0.08338	0.139616	0.091118	0.03313
0.059451	0.046299	0.016565	0.045559	0.055919	0.099306	0.125326		0.049695	0.077592	0.037222	0.036111	0.079459	0.012767	0.027083	0.148195	0.130112	0.054442
0.031748	0.055871	0.028548	0.046033	0.018056	0.045139	0.082825	0.072222	0.009028	0.056596	0.035389	0.040373	0.045559	0.03255	0.03313	0.083867	0.068338	0.083867
0.009028	0.020187	0.055871	0.045139	0.020187	0.082429	0.018056	0.03869	0.061806	0.03313	0.166703	0.047227	0.105667	0.085583	0.075694	0.060874	0.075694	0.086293
0.045139	0.048616	0.053765	0.009028	0.047227	0.061143	0.049695	0.03313	0.018056	0.070509	0.073546	0.06154	0.038796	0.048082	0.073546	0.09134	0.077293	0.047227
0.024503	0.016565	0.038796	0.082921	0.03869	0.009028	0.009028	0.013889	0.063194	0.059109	0.058416	0.03313	0.116832	0.045139	0.013889	0.08175	0.055137	0.027083
0.031748	0.018865	0.064703	0.085168	0.045559	0.059451	0.074539	0.062461	0.096966	0.058416		0.034338	0.078272	0.048082	0.055556	0.067175	0.085867	0.073546
0.03255	0.020187	0.038796	0.039729	0.057097	0.03255	0.06903	0.024503	0.027083	0.013889	0.065329	0.009028	0.009028	0.046299	0.03255	0.053765	0.087624	0.084142
0.049695	0.018056	0.059451	0.039832	0.045139	0.047227	0.036111	0	0.056284		0.016565	0.03255	0.133745	0.070142	0.077592	0.213503	0.081484	0.029208
0.063836	0.027083	0.016565		0.045559	0.10922		0.125	0.070509	0.072149	0.009028	0.03255	0.091118	0.065723	0.045559	0.091564	0.068754	0.045139
0.035389	0.027083	0.018056	0.048082	0.027083	0.06056	0.045139	0.057806	0.045139	0.06903	0.112202	0.036111	0.19586	0.045411	0.03869	0.083232	0.071258	0.018865
0.037222	0.030437	0.009028	0.030437	0.036111	0.054167	0.054167	0.051069	0.070029	0.049695	0.055919	0.025534	0.098428	0.024503	0.039832	0.063194	0.107693
0.027083	0.036111	0.022779	0.031748	0.035389	0.039729	0	0.090278	0.063194	0.047227	0.082825	0.009028	0.027083	0.030437	0.056643	0.151414	0.046033	0.063194
0.018865	0.016565	0.038796	0.052641	0.036111	0.025534	0.018056	0.042792	0.06626	0.093979	0.048616	0.027778	0.082429	0	0.070029		0.053001	0.062132
0.039729	0.028548	0.036111	0.039729	0	0.025534	0.03255		0.042633	0.055992	0.06143	0.038796	0	0.070142	0.012767	0.077905	0.082825	0.055556
0.027083	0	0.075462	0.064028	0.058762	0.020187	0.072149	0.085312	0.144211	0.029208	0.036111	0.027083	0.03313	0.048616	0.009028	0.070142	0.045411	0.052924
0.03869	0.051069	0.03313	0.070142	0	0.058416	0.055556	0.212005	0.117361	0.060874	0.166703	0.020187	0.093107	0.047314	0.020187	0.06903	0.107693	0.055919
0.027083	0.040373	0.06143	0.018865	0.018056	0.048616	0.018056	0.018056	0.12715	0.06143	0.03869	0.05952	0.086764	0.024503	0.071864	0.061806	0.046033
0.028548	0.018056	0.064703	0.045139	0.077818	0.082429	0.022779	0.06056	0.074098	0.028548	0.045139	0.066873	0.027083	0.045139	0.047227	0.075729	0.130112	0.03255
0.066565	0.018056	0.03869	0.027083	0.009028	0.042633	0.027083	0.045411	0.070683	0.030437	0.055871	0.027083	0.055556	0.034338	0.042696	0.08175	0.100272	0.054914
0.085867	0.031748	0.018056	0.024503	0.038302	0.056284	0.027083	0.039832	0.110275	0.055992	0.018056	0	0.036111	0.069618	0.047314	0.08175	0.094455	0.062132
0.027083	0.042633	0.009028	0.045139	0.07399	0.056284	0.037222	0.217299	0.070029	0.013889	0.036111	0.027083	0.099306	0.037222	0.016565	0.063194	0.054167	0.063836
0.027083	0.009028	0.054167	0.053001	0.054167	0.040373	0.074539	0.027083	0.068338	0.096966	0.063836	0.038302	0.090278	0.073546	0.028548		0.071753	0.090278
0.087745	0.039832	0.009028	0.046033	0.018056	0.009028	0.054167	0.136975	0.090863	0.105281	0.164613	0.038796	0.030437	0.072149	0.037731	0.087745	0.060874	0.077133
0.020187	0.020187	0.037222	0.029208	0.027083	0.039729	0.041667	0.110644	0.03869	0.016565	0.048082	0.074539	0.116306	0.030571	0.012767	0.065723	0.056284	0.037222
0.054167	0.03869	0.016565	0.030437	0.055919	0.020187	0	0.10922	0.03313	0.061806	0.03869	0.029067	0.10719	0.03869	0.071864	0.082921	0.103117	0.085645
0.037222	0.027083	0.038796	0.072784	0.045559	0.035389	0.055137	0.046033	0.098885	0.06209	0.020187	0.013889	0.027083	0.013889	0.029208	0.111477	0.08338	0.057097
0.009028	0.030437	0.016565	0.047227	0.045139	0.040373	0	0.057806	0.054167	0.025534	0.146121	0.029067	0.164741	0.045139	0.06626	0.056284	0.068338	0.027778
0.018865	0.013889	0.018056	0.036111	0.027083	0.048616	0.045139	0.111293	0.139267	0.016565	0.051069	0.009028	0.099306	0.03313	0.03313	0.11677	0.06143
0.027083	0	0.045559	0.070142	0.045559	0.060874	0.116387	0.210756	0.072222	0.016565	0.061806	0.063194	0.150175	0.025534	0.020187	0.009028	0.116832	0.034338
0.030437	0.027083	0.031748	0	0.009028	0.025534	0.037222	0.072222	0.036111	0.009028	0.06056	0.083232	0.108333	0.045411	0.064703	0.120604	0.115956	0.054167
0.022779	0.046033	0.009028	0.045139	0.036111	0.03255	0.009028	0	0.03313	0.07738	0.166703	0.063194	0.133745	0.063194	0.020187	0.082921	0.097722	0.054914
0.035389	0.046033	0.040373	0.028548	0.027083	0.055556	0.071582	0.084142	0.06056	0.039729		0.009028	0.077133	0.030437	0.03869	0.063836	0.06143	0.082478
0.036111	0.057806	0.06143	0.024503	0.036111	0.049695	0.093894	0.052641	0.090278		0.06626	0.013889	0.154531	0.055992	0.06626	0.112202	0.113118	0.03313
0.028548	0.012767	0.051069	0.038302	0.053001	0.020187	0.069444	0.108333	0.078272	0.048082	0.082825	0.016565	0.151459		0.009028	0.100272	0.113789	0.03313
0.037222	0.009028	0.030437	0.054167	0.042792	0.03255	0.074539	0.03869	0.090821	0.009028	0.057806	0.018056	0.107529	0	0.121748	0.077905	0.074539	0.066627
0.027083	0.045139	0.036111	0.062132	0.009028		0.03313	0.175629	0.047227	0.051069	0.042633	0	0	0.037222	0.050509	0.057097	0.102933	0.046033
0.085867	0.031748	0.027083	0.055919	0.045559	0.082429	0.084771	0.103052	0.065723	0.134924	0.071352	0.036111	0.06903	0.054167	0.027083	0.129312	0.055137	0.036111
0.027083	0.016565	0.009028	0.08125	0	0.093979	0.071582	0.045139	0.018056	0.031748	0.047227	0.091118	0.03869		0.06209	0.144211	0.09764	0.018865
0.009028	0.037222	0.009028	0.064389	0.085312	0.054914	0.054167	0.087745	0.102933	0.020187		0.056284	0	0.018865	0.06143	0.072222		0.018865
0.030437	0.009028	0.03313	0.054442	0.027083	0.041667	0.083333	0.078272	0.030437	0.048616	0.027083	0.06056	0.099306	0.027778	0.11607	0.060874	0.111667	0.027083
0.074098	0.040373	0.063194	0.03869	0.076694	0.08125	0.009028	0.035389	0.100193	0.045139	0.155966	0.03255	0.135417	0.027083	0.100272	0.074098	0.085867
0.065329	0.034338	0.051069		0.042792	0.024503	0.016565	0.127672	0.045139	0.018865		0.072222	0.126389	0.052641	0.100272	0.053001	0.069444	0.068338
0	0.028548	0.013889	0.047314	0.045559	0.07766		0.053765	0.045411	0.024503	0.045139	0.03869	0.022779	0.050561	0.024503	0.090278	0.084625	0.028548
0.063194	0.020187	0.009028	0.055919	0	0.020187	0.06143	0.016565	0.083821	0.030437	0.048616	0.06626	0.03869		0.070142	0.148195	0.102933	0.03869
0.063194	0.031748	0.047227	0.046033	0.045559	0.056643	0.074539	0.111111	0.038796	0.036111	0.027083	0.018056	0.063194	0.045139	0.077293	0.06903	0.085867	0.063194
0.024503	0.047227	0.009028	0.028548	0.009028	0.055137	0.027083	0.022779	0.09134	0.076231	0.030437	0.03869	0.108333	0.042633	0.06143	0.095243	0.128057	0.03869
0.054167	0.03313	0.009028	0.050561	0.046299	0.018056	0.045411	0.072222	0.07766	0.047227	0.091269	0.091311	0.054167	0.045139	0.016565	0.190441	0.14604	0.028548
0.094455	0.051069	0.045139	0.027083	0.088394	0.095967	0.06143	0.07738	0.088088	0.0819	0.20988	0.06056	0.19586	0.038796	0.029208	0.082921	0.06626	0.037222
0.020187	0.049695	0.016565	0.039832	0.022779	0.018056	0.057806	0.100193	0.045411	0.03869		0.072222	0.115956	0.072319	0.029208	0.08175	0.045139	0.016565
0.03255	0.057806	0.045559	0.03869	0.053001	0.073509	0.057806	0.072222	0.083333	0.030571	0.048616	0.060874	0.113897	0.047227	0.121748	0.06154	0.054167	0.054167
0.009028	0.03313	0.009028	0.09134	0.009028	0.048082	0	0.124168	0.065723	0.106002	0.089465	0.062132	0.030437	0.031748	0	0.038796	0.058416	0.101055
0.024503	0.030437	0.045559	0.029208	0.042792	0.025534	0.036111	0.009028	0.136127	0.058416	0	0.083333	0.099429	0.063495	0.018056		0.103117	0.035389
0.027083	0.024503	0.036111	0.073546	0.047227	0.022779	0.029208	0.117361	0.101807	0.041667		0.072222	0.045139	0.024503	0.036111	0.074098	0.101122	0.018056
0.027083	0.020187	0.031748	0.024503	0.055919	0.046033	0.031748	0.060874	0.06143	0.027778	0.082429	0.072222	0.036111	0.035389	0.077133	0.082921	0.070509	0.029208
0.082478	0.036111	0.036111	0.009028	0.025534	0.054914	0.061806	0.063836	0.056284	0.072149	0.174116	0.028548	0.06143	0.072784	0.049695	0.134299	0.053001	0.063194
0.071864	0.045411	0.022779	0.037222	0.024503	0.049695	0.009028	0.064703	0.047227	0.027778	0.159456	0.064028	0.009028	0.038302	0.045559	0.08338	0.108333	0.057097
0.040373	0.063836	0.016565	0.047227	0.063194	0.055919	0.068338	0	0.049695	0.016565	0.068338	0.070779	0.099429	0.009028	0.066565	0.072222	0.012767	0.045411
0.039729	0.024503	0.016565	0.070683		0.029067	0.07738	0.041667	0.071753	0.068338	0.027083	0.018056	0.097737	0	0.020187	0.016565	0.108284	0.047227
0.054167	0.030437	0.029208	0.083232	0.018056	0.03869	0.054167	0.053001	0.030437	0.018056	0.094773	0.063194	0.028548	0.055919	0.068338	0.101885	0.040742	0.082478
	0.046299	0.018865	0.03869	0.043579	0.096966	0.045411	0	0.063836	0.022779	0.136157	0.058762	0.030437	0.045139	0.03313	0.129405	0.084625	0.024503
0.025534	0.049695	0.055137	0.012767	0.06143	0.054914	0.038302		0.03313	0.069444		0.045139	0.028548	0.038302	0.111838	0.079459	0.071753	0.029208
0.036111	0.016565	0	0.03255	0.027083	0.103117	0.045139	0.052874	0.063194	0.053001	0.09134	0.06056	0.140149	0.029067	0.066873	0.090278	0.064703	0.047227
0.063194	0	0.063194	0.027083	0.045139	0.020187	0.06626	0	0.03313	0.038796	0.071582	0.037222	0.117005	0.047314	0.103512	0.117527	0.075694	0.049695
0.055919	0.029208	0.055871	0.08125	0.053001	0.052641	0.018865	0.03869	0.083333	0.094455	0.030571	0.038302	0.094253	0.09134	0.012767	0.057097	0.018865	0.076231
0.045139	0.027083	0.009028	0.040373	0	0.050561	0.016565	0.102933	0.045139	0.029208		0.040742	0.10719	0.045559	0.056284	0.098219	0.091118	0.082429
0.009028	0.045139	0.009028	0.024503	0.038302	0.042696		0.057097	0.104104	0.07738	0.071582	0.016565	0.055137	0.03255	0.03313	0.129258	0.090278	0.035389
0.036111	0.03869	0.009028	0.048868	0.020187	0.050509	0.041667	0.057806	0.068932	0.043579	0.106002	0.027083	0.093107	0.012767	0.042696	0.034338	0.068338	0.025534
0.028548	0.018056	0.009028	0.060874	0.039729	0.03869	0.049695	0.117361	0.027083	0.090278	0.040373	0.072784	0.127672	0.03313	0.013889	0.11293	0.103117	0.022779
0.057097	0.024503	0.016565	0.058416	0.036111	0.047227	0.018056	0.052641	0.0651	0.049695	0.060874	0.066873	0.053001	0.053765	0.071582	0.171124	0.058416	0.022779
0.022779	0.018865	0.036111	0.030437	0.035389	0.061806	0.090821	0.07766	0.045411	0.094253	0.07738	0.072222	0.099306	0.037222	0.049695	0.045559	0.047227	0.03869
0.054167	0.027778	0.016565	0.067175	0.045559	0.056284	0.03313		0.063194	0.027778	0.041667	0.036111	0.111659	0.013889	0.055871	0.074098	0.030437	0.018865
0.104686	0.024503	0.009028	0.031748	0.088394	0.086293	0.036111	0.183792	0.018056	0.012767	0.045411	0.051069	0.061806	0.046033	0.022779	0.095202	0.078272	0.016565
0.037222	0.016565	0.012767	0.031748	0.029208	0.055871	0.069444	0.113897	0.022779	0.063495	0.039729	0.045139	0.154456	0.030571	0.012767	0.082429	0.081983	0.03869
0.063194	0.020187	0.009028	0.094455	0.020187	0.045559	0.083821	0	0	0.114364	0.018056	0.054167	0.013889	0.020187	0.073546	0.08175	0.11993	0.016565
0	0.045411	0.049695	0.070142	0.045559	0.048616	0.040373	0.055919	0.138236	0.07738	0.091311	0.009028	0.111293	0.089903	0.045411	0.090037	0.086764	0.045139
0.047227	0.016565	0.013889	0.020187	0.039729	0.039729	0.101807	0.053765	0.091118		0.022779	0.040373	0.06154	0.046033	0.100272	0.082429	0.106884	0.061806
0.018056	0.054914	0.036111	0.037222	0.022779	0.082921	0.041667	0.129638	0.042633	0.027778		0.06626	0.099306	0.042696	0.054442		0.08125	0.020187
0.045139	0.027778	0.054167	0.052641	0.027083	0.09765	0.08338		0.082825	0.047227	0.045139	0.039832	0.115956	0.072222	0.09134	0.082429	0.074539	0.022779
0.072784	0.029208	0.057806	0.018865	0.053001	0.045139	0.027083	0.216667	0.135417	0.047227	0.10719	0.009028	0.018056	0.049695	0.03313	0.100272	0.068338	0.009028
0.055919	0.016565	0.047227	0.074445	0.047227	0.037222	0.069444	0.083232	0.058416	0.068754	0.058416	0.09764	0.099306	0.03313	0.028548	0.084142	0.082825	0.013889
0.037222	0.027083	0.046299	0.058762	0.047227	0.0651	0.063194	0.088071	0.058416	0.016565	0.060874	0.03313	0.092142	0.040742	0.018056	0.083232	0.091118	0.053001
0.018056	0.018056	0.016565	0.030437	0	0.025534	0.068676	0.009028	0.094773	0.03313		0.08125	0.120269	0.030571	0.009028		0.091118	0.022779
0.020187	0.031748	0.047227	0.03869	0.025534	0.03869	0.09764	0.072222	0.03313	0.038796	0.159028	0.06626	0.03313	0.082429	0.06143		0.047227	0.057004
0.009028	0.024503	0.048082	0.048616	0.056643	0.064028	0.013889	0.059451	0.03313	0.030437	0.106002	0.073546	0.093894	0.045411	0.054442	0.129846	0.045411	0.03313
0.054167	0.030437	0.016565	0.045139	0.076694	0.025534	0.040373	0.061806	0.059451		0.07738	0.063836	0.027083	0.089903	0	0.087668		0.018056
0.055919		0.009028	0.052641	0.054167	0.083232	0.078791	0.018056	0.082921	0.047227	0.057806	0.036111	0	0.040742	0.06903	0.08338	0.045411	0.012767
0.047227	0.018056	0.03313	0.009028	0.045139	0.087745	0.074539	0.224693	0.041667	0.027778		0.046033	0.077592	0.039729	0.03869	0	0.074153	0.094455
0.087745	0.020187	0	0.080747	0.045139	0.070509	0	0.125	0.12715	0.013889		0.049695	0.094773	0.045411	0.016565	0.072784	0.061806	0.075729
0.093588	0.022779	0.054167	0.053001	0.053001	0.064389	0.06626	0.063194	0.059451	0.009028	0.072222	0.082825	0.28903	0.045139	0.03255	0.107693	0.084142	0.075729
0.037222	0.028548	0.030437	0.048616	0.038796	0.025534	0.063194	0.045139	0.068338	0.059451	0.170569	0.025534	0.108333	0.039832	0.027778	0.090728	0.074539	0.059451
0.009028	0.046299	0.049695	0.024503	0.056643	0.047227	0.009028	0.038796	0.03869	0.009028	0.051069	0.072222	0.092142	0.025534	0.052874		0.080747	0.048868
0.085867	0.03313	0.016565	0.009028	0	0.038302	0.045139	0.120446	0.071753	0.078115		0.009028	0.129094	0.045411	0.018056		0.030437	0.063194
0.040373	0.045139	0.018865	0.075729	0.062132	0.049006	0.018056	0.056284	0.03313		0.051069	0.018056	0.027083	0.012767	0.083821		0.082429	0.028548
0.030437	0.03313	0.036111	0.020187	0.054167	0.100272	0.064703	0.038796	0.03869	0.085645	0.042633	0.074539	0.073546	0.029208	0.082429	0.092066	0.09134	0.028548
	0.018056	0.009028	0.029208	0.089465	0.030437	0.055137	0.063194	0.075694	0.046445	0.161285	0.045139	0.094773	0.045559	0.040373	0.039832	0.020187	0.099715
0.018056	0.016565	0.049695	0.045139	0.036111	0.045411	0.038796	0.055919	0.027083	0.03313	0.071582	0.027083	0.243865	0.020187	0.121178	0.077905	0.039832	0.028548
0.071864	0.018056	0.013889	0.049695	0.045559		0.054167	0.161334	0.038796	0		0.080394	0.041667	0.034338	0.03313	0.091714	0.064703	0.035389
0.018056	0.012767	0.063836	0.037222	0.009028	0.111838	0.061806	0.039832	0.101807	0.034338		0.018056	0.055137	0.037222	0.055137	0.113286	0.1329	0.030437
0	0.037222	0.036111	0.055919	0.045139	0.042633	0.036111	0.053001	0.055556	0.041667	0.153466	0.072222	0.059109	0.040373	0.045559	0.172089	0.136232	0.027083
0.03869	0.022779	0.045139	0.028548	0.022779	0.052874	0.041667	0	0.115213	0.060874	0.098428	0.03255	0.064028			0.090278	0.06143	0.045139
0.009028	0.030571	0.016565	0.031748	0.092598	0.042792	0	0.06209	0.064703	0.038796	0.123611	0.072222	0.116968	0.03869	0.121748	0.054442	0	0.029208
0.022779	0.03869	0.009028	0.06056	0.047227	0.045139	0.038302	0.06209	0.009028	0.030437	0.009028	0.009028	0.082825	0.045139	0.077592	0.09134	0.09765	0.057806
0.104686	0.03313	0.009028	0.048082	0.009028	0.025534	0.061806	0.125418	0.041667	0.06903	0.068338	0.022779	0.090728	0.046033	0.009028	0.082429	0.136232	0.03255
0.020187	0.03869	0.009028	0.039832	0.060874	0.020187	0.054167		0.030437	0.094253	0.047227	0.03255	0.129638	0.035389	0.009028	0.082921	0.049695	0.027083
0.022779	0.018056	0.022779	0.070142	0.031748	0.022779	0.082825		0.041667	0.080394	0.068338	0.022779	0.175568	0.029067	0.056643	0.11642	0.11293	0.051069
0.018056		0.009028	0.045559	0	0.036111	0.038302	0.009028	0.013889	0.009028		0.016565	0.072222	0.053001	0.041667	0.08175	0.047227	0.047227
0.081484		0.016565	0.076603	0.059109	0.058416	0.036111	0.155023	0.08125	0.053765	0.08338	0.038302	0.127825	0.03313	0.064703	0.189628	0.091118	0.027083
0.054167	0.030437	0.045139	0.012767	0.064028	0.042792	0.030571	0.016565	0.048616	0.045411	0.075694	0.048616	0.094455	0.020187	0.028548	0.176554	0.048616	0.07766
0.117466	0.024503	0.022779	0.048082	0.042792	0.045411	0.077592	0.066627	0.018056	0.027778	0.07738	0.009028	0.099906	0.013889	0.062132	0.090278	0.140066	0.016565
0.055919	0.047227	0	0.027083	0.054167	0.042792	0.074539	0.099906	0.08175		0.045139	0.038796	0.128143	0.012767	0.022779	0.095243	0.098841	0.047227
0.047227	0.054914	0.030437	0.049695	0.054167	0.042696	0.045139	0.117361	0.136127	0.027778	0.120604	0.091311	0.084625	0.072784	0.075694	0.210265	0.06626	0.053001
0.039729	0.016565	0.022779	0.030437	0.029208	0.038302	0.045559	0.137507	0.036111	0.048082	0.038796	0.013889	0.058416	0.020187	0.121748	0.022779	0.072149	0.077818
0.064703	0.047227		0.052641	0.054167		0.074539		0.049695	0.082478	0.048616	0.013889	0.016565	0.063495	0.046445	0.082429	0.049695	0.072149
0.049695	0.013889	0.065723	0.018056	0.054167	0.028548	0.018056	0.055137	0.027778	0.025534		0.077905	0.082429	0.03869	0.047227	0.082429	0.111838	0.038796
0.025534	0.046299	0.020187	0.042696	0.045139	0.042633	0.045411	0.047227	0.094773	0.08338		0.057806	0.027083	0.020187	0.013889	0.082429	0.078272	0.051069
0.085867	0.028548	0.009028	0.031748	0.045559	0.056284	0.055556	0.075694	0.13308	0.093979		0.045411	0.132673	0.048616	0.013889	0.192456	0.054167	0.03869
0.038796	0.047227	0.038796	0.039729	0.042792	0.028548	0.030437	0.077592	0.036111	0.029208	0.098261	0.088071	0.082429	0.018056	0.018056	0.055137	0.056284	0.022779
0.07738	0.03313	0.053001	0.077852	0.045559	0.055919	0.071582	0.13816	0.070029			0.030571	0.111293	0.063194	0.056284	0.054914	0.143515	0.009028
0.038796	0.046445	0.054167	0.018056	0.018056	0.057004	0.136677	0.022779	0.071753	0.068338	0.120604	0.035389	0.156461	0.062132	0.045559	0.08125	0.054167	0.03255
0.037222	0.009028	0	0.024503	0	0.03255	0.055137	0.130254	0.050509	0	0.047227	0.054167	0.126389	0.031748	0.030437	0.048616	0.042633	0.039729
0.036111	0.018056	0.045559	0.027083	0.076694	0.009028	0.009028		0.03313	0.046445	0.055556	0.079665	0.06143	0.027083	0.071864	0.073546	0.08125	0.045139
0.022779	0.03255	0.022779	0.072222	0.056643	0.045139	0.040373	0.054442	0.084142		0.045139	0.073509	0.079459	0.070142		0.082921	0.126711	0.037222
0.037222	0.028548	0.018056	0.070142	0.054167	0.045139	0.06143	0.088088	0.068754	0.024503	0.166759	0.066873	0.090278	0.07738	0.06903		0.045411	0.052641
0.027083	0.027083	0.065723	0.045139	0.040373	0.046299	0.029208	0.128057	0.03313	0.09134	0.058416	0	0.08175	0.060874	0.074539	0.201355	0.028548	0.077293
0.035389	0.009028	0.045139	0.045139	0.055919	0.06143	0.040373	0.06056	0.018056	0.042633	0.055556	0.018056	0.098192	0.009028	0.11607	0.087745	0.099429	0.027083
0.054167	0	0.064703	0.06903	0.027083	0.06056	0.047227	0.127672	0.050509	0.030437	0.140575	0.027083	0.090278	0.018056	0.013889	0.090728	0.183512	0.063836
0.030437	0.03869	0.009028	0.052641	0.06154	0.047227	0.045139	0.057097	0.03313	0.031748		0.091311	0.06903	0.012767	0.022779	0.082921	0.102933	0.045139
0.048082	0.027083	0.054167	0.074098	0.029208	0.035389	0	0.040373	0.132437	0.036111	0.059451	0.072222	0.072784	0.030437	0.027083	0.130002	0.104585	0.038796
0.037222	0.050509	0.016565		0.036111	0.10922	0.036111	0.009028	0.102526	0.042633	0.09134	0.040373	0.084142	0.046033	0.029208	0.027778	0.125	0.029067
0.063194	0.027778	0.016565	0.018056	0.052641	0.042633	0.049695	0.045559	0.042633	0.041667	0.030437	0.08125	0.009028	0.045139	0.071753	0.151414	0.054167	0.027083
0.054167	0.027083	0.022779	0.052924	0.049006	0.020187	0.063194		0.054167	0.055919	0.1625	0.022779	0.167678	0.060874	0.045411	0.082429	0.069444	0.027083
0.027083	0.013889	0.016565	0.036111	0.056643		0.045139		0.103789	0.024503	0.059451	0.062461	0.082429	0.039729	0.042696	0.138531	0.08338	0.055919
0.058762	0.030571	0.03313	0.057806	0.009028	0.025534	0.074539	0.03869	0.100599	0.030437		0.072222	0.030437	0.013889	0.045559	0.105784	0.091118	0.013889
0.054442	0.020187	0.018056	0.053001	0.018056	0.018056	0.045139	0.098192	0.03313	0.068754	0.035389	0.042633	0.049695	0.060874	0.018056	0.087668	0.068338	0.112202
0.022779	0.046299	0.016565		0.042792	0.071258	0.061806	0.068338	0.03313	0.053001	0.060874	0.045139	0.038796	0.029208	0.009028	0.223676	0.031748	0.029208
0.063194	0.040373	0.018056	0.09134	0.047227	0.045139	0.09764	0.211335	0.03313	0.030571	0.009028	0.038796	0.133745	0.066627	0.060874	0.013889	0.067135	0.040373
0.063194	0.027083	0.013889	0.034338	0.030437	0.087745	0		0.055919	0.009028	0.197062	0.055871	0.058762	0.054167	0.048082	0.071582	0.107693	0.0651
0.063194	0.018056	0.045139	0.030437	0.009028	0.052641	0.053001	0.022779	0.059451	0.029067	0.059451	0.018056	0.018056	0.060874	0.041667	0.08125	0.045411	0.047227
0.071864	0.022779	0	0.040373	0.018056	0.055871	0.084142	0.027083	0.072784	0.030437	0.045139	0.03313	0.108333	0.053001	0.052924	0.075729	0.056284	0.018865
0	0.037731	0.016565	0.046033	0.053001	0.057004	0.054167	0	0.126389		0.060874	0.063194	0.088913	0.045139	0.06143	0.08175	0.054167	0.027083
0.013889	0	0.009028	0.028548	0.018056	0.03255	0	0.013889	0.042696	0.016565	0.047227	0.029208	0.1087	0.055919	0.012767	0.072784	0.058416	0.013889
0	0.036111	0.055137	0.050509	0.063194	0.053001	0.027083	0.038302		0	0.040373	0.018056	0.108333	0.064703	0	0.060874	0.105281	0.06056
0.040373	0.016565	0.020187	0.073546	0.039729	0.009028	0.036111	0.022779	0.054167	0.096966	0.030437	0.054167	0.047227	0.031748	0.018056		0.056284	0.054914
0.027083	0.045139	0.018056	0.036111	0.018056	0.057097	0.016565	0.121456	0.049695	0.016565	0.073546	0.06626	0.022779	0.062132	0.06143	0.029208	0.020187	0.053001
0.045139	0.018056	0.016565	0.020187	0.047227	0.027083	0.096478	0.136127	0.020187	0.053001	0.042633	0.018056	0.030437	0.018056	0.038796	0.070683	0.099429	0.038796
0.037222	0.03255	0.009028	0.030437	0.031748	0.052874	0.046033	0.137507	0.110275	0.086293	0.03869	0.067175	0.009028	0.077852	0.03313	0.029208	0.090278	0.063194
0.027083	0.018056	0.03313	0.118742	0.095058	0.031748	0.029208	0.06626	0.084383	0.036111	0.06056	0.083232	0.045139	0.03869	0.020187	0.098261	0.080747	0.063836
0.063194	0.022779	0.047227	0.045411	0.020187	0.018056	0.077592	0.072222	0.141988	0.126185	0.024503	0.020187	0.151526	0.066565	0.121748	0.087668	0.071582	0.045139
0.030437	0.034338	0.037731	0.084383	0.077818	0.045139	0.045139	0.036111	0.0651	0.022779	0.03313	0.013889	0.103395		0.009028	0.090278	0.08125	0.056596
0.030437	0.016565	0.028548	0.067175	0.047227	0.10922	0.022779	0.045411	0.063194	0.06903		0.016565	0.090728	0	0.072149	0.08125	0.024503	0.018865
0.053765	0.018056	0.016565	0.045139	0.056643	0.054167	0.037222	0.043579	0.057097		0.082429	0	0.132673	0.012767	0.03313	0.181727	0.058018	0.042696
0.016565	0.03869	0.009028	0.062132	0.09289		0.067479	0.080175	0.016565	0.07738	0.022779	0.028548	0.064703	0.052924	0.03313		0.103712	0.024503
0.099429	0.045411	0	0.03869	0.009028	0.056284	0.074539	0.102138	0.055871	0.022779	0.078892	0.072222	0.090355	0.025534	0.049006	0.08175	0.071582	0.102933
0.025534	0.027083	0.063194	0.065329	0.027083	0.042792	0.055556	0.144444	0.055919	0.009028	0.106884	0.03255	0.074153	0.016565	0.038796	0.11818	0.055556	0.027083
0.036111	0.030571	0.018056	0	0.045139	0.099306	0.040373	0.108333	0.036111	0.03869	0.098428	0.072222	0.125326	0.027083	0.077133	0.190441	0.136232	0.063194
0.063194	0.009028	0.018056	0.100934	0.056643	0.049695	0	0.145896	0.158274	0.042696	0.018056	0.022779	0.139474	0.082182	0.039729	0.131096	0.061806	0.028548
0.047227	0.016565	0.028548	0.075729	0.050509	0.055871	0.045411	0.113897	0.116737	0.018865	0.082825	0.013889	0.038796	0.024503	0.03313	0.039832	0.109083	0.053001
0.085867	0.016565	0.012767	0.054442	0.016565		0.126389	0.06143	0.06154	0.009028	0.089766	0.045139	0.027778	0.024503	0.06626	0.099306	0.06143	0.054914
0.031748	0.013889	0.018056	0.016565	0.065723	0.025534	0.045139	0.053765	0.055556	0.041667		0.018056	0.137558	0.018056	0.045559	0.083232	0.103117	0.016565
0.024503	0.036111	0.045139	0.03869	0.045139	0.016565	0.030437	0.079459	0.055556	0.055137	0.083333	0.064389	0.083232	0.03869	0.054442	0.082429	0.101859	0.068676
0.054167	0.027083	0.016565	0.028548	0	0.052874	0.009028	0.022779	0.13941	0.027778	0.14637	0.018056	0.082429	0.024503	0.066565	0.084306	0.058416	0.018056
0.028548	0.046445	0	0.055137	0.045559	0.047227	0.077592	0.064703	0.029208	0.049695	0.14847	0.048616	0.099306	0.03313	0.121748	0.160049	0.038796	0.055919
0.018056	0.020187	0.045559	0.059451	0.035389	0.045139	0.06209		0.047227	0.03869	0.03313	0.013889	0.090278	0.009028	0.018056	0.078374	0.127825	0.03869
0.03869	0.009028	0.009028	0.028548	0.053001	0.049695	0.061806	0.129952	0.142661	0.045139	0.063194	0.048616	0.060874	0.047227	0.06626		0.07738	0.072784
0.022779	0.045139	0.045559	0.029208	0.056643	0.057004	0.016565	0.043579	0.100599		0.020187	0.106502	0.099391	0.038796	0.030437	0.082429	0.07738	0.024503
0.064703	0.029067	0.034338	0.029067	0.03869	0.084383	0.027083	0	0.045411	0.009028	0.068338	0.016565	0.138828	0.034338	0.090278	0.054167	0.054442	0.037222
0.027083	0.031748	0.016565	0.050561	0.067175	0.053001	0.03255	0.063194	0.027083	0.009028	0.042696	0.055871	0.112748	0.016565	0.06143	0.057097	0.028548	0.075729
0.031748	0.020187	0.009028	0.039729	0.036111	0.067175	0.087624	0.045559	0.110275	0.047227	0		0.072222	0.036111	0.121748	0.082429	0.100193	0.037222
0	0.054167	0.009028	0.037222	0.018056	0.045139	0.038796		0.058416	0.036111	0.018056	0.028548	0.072222	0.045411		0.093107	0.116306	0.055919
0.054167	0.027083	0.045559	0.031748	0.022779		0.029208	0.085168	0.066565	0.040373		0.022779	0.156461	0.073546	0.071753	0.045559	0.013889	0.018865
0.063194	0.03313	0.027778	0.024503	0.048082	0.025534	0.053001	0.13426	0	0.024503	0.06056	0.022779	0.055556	0.093894	0.121748	0.127672	0.106884	0.066627
0.031748	0.034338	0.018056	0.030437	0.06143	0.03255	0.055919	0.055919	0.055556	0.020187	0.174637	0.018056	0.090278	0.039729	0.016565	0.055919	0.074539	0.054167
0.018056	0.018865	0.022779	0.020187	0.073509	0.022779	0.045139	0.068754	0.150111	0.082825	0.036111	0.018056	0.132521	0.045139	0.11607	0.027778	0.111111	0.027083
0.054167	0.03313	0.009028	0.03869	0.027083	0.06056	0.018056	0.009028	0.09134	0.060874	0.051069	0.040742	0.1635	0.045411	0.071753	0	0.088071	0.027083
0.028548		0.022779	0.045139	0.027083	0.042792	0.136368	0.0651	0.083333	0.030437	0.037222	0.085168	0.083333	0.016565	0.056284	0.13308	0.108333	0.095967
0.018056	0.009028	0	0.109828	0.047227	0.040373	0.069444	0.052641	0.068754	0.016565		0.029067	0.045411	0.037222	0.082429	0.086293	0.106884	0.03869
0.046033	0.03255	0.049695	0.07738	0.043579	0.054442	0.040373	0.075694	0.063836			0.013889	0.142705	0.038796	0.027083	0.100678	0.136232	0.061806
0.016565	0.0651	0.031748	0.050561		0.054167	0.074539	0.122791	0.027083	0.029208	0.036111	0.018056	0.072784	0.034338	0.020187	0.082921	0.082429	0.047227
0.036111	0.03313	0.022779	0.060874	0.057806	0.045411	0.075084	0.12868	0.093894	0.03869		0.063194	0.016565	0.055992	0.074539		0.11993	0.013889
0.058416	0.009028	0.016565	0.027083	0.009028	0.046299	0.064703	0.102138	0.056284	0.07738	0.045139	0.045139	0.078272	0.018056	0.068338	0.053001	0.130112	0.041667
0.039729	0.030437	0.034338	0.055919	0.045559	0.091311	0	0.117361	0.126389		0.136666	0.08125	0.070683	0.045559	0.048616	0.147368	0.136232	0.053001
0.018056	0.009028	0.045559	0.024503	0.054442	0.055137	0	0.206261	0.068754	0.020187	0.045139	0.027778	0.054167	0.053001	0.113645	0.129405	0.069618	0.018056
0	0.020187	0.029208	0.082921	0.09289	0.050509	0.036111	0.045139	0.054167	0.058762	0.072784	0.06626	0.12868	0.046033	0.11607	0.095243	0.096478	0.059451
0.030437	0.050509	0.027083	0.028548	0.047227	0.057004	0.042633	0.046299	0.045559	0.009028	0.071352	0.013889	0.029208	0.086293	0.070142	0.072222	0.1279	0.054914
0.045139	0.022779	0.063836	0.050561	0.03313	0.057004	0.036111	0.106884	0.123191	0.06903		0.063194	0.090821	0.024503	0.09134	0.065329	0.111477	0.029067
0.058762	0.029208	0.009028	0.030437	0.047227	0.020187	0.061806	0.0651	0.063836	0.103117	0.107693	0.027778	0.036111	0.020187	0.028548	0.087745	0.054167	0.020187
0.046033	0.012767	0.038796	0.028548	0.039832	0.064389	0.03313		0.063495	0.03313		0.036111	0.06626	0.050561	0.03313	0.057097	0	0.037222
0.009028	0.052641	0.013889	0.03313	0.051069	0.028548	0.068338	0.111667	0.057004	0.020187	0.099429	0.040373	0.091311	0.066565	0.03313	0.064703	0.041667	0.018056
0.036111	0.016565	0.013889	0.06903	0.061143		0.009028	0.018056	0.078272	0.036111	0.069618	0.054442	0.12286	0.099306	0.042633	0.14637	0.113118	0.027083
0.009028	0.047227	0.016565	0.047227	0.035389	0.018056	0.042633	0.042633	0.055556	0.029208	0.07738	0.046033	0.027083	0.038796	0.121748	0.152185	0.149078	0.068338
0.036111	0.027083	0.016565	0.054442	0.047227	0.039729	0.03255	0.045559	0.06056	0.013889	0.190971	0.08125	0.06626	0.038796	0.064703	0.107693	0.082429	0.063836
0.054442	0.045411	0.071582	0.052924	0	0.042792	0.045139	0.06626	0.056284		0.030437	0.027778	0.138098	0.103865	0.054167	0.072784	0.057004	0.020187
0.039729	0.027083	0.037222	0.052641	0.035389	0.035389	0.046033	0.102933	0.102933	0.064703		0.03313	0.117361	0.07738	0.027083	0.085312	0.055137	0.018056
0.027083	0.022779	0.036111	0.046445	0.053001	0.052874	0.077592	0.055919	0.03313	0.072149	0.091118	0.038796	0.090355	0.048082	0.075694	0.07738	0.057806	0.053001
0.018056	0.027083	0.050509	0.022779	0.054167		0.045139	0.048616	0.057806	0.047227		0.038796	0.082429	0.06154	0.034338	0.091785	0.10719	0.08125
0.035389	0.03313	0.009028	0.030437	0.027083	0.058762	0.009028	0.117361	0.056284	0.016565	0.045139	0.016565	0.047227	0.012767	0.083333	0.063194	0.060874	0.028548
0.028548	0.039729	0.045559	0.037222	0.018865	0.012767	0.074539	0.232012	0.117353	0.053001	0.174637	0.06626	0.105272	0.028548	0.06903	0.102526	0.018865	0.074098
0.027083	0.030437	0.036111	0.03869	0.022779	0.024503	0.03255	0.058018	0.036111	0.016565	0.045139	0.06626	0.077592	0.071753	0.075462	0.06903	0.031748	0.022779
0.036111	0.027083	0.022779	0.046445	0	0.055871	0.016565	0.136368	0.061806	0.038796	0.106002	0.027083	0.155844	0.048082	0.040373	0.073546	0.075694	0.06626
0.063194	0.037222	0.009028	0.018865	0.036111	0.020187	0	0.154099	0.055919	0.048616		0.083821	0.097737	0.035389	0.03869	0.03313	0.024503	0.054914
0.009028	0.03869	0.036111	0.109828	0.058762	0.085867	0.03313	0.072784		0.024503	0.046445	0.018056	0.061806	0.108333	0.029208	0.167757	0.061806	0.022779
0.030437	0.027778	0.040373	0.020187	0.035389	0.012767	0.045139	0.121748	0.06626	0.030437	0.045411	0.063194	0.117812	0.030437	0.018865	0.087624	0.022779	0.009028
	0.018056	0.036111	0.045139	0.049006	0.020187	0.071582	0.088071	0.138236	0.029067	0.120604	0.027083	0.075729	0.022779	0.012767	0.091756	0.038796	0.056284
0.035389	0.03255	0	0.072222	0.030437	0.050509		0.111111	0.009028	0.029208	0.052641	0.027083	0.075729	0.018865	0.029208	0.082429	0.071753	0.046033
0.063194	0.050509	0.022779	0.065329	0.036111	0.045139	0.03313	0.038796	0.170065	0.042633	0.058416	0.063194	0.116037	0.048616	0.027083		0.090278	0.028548
0.035389	0.009028	0.022779	0.065329	0.045559	0.018865	0.071582	0.117708	0.045411	0.038796	0.082825	0.052641	0.117005		0.073546	0.09134	0.049695	0.009028
0.045139	0	0.016565	0.018056	0.009028	0.048616	0.036111	0	0.057004	0.053001	0.166759	0.053001	0.072222	0.018056	0.031748	0.135417	0.115956	0.108333
0.020187	0.047227	0.024503	0.029208	0.027083	0.045139	0.088071	0.03869	0.058416	0.018056	0.082429	0.012767	0.167067	0.042696	0.106615	0.103117	0.074539	0.018865
0.018056	0.016565	0.03313	0.050561	0.018056	0.055919	0.027083	0.125	0.049006	0.10922	0.063836	0.083232	0.103117	0.048082	0.027083	0.111838	0.042696	0.03869
0.018056	0.018056	0.03869	0.016565	0.054167	0.055871	0.012767	0.057806	0.08125	0.037222	0.03313	0.027083	0.028548	0.038796	0.073546	0.082921	0.06143	0.029208
0.009028	0.038796	0.022779	0.048082	0.018056	0.037222	0.078272	0.038796	0.091714		0.052641	0.035389	0.06143	0.047227	0.036111	0.072222	0.063836	0.028548
0.022779	0.024503	0.013889	0.08125	0.03313	0.071864	0.070029	0.122791	0.052641	0.029208	0.109258	0.045139	0.027083	0.045411	0.11607	0.211232	0.049695	0.022779
0.035389	0.009028	0.036111	0.058762	0.030437	0.100272	0.027083	0.05952	0.058416	0.016565	0.1524	0.028548	0.030437	0.018865	0.124538	0.083232	0.09765	0.052641
0.045139	0.022779	0.022779	0.030437	0.052641	0.055919	0.018056	0.060874	0.063836	0.022779	0.054914	0.027083	0.038796	0.040742	0.065329	0.103512	0.083232	0.024503
0	0.009028	0.028548	0.099715	0.043579	0.047227	0.099391	0.018056	0.036111	0.042633	0.08338	0.018056	0.130663	0.090278	0.030437	0.119382	0.091118	0.027083
0.030437	0	0.027083	0.030437	0.009028	0.03255	0.027083	0.054167	0.068754	0.031748	0.077905	0.022779	0.045139	0.072784	0.041667	0.072784	0.09765	0.072222
0	0.018056	0.009028	0.020187	0.054167	0.110702	0.037222	0.100934	0.059451	0.082429	0.148195	0.03255	0.104104	0.045411	0.012767	0.091311	0.091311	0.056596
0.063836	0.052641	0.018056	0.030437	0.056596	0.085391	0.016565	0.031748	0.056284	0.07738	0.045139	0.06626	0.020187	0.027778	0.020187	0.063194	0.055556	0.016565
0.085867	0.016565	0.036111	0.03313	0.03313	0.061143	0.009028	0.189363	0.03869	0.055556		0.040373	0.049695	0.018056	0.059451	0.082921	0.057806	0.016565
0.063194	0.031748	0.009028	0.030571	0.047227	0.052874	0.036111		0.041667	0.018056	0.091311	0.052641	0.121178	0.009028	0.121748	0.055137	0.090355	0.03869
0.028548	0.036111	0.040373	0.047227	0.053001	0.069618	0	0.175837		0.031748	0.051069	0.053765	0.059451		0.077133	0.082429	0.039832	0.03255
0.025534	0.013889	0.038796	0.027083	0.048082	0.046299	0.054167	0.06143	0.027778	0.08338	0.037222	0.030437	0.071582	0.018865	0.024503	0.082429	0.055137	0.073509
0.031748	0.031748	0.013889	0.018056	0.06143	0.048616	0.079307	0.018056	0.057004	0.043579	0.07738	0.072222	0.162751	0.082429	0.09134	0.11293	0.109258	0.016565
0.050561	0.018056	0.047227	0.045139	0.057097	0.090443	0.040373	0.065329	0.13526	0.135417	0.045411	0.027083	0.075729	0.031748	0.031748	0.100678	0.075694	0.036111
0.045559	0.047227	0.009028	0.045139	0	0.10922	0.049695	0.063836	0.036111	0.073824	0.088071	0.028548	0.072222	0.038796	0.016565	0.11293	0.095243	0.016565
0	0.018056	0.027083	0.009028	0.10007	0.051069	0.040373	0.022779	0.027083	0.036111	0.179983	0.066565	0.063194	0.071864	0.099906	0.045559	0.045411	0.037222
0.063836	0.03313	0.013889	0.022779	0.045559	0.071582	0.036111		0.045139	0.078115	0.072784	0.042633	0.047227	0.03255	0.028548	0.041667	0.071753	0.018056
0.067175	0.045139	0.055919	0.075729	0.009028	0.042633	0.049695	0.214588	0.049695	0.038796	0.036111	0.08125	0.049695	0.045559	0.113789	0.103117	0.06143	0.03869
0	0.03313	0.018056	0.027083	0.054167	0.03255	0.040373	0.037731	0.059451	0.085645	0.028548	0.06626	0.103117	0.009028	0.064134	0.111838	0	0.048616
0.066565	0.031748	0.009028	0.031748	0.09289	0.082921	0.054167	0.072222	0.100924	0.040373	0.071582	0.055137	0.018056	0.060874	0.040373		0.027778	0.084142
0.037222	0.009028	0.039832	0.03869	0	0.03869	0.06626	0.036111	0.1302	0.048616	0.057806	0.027083	0.054167	0.020187	0.042633	0.082921	0.041667	0.009028
0.045139	0.027083	0.009028	0.030437	0.042792	0.020187	0	0.149436	0.063194	0.016565	0.164049	0.020187	0.111667	0.030437	0.041667	0.173762	0.031748	0.037222
0.020187	0.03313	0.050509	0.090278	0.037731	0.050509	0.09764	0.055919	0.027778	0.034338	0.054167	0.041667	0.094253	0.024503	0.038302	0.082429	0.102933	0.027778
0.085867	0.03869	0.016565	0.030437	0.073509	0.063495	0.036111	0.047227	0.045139	0.038796	0.055556	0.038796	0.045559	0.068754	0.047227	0.06903	0.085867	0.012767
0.020187	0.009028	0.009028	0.009028	0.041667	0.09765	0.027083	0.03255	0.07766	0.06903		0.029067	0.119076	0.016565	0.070142	0.09289	0.091311	0.028548
0.047227	0.052641	0.036111	0.045139	0.036111	0.054442	0.054167	0.038796	0.0651	0.064134	0.037222	0.027778	0.027083	0.054167	0.053001	0.022779	0.100272	0.020187
0.063194	0.03313	0.016565	0.075729	0.092598	0.047227	0.062461	0.034338	0.063836	0.034338	0.061806	0.054167	0.08125	0.064703	0.013889	0.090278	0.07738	0.053001
0.039729	0.016565	0.009028	0.084383	0.054167	0.018056	0.071582	0.226416	0.11607	0.070683	0.06056	0.035389	0.077818	0.042792	0.029208	0.13308	0.03313	0.03869
0.063194	0.03313	0.022779	0.029208	0.045559	0.028548	0.036111	0.125	0.056284	0.029208	0.030437	0.068754	0.03869	0.045411	0.027083	0.090278	0.08937	0.054167
0.03869	0.038302	0.03869	0.018056	0.053001	0.045139	0.056284	0.065723	0.027083	0.029208	0.074539	0.018865	0.099429	0.055992	0.078115	0.111838	0.08338	0.045139
0.027083	0.016565	0.016565	0.09134	0.047227	0.048868	0	0.048868	0.009028	0.022779			0.036111	0.086764	0.054442	0.087624	0	0.020187
0	0.036111	0.009028	0.025534	0.027083	0.042633	0.020187	0.054167	0.027083	0.009028	0.069444	0.08125	0.082429	0.016565	0.009028	0.11642	0.041667	0.009028
0.054167	0.048082	0.045559	0.049695	0.027083	0.03255	0.064703	0.093151	0.018056	0.040742	0.045411	0.027083	0.06626	0.045139	0.07738	0.18357	0.067135	0.027083
0	0.022779	0.063836	0.036111	0.047227	0.030571	0.054167	0.072149	0.049695	0.050509	0.027778	0.018056	0.027778		0.06143	0.093107	0.10922	0.075462
0.059451	0.039729	0.009028	0.045139	0.018056	0.052924	0.12286	0	0.053001	0.07766	0.018056	0.076534	0.10719	0.013889	0.121748	0.029208	0.094253	0.064703
0.009028	0.029208	0.016565	0.052924	0.048082	0.024503	0.074539	0.046299	0.042633	0.020187	0.036111	0.057806	0.071582	0.043579	0.039832	0.053001	0.090278	0.013889
0.045139	0.018056	0	0.018056	0.06143	0.052641	0.055556	0.075694	0.037222	0.12715	0.048616	0.022779	0.058416	0.027083	0.018056	0.06143	0.020187	0.024503
0.12584	0.027778	0.064703	0.075729	0.036111	0.07766	0.045559	0.009028	0.055556			0.036111	0.125742	0.06903	0.027083	0.155966	0.08338	0.045139
0.048082	0.050509	0.016565	0.029208	0.053001	0.025534	0.03313	0.070683	0.024503	0.029208	0.06056	0.040373	0.018056	0.065329	0.047227	0.12972	0.09765	0.067175
0.03869	0.046299	0.038796	0.050509	0.045139	0.022779	0	0.03313	0.041667	0.082429	0.094773	0.070029	0.045139	0.037222	0.064703	0.138236	0.090278	0.053001
0.047227	0.031748	0.06143	0.05952	0.009028	0.031748	0.056284	0.06143	0.042633	0.027778		0.013889	0.099715	0.03255	0.027778	0.078892	0.050509	0.037222
0.009028	0.035389	0.009028	0.018056	0.045139	0.088913	0	0.098428	0.080747	0.030437	0.042633	0.083821	0.090278	0.046445	0.059451	0.036111	0.073546	0.061806
0.039832	0.016565	0.063194	0.03313	0.016565	0.052874	0.027083	0.016565	0.03313	0.058416	0.08125	0.018056	0.016565	0.052641	0.06626	0.121748	0.110275	0.031748
0.03869	0.029208	0.018056	0.024503	0.022779	0.045139	0.074539	0.103712	0.03313	0.009028	0.009028	0.009028	0.105272	0.03869	0.053001	0.098841	0.054914	0.076231
0.027083	0.020187	0.025534	0.082921	0.054914	0.042633	0.029208	0.208123	0.051069		0.159004	0.063836	0.08634	0.05952	0.103117	0.083232	0.0651	0.084142
0.028548	0.031748	0.027083	0.045139	0	0.03313	0.071582	0.080747	0.07766	0.06154	0.174637	0.016565	0.111477	0.038302	0.042633	0.065723	0.085867	0.08338
0.018056	0.018865	0.045139	0.024503	0	0.025534	0.027083	0.039729	0.108333	0.056284	0.022779	0.046033	0.103014	0.031748	0.036111	0.090278	0.080175	0.084142
0.009028	0.029208	0.016565	0.012767	0.055871	0.03255	0.06143	0.105667	0.045411	0.042633	0.08338	0.074539	0.094773	0.063194	0.121748	0.090728	0.114541
0.018056	0.049695	0.013889	0.059451	0.049695	0.03255	0.036111	0	0.03313	0.029208	0	0.016565	0.08175	0.038302	0.020187	0.087745	0.127825	0.03869
0.063194	0.030571	0.095614	0.052641	0.058762	0.038302	0.06143	0.054167	0.049695		0.047227	0.035389	0.110559	0.047227	0.084142	0.072222	0.071582	0.075462
0.03869	0.027083	0.03313	0.013889	0.036111	0.045411	0.03313	0.125	0.027083	0.053001	0.020187	0.022779	0.064703	0.038796	0.022779	0.166782	0.103712	0.027778
0.087745	0.048082	0.065723		0.018056	0.047314	0.045559	0.117361	0.03313	0.068932	0.104686	0.050509	0.116968	0.06154	0.121178	0.150334	0.114364	0.009028
0.027083	0.027083	0.060874	0.038796		0.046299	0.061806	0.063194	0.078272	0.06903	0.055137	0.045139	0.018056	0.054167	0.009028	0.080328	0.030437	0.022779
0.055919	0.030571	0.012767	0.027083	0.046445		0.040373	0.072222	0.068338	0.049695	0.082921	0.029208	0.126507	0.027083	0.040742	0.027778	0.111293	0.029208
0.012767	0	0	0.025534	0.027083	0.038796	0.054167		0.058416	0.047227	0.0651	0.03255	0.125326	0.020187	0.080175	0.091785	0.082429	0.055919
0.045139	0.03313	0.055137	0.03869	0	0.055919	0.009028		0.075694	0.029208	0.046299	0.07738	0.138098	0.055992	0.009028	0.135417	0.049695	0.03869
0	0.063836	0.018056	0.028548	0.039832	0.020187	0.045139	0.055137	0.056284	0.046445	0.035389	0.052641	0.10719	0.047227	0.029067	0.082825	0.080747	0.029208
0.064703	0.046445	0.022779		0.049006	0.055919	0.064389	0.045139	0.030571	0.018056	0.049695	0.070142	0.06626	0.100272	0.08338	0.105784	0.065723	0.052641
0.054167	0.048082	0.049695	0.049695	0.045139	0.067479	0.045411		0.054167	0.072149	0.045559	0.022779	0.03869	0.045139	0.054442	0.12715	0.13298	0.052874
0.064703	0.050509	0.028548	0.039729	0.045139	0.042792	0.042633		0.049695	0.040742		0.039832	0.14716	0.031748	0.103117	0.08175	0.1329	0.029208
0.063194	0.03255	0.018056	0.054914	0.018056	0.096966	0.074539	0.057806	0.034338	0.06154	0.036111	0.083821	0.013889	0.030437	0.10807	0.08175	0.117361	0.051069
0.055919	0.025534	0.018056	0.022779	0.045139	0.052641	0.049695	0.042792	0.041667	0.049695	0.159456	0.018056	0.058416	0.009028	0.029208	0.10807	0.0651	0.086293
0.054167	0.009028	0.013889	0.070142	0.016565	0.047227	0.016565	0.217418	0.108333		0.057097	0.03255	0.164741	0.024503	0.030437	0.12286	0.064703	0.062132
0.022779	0.027083	0.009028	0.041667	0	0.061806	0	0.106002	0.031748	0.027778		0.049695	0.115956	0.048616	0.058762	0.07738	0.047227	0.086293
0.063194	0.028548	0.045559	0.030437	0.048082	0.03255	0.022779	0.045139	0.030437	0.013889	0.041667	0.03255	0.077133	0.034338	0.047227		0.06143	0.049695
0.085867	0.028548	0.050509	0.039832	0.009028	0.048082	0.013889	0.077592	0.0651	0.022779	0.121178	0.018865	0.082429	0.052874	0.072784	0.090728	0.070779	0.024503
0.055919	0.030571	0.009028	0.03869	0.029208	0.03869	0.031748	0.132437	0.087624	0.045559	0.038302	0.020187	0.06626	0.018056	0.077133	0.091756	0.027083	0.009028
0.020187	0.009028	0.016565	0.037731	0.045559	0.057004	0.111477		0.027083	0.03313	0.03313	0	0.08175	0.018865	0.041667		0.127825	0.094455
0.009028	0.020187	0.047227	0.020187	0.045139	0.074153	0.059109	0.109083	0.027083	0.03313			0.103117	0.027083	0.071582	0.095058	0.130112	0.054167
0.039729	0.039729	0	0.06209	0.079459	0.054914	0.071582		0.11532	0.11107	0.03313	0.075694	0.087745	0.024503	0.020187	0.071753	0.013889	0.027083
0.054167	0.046299	0.036111	0.049695	0.054167	0.03255	0	0.16032	0.054167	0.036111	0.08338	0.027083	0.14889	0.045559	0.03255	0.08125	0.027083	0.03313
0.063194	0.036111	0.045559	0.042633	0.048082	0.03869	0.045139	0.036111	0.063194	0.100272	0.091269	0.064703	0.094773	0.042792	0.045139	0.082921	0.047227	0.03869
0.030437	0.029208	0.009028	0.030437	0.068754	0.030437	0.071582	0.109828	0.056284	0.071582	0.018056	0.009028	0.087745	0.027083	0.03313	0.100272	0.027083	0.080394
0.035389	0.027083	0.039832	0.055919	0.027083	0.095967	0.040373	0.102933	0.118524	0.070029	0	0.072222	0.06143	0.03313	0.066565	0.139031	0.093894	0.066565
0.085867	0.03313	0.039832	0.047227	0.018865	0.073546	0.040742	0.061806	0.030437	0.038796	0.13806	0.009028	0.099306	0.016565	0.03313	0.08175	0.020187	0.103117
0.012767	0.03869	0.022779	0.050561	0.018056	0.066565	0.06626	0.072784	0.090278	0.047227	0.153252	0.038302	0.009028	0.029208	0.053001	0.054442	0.03313	0.038796
0.030437	0.046299	0.027083	0.036111	0.055992	0.020187	0.040373	0.154099	0.030571	0.040742	0.181053	0.022779	0.090278	0.092947	0.11818		0.084383	0.027083
0.045559	0.029067	0.029208	0.03869	0.009028	0.025534	0.083821	0.116443	0.055556	0.047227	0.027083	0.027083	0.133745	0	0.121748	0.108709	0.018865	0.037222
0.045139	0.018056	0.038796	0.062132	0	0.055919	0.027083	0.036111	0.060874	0.03313		0.018056	0.020187	0.024503	0.07738	0.13806	0.078791	0.047227
	0.018056	0.038796	0.054914	0.056643	0.055137	0.080328	0.136368	0.016565	0.03869	0.072784	0.030437	0.073546	0.089903	0.058762	0.223919	0.047314	0.020187
0.045139	0.020187	0.018056	0.064028	0.038796	0.055556	0.048616	0.085312	0	0.045411	0.216378	0.098013	0.082429	0.016565	0.055137	0.073546	0.060874	0.037222
0.012767	0.045139	0.009028	0.030437	0.029208	0.036111	0.055556	0.066627	0.049695	0.027083	0.12972	0.063194	0.036111	0.063194	0.063495	0.082429	0.083232	0.024503
0.024503	0.009028	0.029208	0.09134	0.013889	0.016565	0.028548	0.045139	0.0651	0.068754	0.077905	0.072222	0.078272	0.030437	0.037222	0.029208	0.074539	0.027083
0.036111	0.018865	0.040373	0.037222	0.053765	0.057097	0.009028	0.194227	0.083333	0.013889	0.085168	0.046033	0.119076	0.074539	0.042696	0.090278	0.045411	0.112564
0.009028	0.027083	0.036111	0.016565	0.035389	0.0651	0.045139		0.038796	0.022779	0.028548	0.060874	0.151459	0.055137	0.062132		0.0651	0.029208
0.009028	0.052641	0.009028	0.031748	0.036111	0.055871	0.06143	0.055919	0.063194	0.029208		0.070029	0	0.013889	0.013889	0.084383	0.063495	0.03313
0.093588	0.039729	0.012767	0.024503	0.027083	0.055556	0.040373	0.214588	0.112569	0.016565	0.042792	0.072222	0.087668	0.03255	0.042696	0.090278	0.090443	0.024503
0.03255	0.020187	0.060874	0.039729	0.085312	0.052874	0.055556	0.024503	0.136127	0.108333	0.083333	0.077818	0.030437	0.03869	0.022779	0.093107	0.018056	0.052641
0.045139	0.016565	0.063194	0.070142	0.009028	0.048082	0.100924	0.031748	0.036111	0.029067		0.030571	0.020187	0.047314	0.018056	0.146648	0.070509	0.036111
0.009028	0.050509	0.016565	0.045139	0.045559	0.085391	0.03313	0.129405	0.045411	0.047227	0.063836	0.054167	0.084625	0.009028	0.018056	0.133254	0.054914	0.036111
0.03869	0.03313	0.064703	0.018056	0.045139	0.050509	0.053765	0.045139	0.03313	0.016565	0.063194	0.040373	0.041667	0.045559	0.054442	0.145419	0.098428	0.028548
0.047227	0.057806	0.036111	0.03869	0.029067	0.06056	0.013889	0.040373	0.027778	0.055919		0.035389	0.03869	0.052641	0.018056	0.069618	0.136232	0.082825
0	0.016565	0.038796	0.024503	0.029208	0.038302	0.080328	0.045139	0.027778	0.016565	0.159004	0.022779	0.074539	0.066565	0.027778	0.072222	0.123611	0.029208
0.053001		0.030437	0.063194	0.042792	0.055556	0.036111	0.022779	0.029208	0.009028	0.042633	0.027778	0.078115	0.058762	0.028548		0.093894	0.024503
0.009028	0	0.016565	0.009028	0.047227	0.020187	0.060874	0.03313	0.037222	0.068338	0.027083	0.091311	0.056284	0.045559	0.050561	0.117708	0.126297	0.045559
0.027083	0.036111	0.03869	0.047227	0.054167	0.027083	0.058416	0.038796	0.056284	0.082429	0.069618	0.045139	0.051069	0.086293	0.013889	0.077905	0.136232	0.037222
0.025534	0.048082	0.03313	0.046033	0.050561	0.055871	0.009028	0.121112	0.159456	0.034338	0.054167	0.07766	0.025534	0.074153	0.099838	0.093107	0.191472
0.049695	0.039729	0.038796	0.016565	0.036111	0.055556	0.038796	0.03255	0.018056	0.016565	0.090821	0.027083	0.097222	0.024503	0.018056	0.08338	0.071582	0.029208
0.099429	0.048082	0.064703	0.020187	0.038796	0.050509	0.009028	0.138501	0.077852	0.024503	0.040373	0.06056	0.053001	0.035389	0.053765	0.045139	0.06626	0.075694
0.071864	0.037222	0.063194	0.009028	0	0.031748	0.072149	0.022779	0.054167	0.016565	0.027083	0.03313	0.199063	0.03869	0.049006	0.029208	0.066873	0.073509
0.031748	0.03869	0.009028	0.045139	0.050561	0.030437	0.009028	0.203769	0.093894		0.069618	0.055992	0.127672	0.045139	0.075694	0.054442	0.094455	0.046299
0.018056	0.029208	0.049695	0.03313	0.035389	0.0651	0.074539	0.035389	0.056284	0.07399	0.06056	0.070142	0.115956	0.037222	0.022779	0.129941	0.103117	0.013889
0.009028	0.009028	0.049695	0.039832	0.045139	0.052924	0.018056	0.143938	0.063194	0.022779	0.055556	0.03255	0.030437	0.038302	0.020187	0.041667	0.10922	0.009028
0.027083	0	0.009028	0.037222	0.055919	0.03255	0.022779	0.036111	0.056284	0.036111	0	0.063194	0.072222	0.034338	0.022779	0.090278	0.046033	0.093894
0.009028	0.046033	0.022779	0.059451	0.053001	0.028548	0.027778	0.065723	0.056284	0.030437	0.03313	0.054914	0.167678	0.0651	0.055919	0.082921	0.061806	0.08125
0.036111	0.031748	0.022779	0.03255	0.036111	0.050509	0.054914	0.064703	0.055137	0.088071	0.073546	0.054167	0.171765	0.064703	0.075084	0.08175	0.085645	0.085391
0.127672	0.029208	0.016565	0.047227	0.094773	0.071582	0.078791	0.055919	0.027778	0.030437	0.089992	0.052874	0.020187	0.027083	0.045559	0.074098	0.054167	0.045139
0.055919	0.030437	0.03313	0.054442	0.054167	0.095967	0.069444	0	0.119497	0.037222	0.109258	0.045139	0.027083	0.047227	0.054442	0.055919	0.08338	0.028548
0.028548	0.012767	0.018865	0.050509	0.038302	0.039729	0.027083	0.022779	0.129405	0.06154		0.083232	0.113897	0.009028	0.070029	0.090728	0.107693	0.009028
0.03255	0.040373	0	0.083232	0.037731	0.040373	0.03869	0.060874	0.027083	0.103078	0.170569	0.06143	0.08175	0.064134	0.084142	0.041667	0	0.018056
0.009028	0.045411	0.018056	0.018056	0.058762	0.055556	0.029208	0.022779	0.10922	0.030437	0.022779	0.064028	0.167678	0.018056	0.022779	0.082921	0.045411	0.077133
0.063194	0.048082	0.009028	0.027083	0.051069	0.047227	0.074539	0.013889	0.071753	0.071582	0.041667	0.072222	0.045139	0.055992	0.042696	0.06056	0.105281	0.027083
0.027083	0.045411	0.024503	0.076603	0.055919	0.045139	0.071582	0.022779	0.091118	0.030437	0.06626	0.022779	0.027083	0.051069		0.069618	0.072149	0.064703
0.104686	0.03869	0.048616	0.055919	0	0.056284	0.088071	0.058762	0.030571	0.086764	0.027778		0.100272	0.022779	0.028548	0.016565	0.09765	0.037222
0.039729	0.042633	0.016565	0.027778	0.018056	0.031748	0.083333	0.108333	0.085168	0.03255	0.030437	0.018056	0.132673	0.055137	0.025534	0.098885	0.058416	0.03255
0.018056	0.020187	0.034338	0.020187	0.035389	0.055992	0.027083	0.055992	0.027083	0.027778	0.054167	0.087624	0.099306	0.024503	0.012767	0.214943	0.084142	0.029208
0.063194	0.016565	0.016565	0.09134	0.053001	0.070142	0.038302	0	0.068754	0.045411	0.216286	0.064028	0.127825	0.055919	0.012767	0.090728	0.095243	0.076231
0.027083	0.029208	0.049695	0.03869	0.055992	0.07766	0.042633	0.055137	0.15532	0.036111	0.060874	0.027083	0.049695	0.018865	0.103117	0.049695	0.063836	0.018865
0.065329	0.018865	0.050509	0.084383	0.027083	0.090443	0.016565	0.073546	0.027778	0.07738	0.009028	0.052641	0.06626	0.053001	0.057806	0.067135	0.078272	0.075694
0.020187	0.016565	0	0.070509	0.042792	0.040373	0.040373	0.053001	0.063194	0.030437	0.045411	0.035389	0.072784	0.063194	0.053001	0.027778	0.053001	0.076231
0.0651	0.018865	0.028548	0.047227	0.079459	0.052874	0.038302	0.052641	0.143938	0.036111	0.082429	0.090821	0.137719	0.045139	0.029208	0.063836	0.080747	0.03869
0.03869	0.027083	0.038796	0.037222	0.022779	0.123079	0.063194	0.06154	0.041667		0.059451	0.06626	0.127672	0.070142	0.022779	0.11818	0.068338	0.024503
	0.035389	0.016565	0.052924	0.045139	0.042696	0.042633	0.055919	0.016565	0.045411	0.069444	0.095243	0.027083	0.045139	0.022779	0.136615	0.071582	0.072222
0.039729	0.03869	0.009028	0.052641	0.055919	0.039729	0.077592	0.049695	0.029208	0.018865	0.035389	0.06056	0.180556	0.018056	0.038796	0.027778	0.108709	0.054914
0.064703	0.056643	0	0.020187	0.022779	0.071864	0.045411	0.055919	0.030437	0.027778	0.216569	0.063194	0.156552	0.03313	0.03255	0.084383	0.071753	0.055137
0.099429	0.046033	0.065723	0.022779	0.027083	0.022779	0.038302	0.055137	0.136127	0.068338	0.099306	0	0.018056	0.039729	0.035389	0.102086	0.083821	0.054167
0.037222	0.045411	0.016565	0.052641	0.038796	0.10922	0.06626	0.031748	0.071864	0.082478	0.055137	0.027083	0.098013	0.030437	0.009028	0.016565	0.062461	0.078374
0.036111		0.009028	0.018056	0.045559	0.028548	0.027083	0.057806	0.084383	0.061806	0.051069	0.042633	0.142661	0.040742	0.025534	0.079459	0.020187	0.036111
0.073546	0.034338	0.016565	0.027083	0.063194	0.048616	0.027083	0.099391	0.062461	0.016565	0.009028	0.045139	0.146962	0.065329	0.027083	0.053001	0.1329	0.064703
0.035389	0.066565	0.055137	0.070509	0.018056	0.024503	0.084142	0.072784	0.06626	0.072149	0.057097	0.018056	0.08175	0.016565	0.050561	0.151414	0.071582	0.070779
0.009028	0.03313	0.016565	0.049695	0.056643	0.043579	0.009028	0.037222		0.013889	0.053001	0.065723	0.03313	0.06056	0.071582		0.101122	0.036111
0.055919	0.034338	0.029208	0.024503	0.045559	0.029208	0.071582	0.045559	0.045411	0.06143	0.036111	0.027083	0.009028	0.082921	0.06143	0.083232	0.06626	0.012767
0.045559	0.028548	0.020187	0.058762	0.053765	0.042792	0.029208	0.080747	0.034338	0.009028	0.090278	0.018056	0.115956		0.024503	0.098841	0.063836	0.072222
0.016565	0.020187	0.009028	0.055919	0.03313	0.042696	0.045411	0.084625	0.072222	0.055992	0.094773	0.03255	0.135417	0.046299	0.121748	0.084383	0.09134	0.018056
0.063194	0.057806	0.030437	0.045139	0.047227	0.042633	0.03313	0.058416	0.03313	0.039729	0.073546	0.058018	0.058762	0.047227	0.082429	0.133254	0.053001	0.027778
0.022779	0.018056	0.009028	0.054167	0.038796	0.029208	0.022779	0.194088	0.080747	0.072149	0.100272	0.045139	0.12286	0.018865	0.016565	0.101055	0.108333	0.036111
0.027083	0.045559	0.009028	0.063194	0.047227	0.025534	0.03313	0.027083	0.083821	0.06143	0.018056	0.027083	0.110262	0.038302	0.031748	0.086764	0.131749	0.063194
0.054167	0.045139	0.016565	0.052924	0.009028	0.03255	0.054167	0.105784	0.083821	0.030437	0.053001	0.08338	0.009028	0.045559	0.038796	0.135417	0.020187	0.03869
0.077905	0.048082	0.038796	0.027083	0	0.025534	0.074539	0.07766	0.095967	0.018056	0.113789	0.045139	0.016565	0.055992	0.018056	0.08175	0.058416	0.016565
0.047227	0.020187	0.068338	0.028548	0.024503	0.046445	0.094773	0.018056	0.03313	0.029208	0.022779	0.027778	0.055137	0.060874		0.061143	0.129094	0.058416
0.063194	0.057806	0.009028	0.030437	0.045559	0.082429	0.078272	0.227934	0.036111	0.009028	0	0.055137	0.063194	0.046033	0	0.18357	0.142661	0.027083
0.03869	0.046299	0.009028	0.029067	0.028548	0.024503	0.054167	0.136368	0		0.09134	0.045139	0.045139	0.018056	0.009028	0.08634	0.113118	0.018865
0.036111	0.035389	0.009028	0.016565	0	0.028548		0	0.016565	0.035389	0.036111	0.013889	0.10719	0.06154	0.035389	0.100272	0.099391	0.029067
0.085867	0.009028	0.016565	0.022779	0.095058	0.092947	0.022779	0.15008	0.009028	0.039832		0.066627	0.08125	0.018056	0.012767	0.10922	0.090278	0.06154
0.0651	0.034338	0.051069	0.06056	0.045559	0.056284	0.03255	0.027083	0.056284	0.115612		0.045139	0.08175	0.027083	0.053001	0.075729	0.055556	0.028548
0.064703	0.027778	0	0.09134	0.053001		0.027083	0.105667	0	0.041667	0.057806	0.025534	0.055137	0.037731	0.029208	0.168766	0.094455	0.053001
0.018056	0.030437	0.053001	0.056643		0.092066	0.099391	0.03255	0.063836	0.06903	0.022779	0.027083	0.016565	0.030571	0.030571		0.102933	0.039729
0.072784	0.029208	0.050509	0.064703	0.047227	0.062132	0.038796	0.038796	0.027083	0.030437	0.074539	0.040373	0.025534	0.029208	0.041667	0.016565	0.109083	0.086293
0.03869	0.03869	0.030437	0.029208	0.018056	0.047227	0.083333		0.078272		0.129846	0.018056	0.116737	0.084625	0.038796	0.10922	0.063836	0.03255
0.039729	0.045139	0.063194	0.016565	0.056643	0.040373	0.045139	0.12286	0.03313	0.082429	0.018056	0.018056	0.105667	0.018056	0.055919	0.139236	0.070029	0.028548
0.045139	0.039729	0.016565	0.071864	0.030437	0.024503	0.037222	0.084142	0.018056	0.030437		0.048616	0.027083	0.03869	0.054442	0.087624	0.090821	0.024503
0.009028	0.031748	0.009028	0.048082	0.063194	0.018056	0.06626	0.037222	0.016565	0.041667	0.082825	0.009028	0.102086	0.092142	0.009028	0.013889	0.090821	0.024503
0.009028	0.030571	0.016565	0.024503	0.067135	0.030437	0.03313	0.063194	0.078272	0.047227	0.045139	0.06626	0.146962	0.092142	0.071582	0.126024	0.162751	0.067175
0.066565	0.045139	0.060874	0.06056	0.012767	0.025534	0.013889	0.027083	0.045559		0.072222	0.03313	0.009028	0.090443	0.083333	0.214943	0.095202	0.046033
0.016565	0.009028	0.016565	0.031748	0.022779	0.100934	0.082825	0.219841	0.070029	0.016565	0	0.018056	0.045559	0.009028	0.030437	0.047227	0.106884	0.028548
0	0.034338	0.064703	0.055919	0.018056	0.052641	0.012767	0.009028	0.06056	0.06903	0	0.072222	0.140936	0.016565	0.027778	0.145336	0.088913	0.024503
0.022779	0.030437	0.03313	0.027083	0.016565	0.024503	0.018056	0.047227	0.055556	0.031748	0.039729	0.028548	0.069444	0.049695	0.027083	0.160049	0.055137	0.061806
0.051069	0.020187	0.034338	0.063194	0.045559	0.045139	0.027083	0.130254	0.068754	0.039729		0.098885	0.155844	0	0.055919	0.083232	0.099306	0.040742
0.040373	0.048616	0.018056	0.059451	0.016565	0.064028	0.054167	0.030571	0.054167		0.055556	0.018056	0.054167	0.045139	0.018056	0.082429	0.110275	0.030437
0.031748	0.031748	0.009028	0.024503	0.053001	0.037731	0.048616	0.040373	0.100599	0	0.082825	0.027083	0.118219	0.022779	0.045411	0.06143	0.06903	0.052641
0	0.057806	0.012767	0.083232	0.009028	0.020187	0.018056	0.08937	0.071753	0.134924	0.07738	0.037222	0.090821	0.045139	0.022779		0.111111	0.040373
0.027083	0.022779	0.046445	0.020187	0.058762	0.020187	0.016565	0.059451	0.03869	0.047227	0.027083	0.042633	0.06143	0.054167	0.045559		0.027778	0.020187
0.018056	0.027083	0.016565	0.024503	0.029208	0.064703	0.063194	0.013889	0.029208	0.042633		0.052641	0.022779	0.03255	0.030437	0.013889	0.020187	0.063194
0.045139	0.030437	0.063194	0.054442	0.047227	0.035389	0.045139	0.18268	0.054167	0	0.106002	0.029208	0.090278	0.03313	0.045559	0.223676	0.090821	0.055919
0.054914	0.012767	0.009028	0.039832	0.045559	0.031748	0.027083	0.057806	0.022779	0.086293	0.06154	0.045411	0.009028	0.027778	0.009028	0.100678	0.080747	0.028548
0.054167	0.057806	0.016565	0.048082		0.053765	0.074539	0.045139	0.058416	0.073824	0.020187	0.022779	0.099429	0.055137	0.045411	0.063194	0.055556	0.06143
0.022779	0.050509	0.018865	0.082921	0.095058	0.090278	0.06143	0.030437	0.036111	0.064134	0.045139	0.016565	0.035389	0.03869	0.111838	0.15111	0.074539	0.09765
0.06903	0.030571	0.009028	0.052874	0.087668	0.009028	0.062461	0.175025	0.036111	0.030437	0	0.052641	0.090278	0.009028	0.045559	0.091785	0.125	0.037222
0.028548	0.046299	0	0.064703	0.045559		0	0.07766	0.077133	0.077133	0.143938	0.029067	0.126389	0.082182	0.06626	0.075729	0.091118	0.039729
0.096165	0.031748	0.036111	0.045559	0.018056	0.055137	0.076694	0.03313	0.045139	0.072149	0.020187	0.039832	0.094773	0.060874	0.055871	0.098885	0.103117	0.027083
0.020187	0.03869	0.027083	0.029208	0.045139	0.035389	0.072149	0.102933	0.03313	0.027778	0.064703	0.071753	0.11904	0.046445	0.022779	0.074098	0.09765	0.018865
0.045139	0.034338	0.048616	0.047227	0	0.054914	0.072149	0.038796	0.087624	0.042696	0.061806	0.100599	0.127825	0.03255	0.053001	0.029208	0.061806	0.053001
0.048082	0.030437	0.042633	0.052641	0.055871	0.070509	0.045139	0.214588	0.039729	0.108333	0.027083	0.027778	0.111293	0.049006	0.042696	0.024503		0.053001
0.055919	0.029208	0.009028	0.038796	0.045559	0.029067	0.058416	0.188174	0.027083	0.108333	0	0.042633	0.145336	0.030437	0.016565	0.095243	0.012767	0.047227
0.079459	0.022779	0.034338	0.049695	0.092598	0.039729	0.020187		0.071753	0.113645	0.166759	0.063194	0.036111	0.060874	0.107693	0.18357	0.071582	0.012767
0.018865	0.018056	0.038796	0.07738	0.085312	0.038796	0.041667	0.116387	0.03869	0.036111	0.03869	0.049695	0.049006		0.041667	0.099429	0.062461	0.029067
0.063836	0.027083	0.038796	0.048082	0.048082	0.061806	0.038796	0.197658	0.027083	0.024503	0.030437	0.03255	0.129638	0.03255	0.018056	0.08175	0.080328	0.03869
0.054167	0.016565	0.063836	0	0.052641	0.090278	0.031748	0	0.12715	0.094773	0.045139	0.027083	0.136368	0.027083	0.03313	0.127672	0.130112	0.040373
0.072222	0.018056	0.016565	0.024503	0.024503	0.054442	0.038302	0.1302	0.036111	0	0.057806	0.009028	0.099306	0.0651	0.009028	0.090728	0.107693	0.024503
0.016565	0.057806	0.063194	0.009028	0.027083	0.047227	0.074539	0.109828	0.03313	0.085867	0.037222	0.071582	0.027083	0.092142	0		0.063836	0.053001
0.018865	0.027083	0.020187	0.09134	0.053001	0.047227	0.027778	0.048616	0.06056	0.085391	0.064703	0.072222	0.172475	0.082429	0.107693	0.111046	0.054167	0.036111
0	0.027778	0.009028	0.050509	0.045559	0.047227	0.069444	0.072784	0.052641	0.031748	0.144211	0.042633	0.072222	0	0.085645	0.103117	0.149078	0.024503
0.093588	0.046445	0.022779	0.053001	0.036111	0.052641	0.061806	0.188909	0.042696	0.013889	0	0.054167	0	0.064703	0.064134	0.099306	0.06143	0.022779
0.036111	0	0.009028	0.054914	0.053001	0.046033	0.06209	0.055919	0.058416	0.072784	0.057806	0.045139	0.138828	0	0.020187	0.054167	0.073546	0.020187
0.054167	0.027083	0.049695	0.018056	0.057097	0.063194	0.06626		0.027778	0.020187	0.031748	0.030437	0.073509	0.047314	0.016565	0.06903	0.045411	0.045139
0.038302	0.045139	0.036111	0.018056	0.079459	0.045139	0.071582	0.054167	0.077133	0.055556		0.041667	0.110559	0.063194	0.082429	0.215132	0.020187	0.073509
0.031748	0.03255	0.012767	0.058135	0.045559	0.081983	0.016565	0.098885	0.090278	0.029208	0.106002	0.009028	0.082825	0.064028	0.058416	0.141068	0.009028	0.016565
0.027083	0.016565	0.016565	0.028548	0.016565	0.093107	0.045139	0.063836	0.06056	0.030437	0.070509	0.06903	0.016565	0.037222	0.030437	0.054167	0.048616	0.03255
0.048616	0.03313	0.016565	0.062132	0.045559	0.03255	0.045139	0.194291	0.053001	0.037222	0.045139	0.045139	0.06143	0	0.068338	0.090278	0.096478	0.070779
0.045139	0	0.038796	0.054442	0	0.085312	0.045139	0.100924	0.071582	0.027083	0.040373	0.036111	0.147923	0.05952	0.038796	0.095243	0.123611	0.053001
0.030437	0.048616	0.045139	0.03869	0.031748	0.058762	0.062461	0.049006	0.053001	0.03313	0.060874	0.0651	0.022779	0.034338	0.048082	0.087624	0.020187	0.020187
0.009028	0.029208	0.060874	0.075729	0.047227	0.038796	0.054167	0.074445	0.03313	0.07738	0.046033	0.063194	0.071582	0.053765	0.071753	0.100272	0.100193	0.03313
0.009028	0.040373	0.009028	0.024503	0	0.018056	0.042696		0.053001	0.120941	0	0.072784	0.018056	0.016565	0.040373	0.082921	0.106132	0.045139
0.045139	0.045139	0.016565	0.058416	0.082182	0.03255	0.111293	0.07738	0.046033	0.013889	0.045559	0.016565	0.09134	0.012767	0.03255	0.082429	0.099306	0.048082
0.018056	0.028548	0.013889	0.075729	0.053765	0.041667	0.071753	0.013889	0.072222	0.095271	0.038796	0.03255	0.131595	0.027778	0.071582	0.074098	0.057097	0.027083
0.063194	0.029208	0.038796	0.036111	0.045559	0.045139	0.03255	0.027083	0.052641	0.038796	0.027083	0.062132	0.120446	0.038796	0.06626	0.082429	0.084625	0.075694
0.022779	0.03869	0.016565	0.052641	0.009028	0.029208	0.053001	0.177475	0.059451		0.144211	0.045139	0.045139	0.025534	0.103117	0.08125	0.068338	0.025534
0.093588	0.057806	0.013889	0.08125	0.055919	0.091785	0.036111	0.072222	0.093079	0	0.063194	0.087624	0.049695	0.018865	0.038302	0.090278	0.08125	0.066565
0.063194	0.048082	0.016565	0.055919	0	0.025534	0.099391	0.084142	0.095614			0.029208	0.080394	0.036111	0.045559	0.102086	0.071582	0.066627
0.025534	0.020187	0.024503	0.082921	0.045139	0.03313	0.027083	0.053001	0.039832	0.009028		0.085312	0.016565		0.027083	0.082921	0.078115	0.078115
0.047227	0.043579	0.022779	0.057097	0.036111	0.038302	0.03255	0.108709	0.068754	0.029208		0.08338	0.11107	0.042696	0.027778	0.111838	0.097222	0.075694
0.018056	0.027778	0.03313	0.036111	0.037222	0.064389	0.085267	0.050561	0.116306	0.083867	0.172706	0.072222	0.120446	0.052641	0.12868	0.082921	0.09134	0.018865
0.063836	0.045139	0.016565	0.056596	0.03869	0.049695	0.047227	0.1524	0.045139		0.045139	0.03255	0.055137	0.018056	0.042696	0.1855	0.085867	0.018056
0.063194	0.018056	0.016565	0.018056	0.045139	0.103117	0.123611	0.083232	0.016565	0.085168	0.038796	0.072222	0.119076	0.013889	0.077133	0	0.08175	0.038796
0.036111	0.034338	0.051069	0.058135	0.036111	0.03869	0.018056	0.009028	0.009028	0.030571		0.070142	0.126507	0.065723	0.069444	0.091756	0.0651
0.085867	0.018056	0.016565	0.03869	0.045139	0.061806	0.03255	0.180209	0.055919	0.088071	0.121748	0.063194	0.016565	0.03869	0.047314	0.08125	0.127825	0.040373
0.018056	0.037222	0.030437	0	0.036111	0.013889	0.063194	0.173973	0.049695	0.041667	0.055919	0.020187	0.090278	0.035389	0.103117	0.130659	0.018865	0.071753
0.045139		0.027083	0.036111	0.024503	0.045139	0.049695	0.117361	0.13016	0.064028	0.046033	0.029208	0.094773	0.029208	0.029208	0.082921	0.067135	0.057097
0.027083	0.051069	0.034338	0.075729	0.056643	0.049006	0.074539	0.056284	0.100193	0.025534	0.037222	0.035389	0.112748	0.070142	0.073546		0.078791	0.053001
0.020187	0.039832	0.063194	0.045559	0.047227	0.074098	0.055556	0.077818	0.054914	0.029208	0.009028	0.040373	0.099306	0.009028	0.06903	0.089583	0.049695	0.054167
0	0.024503	0.052874	0.054442	0.009028	0.038302	0	0.083232	0.126703	0.106002	0.054167	0.052641	0.103117	0.055919	0.050561	0.082921	0.107693	0.028548
0.045139	0.020187	0.047227	0.016565	0.038796	0.053001	0.108333	0.117353	0.12715	0.016565	0.098841	0.038302	0.11993	0.063194	0.03869	0.117812	0.073509	0.03255
0.064703	0.020187	0.013889	0.07766	0.079459	0.025534	0.018056	0.109828	0.063194	0.013889	0.094773	0.040373	0.147647	0.024503	0.053001	0.090728	0.054914	0.022779
0.040373	0.036111	0.049695	0.042792	0.054167	0.047227	0.074539	0.057806	0.045139	0.093979	0.065723	0.036111	0.092947	0.052641	0.047227	0.078892	0.110644	0.024503
0.018056	0.016565	0.065723	0.030437	0.085312	0.090443	0.063194	0.030571	0.138355	0.009028	0.060874	0.099391	0.053001	0	0.045411	0.065723	0.070029	0.054914
0.063194	0.030571	0.009028	0.036111	0.053001	0.03869	0.10719	0.028548	0.027778	0.016565	0.161867	0.018865	0.140835	0.03313	0.045139	0.213503	0.100272	0.075694
0.024503	0	0.049695	0.038796	0.018056	0.055556	0.084625		0.06626	0.016565	0.09134	0.088071	0.06143	0.060874	0.084142		0.081983	0.027083
0.027083	0.022779	0.040373	0.050561	0.009028	0.069618	0.03313	0.052874	0.020187	0.018865	0.038302	0	0.106002		0.054442	0.069618	0.074445	0.027778
0.054167	0.020187	0.009028	0.047227	0.037731	0.051069	0.068338		0.045139	0.091311	0.06056	0.068338	0.132673	0.018056	0.121748	0.08175	0.058135	0
0.045139	0.048082	0.049695	0.012767	0.085312	0.03255	0.06143	0.03313	0.038796	0.027083	0.050561	0.075784	0.137649	0.060874	0.018056	0.057097	0.057097	0.031748
0.037222		0.049695	0.064134	0.082182	0.095967	0.045139	0.050509	0.0651	0.039729		0.069618	0.101017	0.058762	0.018056	0.18357	0.077852	0.056284
0.064703	0.050509	0.016565	0.018056	0.054167	0.030437	0.038796	0.009028	0.090278	0.079307	0.030437	0	0.016565	0.058762	0.016565	0.160049	0.071753	0.020187
0.025534	0.009028	0.022779	0.057806	0	0.055137	0.075694	0.027083	0.042633	0.06903	0.036111	0.054167	0.018056	0.040742	0.013889	0.099429	0.086764	0.083232
0.054167	0.020187	0.022779	0.016565	0.024503	0.03255	0.012767	0.038796	0.030437	0.009028	0.159456	0.084771	0.038796	0.052924	0.009028	0.090278	0.100272	0.076231
0.020187	0.036111	0.009028	0.082921	0.074445	0.035389	0.047227	0	0.072222	0.024503	0.06626	0.07766	0.045139	0.039729	0.041667	0.11293	0.009028	0.016565
0.031748	0.048082	0.016565	0.042633	0.045559	0.064028	0.045139	0.05952	0	0.039729	0.068338	0.037222	0.100272	0.064134	0.016565	0.090278	0.045559	0.013889
0.009028	0.009028	0.009028	0.070142	0	0.045411	0.063194	0.009028	0.045139		0.094773	0	0.082182	0.06903	0.040373	0.095243	0.082825	0.055137
0.009028	0.031748	0.016565	0.038796	0.094773	0.090278	0.038302	0.091118	0.110275	0.027083	0.013889	0.056284	0.137052	0.037222	0.009028	0.029208	0.024503	0.074445
0.045139	0.027778	0.049695	0.065329	0.047227	0.0651	0.06143	0.108333	0.059109	0.030437	0.070509	0.068754	0.020187	0.045139	0.065329	0.18727	0.041667	0.055137
0	0.03255	0.009028	0.038796	0.045139	0.071582	0.047227	0.055919	0.027778	0.03313		0.073509	0.1329	0.048082	0.099429	0.085867	0.06143	0.012767
0.047227	0.040373	0.045139	0.024503	0.094773	0.024503	0.06626	0.068338	0.072784	0.009028	0.07738	0.038302	0.085312	0.045559	0.065329	0.072222	0.089583	0.091118
0.022779	0.020187	0.064703	0.052641	0.049006	0.048616	0.054167	0.224693	0.063836	0.009028	0.109258	0.027778	0	0.045139	0.03255	0.190441	0.075694	0.034338
0.03869	0.030437	0.039729	0.024503	0.06056	0.06626	0.036111	0.013889	0.123079	0.009028	0	0.072222	0.099306	0.045139	0.031748	0.211232	0.056284	0.051069
0.039729	0.031748	0.027083	0.020187	0.068676	0.020187	0.111293	0.020187	0.027778	0	0.065329	0.028548	0.071352	0.029208	0.11607	0.102526	0.09765	0.018865
0.075694	0.020187	0.034338	0.022779	0.013889	0.025534	0.069444	0.111111	0.078272	0.07738	0.174637	0.045139	0.064703	0.045411	0.068338	0.090037	0.089903	0.03313
0.025534	0.016565	0.083867	0.030437	0.047227	0.045411	0.013889	0.049006	0.16209	0.029208	0.030437	0.072784	0.180556	0.013889	0.053765	0.090278	0.009028	0.045139
0.012767	0.037222	0	0.013889	0.055919	0.055556	0.069444	0.047227	0.066565	0.06903	0.152667	0.045559	0.096966	0.047314	0.091756	0.06903	0.082825	0.048868
0.020187	0.028548	0.016565	0.039832	0.067135	0.03255	0.071582	0.110644	0.022779	0.030437	0.018056	0.030437	0.108333	0.047227	0.082921	0.074445	0.055137	0.07766
0.018056	0.045139	0.016565		0.036111	0.052874	0.009028	0.108333	0.045559	0.048616	0.037222	0.106502	0.027083	0.093894	0.047227	0.085867	0.048616	0.03869
0.045139	0.016565	0	0.037222	0.053001	0.046299	0	0.143938	0.136127	0.055137		0.042633	0.086201	0.055992	0.058762	0.07738	0.054442	0.016565
0.027083	0.009028	0.039832	0.045559	0.036111	0.009028	0.053001	0.083232	0.055137	0.125418	0.063836	0.009028	0.009028	0.018056	0.016565	0.191054	0.115956	0.061806
0.064703	0.048082	0.016565	0.028548	0	0.025534	0.018056	0.117361	0.072784	0.022779	0.214297	0.027778	0.078272	0.049006	0.009028	0.110702	0.104974	0.117361
	0.027778	0.009028	0.03869	0.009028	0.055556	0.112569	0.205561	0.083333	0.101885	0.057806	0.045139	0.055137	0.038796	0.038796	0.072222	0.06209	0.072222
0.036111	0.020187	0.027083	0.024503	0.053001	0.053001	0	0.042792	0.140835	0.055137	0.071582	0.038302	0.03313		0.018056	0.074539	0.028548	0.029208
0.027083	0.009028	0.029208	0.038796	0	0.029208	0.082825	0.027083	0.022779	0	0	0.040373	0.047227	0.03869	0.009028	0.18357	0.056284	0.084142
0	0.034338	0	0.016565	0.047227	0.049695	0.055919	0.053001	0.063836	0.047227	0.144444	0.048616	0.038302	0.030571	0.025534	0.095058	0.091118	0.047227
0.03869	0.039832	0.016565	0.020187	0.055919	0.03255	0.018056	0.031748	0.098567	0.07738	0.053001	0.03255	0.047227	0.045411	0	0.150334	0.136232	0.03869
0.039729	0.038302	0.009028	0.084383	0.036111	0.028548	0.06626	0.130002	0.15516	0.116968	0.045139	0.055919	0.056284	0.063194	0.055871	0.090728	0.075694	0.066565
	0.018865	0.038796	0.03869	0.009028	0.025534	0.03313		0.136127	0.098428	0.074098	0.03255	0.071582	0.012767	0.020187	0.091785	0.060874	0.057097
0.047227	0.027778	0.055871	0.009028	0.045139	0.109964	0.055919	0.03869	0.009028	0.099306	0.022779	0.018056	0.022779	0.075084	0.020187	0.045139	0.046033	0.086293
0.018056	0.039729	0.048868	0.058762	0.047227	0.045139	0.055556	0.049006	0.038796	0.094455	0.038796	0.022779	0.094773	0.018056	0.018056	0.099429	0.03255	0.075694
0.020187	0.063836	0.009028	0.030437	0.047227	0.045139	0.045559	0.045559	0.035389	0.041667	0.009028	0.061806	0.030437	0.070142	0.077133	0.069618	0.10719	0.022779
0.045139	0.020187	0.046299		0.036111	0.057004	0.013889	0.035389	0.110275	0.029208	0.052641	0.027778	0.133207	0.082429	0.11607	0.09134	0.08125	0.082478
0	0.031748	0.013889	0.039729	0	0.054167	0.07738	0.072149	0.126703	0.092947	0.009028	0.029208	0.11993	0	0.131096	0.081933	0.107569	0.06154
0.018056	0.031748	0.016565	0.048616	0.040742	0.068338	0.080328	0.054167	0.056284	0.135417	0.038796	0.06056	0.103789	0.048082	0.045411	0.091785	0.095243	0.066565
0.063194	0.020187	0.029208	0.013889	0.009028	0.06056	0.083333	0.029208	0.13526	0.013889		0.03255	0.090278	0	0.013889	0.082921	0.06903	0.03313
0.009028	0.03869	0.038302	0.028548	0.009028	0.024503	0.036111	0.040373	0.110275	0.041667	0.071582	0.03255	0.145252	0.055919	0.071753	0.084142		0.090278
0.036111	0.036111	0.009028	0.048082	0.054442		0.038302	0.037222	0.056284	0.03255	0.07738	0.029067	0.117527	0.036111	0.016565	0.082429	0.074445	0.066565
0.018056	0.018056	0.022779	0.038796	0.018056	0.091311	0.03313	0.111111	0.088913	0.030437	0.03869	0.068754	0.03313	0.009028	0.113789	0.082921	0.11993	0.040373
0.020187	0	0.022779	0.013889	0.054167	0.013889	0.045139	0.03869		0.053001	0.113286	0.018056	0.045559	0.070142	0.027778	0.098885	0.041667	0.042633
0.063836	0.029208	0.009028	0.038796	0.054167	0.03255	0.098885	0.075694	0.126711	0.022779	0.098261	0.029208	0.038796	0.090278	0.049695	0.08175	0.074098	0.090278
0.046445	0.009028	0.045559	0.029067	0.009028	0.040373	0	0.102933	0.049695	0.064703	0.068338	0.038302	0.041667	0.05952	0.03869	0.055992	0.074098	0.07738
0.027083	0.022779	0.046445	0.045411	0.037731	0.025534	0.027083	0.027083	0.024503	0.027778	0.167678	0.009028	0.03313	0.018865	0.027083	0.08175	0.082825
0.063194	0.036111	0.049695	0.018056	0.030571	0.016565	0.045411	0.115612	0.016565	0.06903	0.07738	0.016565	0.141012	0.072784	0.042633	0.201355	0.049695	0.024503
0	0.009028	0.038796	0.059451	0.048616	0.06056	0.054167	0.049695	0.040373	0.06143	0.223737	0.06626	0.117812	0.035389	0.020187	0.083232	0.098219	0.054167
0.037222	0.009028	0.018056	0.055919	0.055919	0.018056	0.045139	0.040373	0.027083	0.064028	0	0.072222	0.083333	0.038302	0.040373	0.079459	0.072784	0.018056
0.082478	0.045411	0.03313	0.039729	0.076534	0.054914		0	0.123079	0.013889	0.186981	0.013889	0.090278	0.038302	0.06626	0.078272	0.074539	0.027778
0.03869	0.045411	0.034338	0.053001	0.055919	0.095967	0.111293	0.115956	0.035389	0.08634	0.09134	0.022779	0.110887	0.013889	0.018056		0.127825
0.018056	0.046033	0.009028	0.034338	0.045139	0.045139	0.055556	0.055871	0.12715	0.016565	0.059451	0.027083	0.114541		0.052641	0.082921	0.090821	0.049006
0.096165	0.020187	0.012767	0.08175	0.055919	0.056643	0.037222	0.036111	0.078272		0.045559	0.012767	0.153472	0.049695	0.037731	0.124538		0.046033
0.054167	0.039729	0.016565	0.016565	0.047227	0.053001	0.018056	0.099391		0.073824	0.043579	0.054167	0.120446	0.045139	0.045559	0.082921	0.06591	0.018865
0	0.027083	0.063836	0.045139	0.03313	0.071582	0.099391	0.045559	0.063836	0.085867	0.045139	0.048616	0.115956	0.030437	0.117779	0.100272	0.110275	0.029208
0.020187	0.027083	0.016565	0.022779	0.018056	0.110702	0.054167	0.129405	0.027083	0.030437	0.009028	0.022779	0.106002	0	0.053765	0.060874	0.106132	0.024503
0.009028	0.009028	0	0.024503	0.095058	0.057806	0.046033	0.159004	0.068754	0.10922	0.030437	0.072222	0.103117	0.06056	0.045139	0.161318	0.078272	0.009028
0.018056	0.009028	0.009028	0.109828	0.022779	0.022779	0.054167	0.072222	0	0.027083		0.018056	0.142661	0.054442	0.027778		0.055137	0.009028
0.009028	0.016565	0.07738	0.016565	0.045559	0.03869	0.145562	0.211335	0.10922	0.064028		0.009028	0.09134	0.022779	0.047314	0.083232	0.06056	0.009028
0	0.018056	0.063194	0.083232	0.027083	0.046033	0	0.016565	0.097722	0.038796	0.018056	0.029067	0.03869	0.060874	0.055556	0.099306	0.08338	0.052924
0.020187	0.034338	0.031748	0.036111		0.045139	0.061806	0.118742	0.061806	0.118902	0.031748	0.072222	0.101524	0.042792	0	0.099306	0.095614	0.024503
0.036111	0.009028	0	0	0.074445	0.038796	0.040373	0.027083	0.055137	0.136127	0.053001	0.040742	0.094455	0.053765	0.08125	0.082825	0.070779	0.029208
0.045139	0.016565	0.029208	0.078892	0.055137	0.025534	0.071582	0.027083	0.042633	0	0.170569	0.054914	0.273933	0.045559	0.09134	0.178582	0.030437	0.012767
0.03869	0.027778	0.009028	0.083232	0	0.039729	0.054167	0.063836	0.065723	0.029208		0.038302	0.072784	0.030571	0.082429	0.148195	0.078791	0.018865
0.045139	0.029208	0.027083	0.075694	0.056643	0.042633	0.037222	0.042696	0.042633		0.071582	0.046033	0.06903	0.042792	0.03869	0.071753	0.08937	0.109592
0.009028	0.046033	0.018865	0.013889	0.018056	0.045411	0.022779	0.054167	0.041667	0.029067	0.171522	0.054167	0.045139	0.012767	0.027083	0.082921	0.117361	0.057806
0.036111	0.040373	0.037222	0.055871	0.051069	0.038796	0.045411	0.03869	0.009028	0.025534		0.016565	0.079459	0.024503	0.069444	0.100272	0.104585	0.054914
0.037222	0.040373	0.025534	0.030437	0.022779	0.016565	0.013889	0.075729	0.100193	0.077905	0.048616	0.028548	0.094455	0.027778	0.016565		0.090278	0.027083
0.009028	0.038302	0.045139	0.09134	0.045559	0.020187	0.045139		0.100272	0.071582	0	0.022779	0.090278	0.030571	0.077133	0.199913	0.106002	0.109592
0.009028	0.030437	0.018056	0.047227	0.029208	0.030437	0.068338	0.053001	0.055137	0.034338	0.045139	0.03255	0.097009	0.040742	0.077133	0.048616	0.070029	0.028548
0.030437	0.054442	0.009028	0.012767	0.045139	0.058762	0.036111	0.219841	0.064703	0.096966	0.018056	0.03255	0.127825	0.018056	0.055137	0.090728	0.055556	0.040373
0.048082	0.016565	0.063194	0.022779	0.009028	0.064389	0.036111	0.049695	0.063194	0.090821	0.055556	0.072222	0.111659	0.016565	0.11607	0.082921	0.029208	0.037222
0.03255	0.047227	0.009028	0.083232	0.027083	0.025534	0.060874	0.171765	0.071753	0.013889	0.066627	0.016565	0.064703		0.071582	0.054442		0.03869
0.054167	0.020187	0.052874	0.045139	0.053001	0.03313	0.045411	0.117708	0.041667	0	0.170624	0.029208	0.016565	0.11107	0.090278	0.072222	0.009028	0.018056
0.025534	0.027083	0.009028	0.03869	0.027083	0.047227	0.029208	0.027083	0.12747	0.03869	0.144211	0.072222	0.03869	0.063194	0.041667	0.072784	0.073546	0.059451
0.063194	0.016565	0.055871		0.053001	0.07766	0.074539	0.052641	0.129941	0.072784	0.214297	0.090821	0.124179	0.024503	0.013889	0.087624	0.068338	0.061806
0.047227	0.018056	0.020187	0.047227	0.022779	0.090443	0.040373	0.022779	0.065723	0.042696	0.036111	0.071582	0.072222	0.072784	0.029208		0.06209	0.037222
0.009028	0.027083	0	0.070509	0	0.046299	0.009028	0.039729	0.068754	0.013889	0.018056	0.08338	0.027778	0.013889	0.124265	0.210265	0.08125	0.067479
0.009028	0.018056	0.063194	0.018056	0.056643	0.099306	0.087624	0.134208	0.056284	0.063836	0.082825	0.025534	0.090278	0.027778	0.055871	0.094327	0.111838	0.018865
0.016565	0.029208	0.013889	0.059451	0.036111	0.03869	0.041667	0.071582	0.138236	0.029208	0.09765	0.03255	0.08175	0.045139	0.082429	0.117708	0.054914	0.038796
0.028548	0.027083	0.016565	0.016565	0.054167		0.083821	0.03255	0.042633	0.036111		0.057806	0.120446	0.058018	0.11607	0.072222	0.027083	0.030571
0.028548	0.018056	0.038796	0.068754	0.009028	0.048616	0.083821	0.038796	0.045411	0.036111	0.029208	0.08125	0.071582	0.013889	0.071582		0.078791	0.028548
0.029067	0.009028	0.022779	0.037222	0.045139	0.03255	0.025534	0.009028	0.087624	0.053765	0.166759	0.018056	0.027083	0.054167	0.009028	0.06903	0.090821	0.029208
0.055919	0.046445	0.009028	0.047227	0.045559	0.064703	0.045139		0.070509	0.040742	0.045139	0.046033	0.03869	0.013889	0.013889	0.195988	0.090278	0.029208
0.048616	0.009028	0.063194	0.052874	0.016565	0.020187	0.036111	0.054167	0.113552	0.077905	0.174637	0.027083	0.099391	0.055137	0.03255		0.009028	0.070029
0.025534		0.009028	0.066565	0.03313	0.025534	0.072149		0.126389	0.030437	0.101327	0.016565	0.09134	0.03313	0.065329		0.040373	0.110702
		0.012767	0.030437	0.027778	0.054167	0.036111	0.009028	0.056284	0.016565	0.055556	0.027778	0.127825	0.016565	0.009028	0.091311	0.061806	0.059451
0.085867	0.020187	0.012767	0.022779	0.018056	0.045139	0.030437	0.048868	0.077133	0.03255	0.030437	0.028548	0.073509	0.049006	0.065329	0.065329	0.058018	0.040373
0.094455	0.031748	0.038796	0.022779	0.054167	0.025534	0.045139	0.063194	0.077133	0.040742	0.009028	0.063194	0.103117	0.035389	0.037222	0.0998	0.1329	0.072222
0.050561	0.046299	0.045559	0.036111	0.045139	0.06056	0.045411	0.03869	0.045559	0.045559	0.068338	0.029067	0.053001	0.020187	0.030437	0.082429	0.055556	0.030437
0.027083	0.037731	0.016565	0.030437	0.045139	0.061143	0.029208	0.022779	0.018056	0.03869	0.055137	0.03255	0.119076	0.052641	0.06143	0.201355	0.103117	0.036111
0.012767	0.029208	0.016565	0.031748	0.009028	0.042696	0.055137	0.055137	0.124104	0.079665	0.036111	0.03313	0.074539	0.087745	0.009028	0.090037	0.03313	0.03255
0.071864	0.06056	0.035389	0.020187	0.03869	0.03869	0.055556	0.211335	0.175222	0.042633	0.018056	0.037222	0.03869	0.045139		0.082429	0.054914	0.057806
0.055919	0.049695	0.022779		0.091714	0.053001	0.040373	0	0.06626			0.06626	0.09134	0.047227	0	0.19717	0.055137	0.047227
0.059451	0.027778	0.022779	0.016565	0.074445	0.100272	0.038796	0.035389	0.03255	0.078115	0.144211	0.036111	0.045139	0.020187	0.029208		0.055556	0.047227
0.027083	0.030571	0.055137	0.039729	0.054167	0.055137	0.040373	0.102933	0.018056		0.113789	0.072222	0.078272	0.020187	0.022779	0.03313	0.082429	0.054167
0.024503	0.009028	0.029208	0.030437	0.037222	0.055556	0.055556	0.020187	0.024503	0.03313	0.19404	0.018056	0.078272	0.03255	0.06154	0.079459	0.042792	0.057004
0.054167	0.018056	0.056596	0.027083	0.047227	0.048868	0.046033	0.226322	0.084383	0.060874	0.03313	0.082825	0.099306	0.040742	0	0.101885	0.064389	0.075729
0.03869	0	0.034338	0.027083	0.053001	0.025534	0.091269		0.049695	0.016565	0.174637	0.027083	0.009028	0.049006	0.121748		0.08125	0.049006
0.035389	0.045139	0.034338	0.036111	0.056643	0.031748	0.045139	0.06209	0.143163	0.009028	0.038302	0.025534	0.038796	0.05952	0.03313	0.055871	0.09134	0.053001
0	0	0	0.06056	0.027083	0.047227	0.009028	0.103117	0.142742	0.049695	0.072222	0.037222	0.029208	0.046299		0.052641	0.055137	0.090278
0.045139	0.030437	0.024503	0.020187	0.054167	0.084383		0.046033	0.027083	0.06903	0.152185	0.03255	0.03313	0.070142	0.071582	0.054167	0.106884	0.071582
0.009028	0.029208	0.029208	0.054442	0	0.076603	0.069444	0.100934	0.046299	0.03313	0.037222	0.009028	0.161926	0.059451	0.062132	0.163076	0.029208	0.076231
0.018056	0.029208	0.045139	0.076603	0.027083	0.009028	0.06143	0.144444	0.03313	0.013889	0.054167	0.013889	0.199063	0.06903	0.06903	0.192456	0	0.037222
0.027083	0.027083	0	0.018056	0.058018	0.08937	0.064703		0.012767	0.061806	0.06056	0.040373	0.12286	0.018865	0.018056	0.09134	0.078791	0.066873
0.053001	0.035389	0.018056	0.018056	0.045139	0.077852	0.045139	0.064703	0.124104	0.03869	0.022779	0.038796	0.073824	0.068754	0.065329	0.148195	0.067175	0.077293
0.055919	0.016565	0.020187	0.060874	0.043579	0.03255	0.03313	0.098192	0.078272	0.081484		0.020187	0.100272	0.063194	0.022779	0.130659	0.049695	0.024503
0.085867	0.022779	0.027083	0.058762	0.054167	0.047227	0.071582	0	0.038796	0.029208	0.054442	0.045411	0.12868	0.045139	0.107693	0.08175	0.03255	0.06143
0.045139	0.009028	0.016565	0.06903	0.054167	0.050509	0.056596	0.094773	0.038796	0.090728	0	0.067135	0.041667	0.060874	0.036111	0.062461	0.06154	0.03255
0.009028	0.038302	0.029208	0.048616	0.018056	0.045139	0.055556	0.125742	0.100193	0.029208	0.030437	0.013889	0.078272	0.034338	0.054914	0.059451	0.113897	0.03255
0.062132	0.022779	0.012767	0.03869	0.042792	0.094455	0.053001	0.211335	0.029208	0.022779		0.022779	0.016565	0.047227		0.047227	0.045559	0.020187
0.009028	0.009028	0.009028	0.027083	0.009028	0.057004	0.027083	0.054914	0.037222	0.048616	0.030437	0.027083	0.121178	0.030571	0.018056	0.054167	0.055137	0.045139
0.090278	0.028548	0.009028	0.030437	0	0.055137	0.063194	0.043579	0.018056		0.027083	0.016565	0.045139	0.018865	0.012767	0.149564	0.078272	0.075694
0.053001	0.052641	0.03313	0.018056	0.054167	0.049695	0.041667	0.013889	0.051069	0.055556		0.040373	0.027083	0.047227	0.009028	0.083232	0.0651	0.03869
0.063194	0.041667	0.022779	0.067175	0.065723	0.025534	0.018056	0.039729	0.009028	0.055137	0.061806	0.027778	0.029208	0.074098	0.060874	0.18727	0.073546	0.053001
0.063194	0.048616	0.030437	0.06056	0.048082	0.052641	0.10719	0.065329	0.08125	0.022779	0.07766	0.061806	0.020187	0.029208	0.054167	0.090037	0.100924	0.042696
0.085867	0.036111	0.045559	0.047227	0.036111	0.082429	0.036111	0.036111	0.11532	0.027778	0.176263	0.018056	0.06143	0.099306	0.03313	0.073546	0.09134	0.06143
0.113286	0.03869	0.054167	0.028548	0.036111	0.073546	0.077592	0	0.082825		0.056284	0.018056	0.097722	0.040742	0.009028	0.081484	0.077592	0.049695
0.060874	0.057806	0.036111	0.052641	0.056643	0.03255	0.016565	0.045559	0.028548		0.145562	0.022779	0.090278	0.062132	0.022779	0.090278	0.053001	0.063836
0.054167	0.030571	0.022779	0.072222	0.036111	0.054167	0.090821	0.071582	0.082825	0.055992	0.064703	0.054167	0.138828		0.121748	0.0651	0.061806	0.039729
0.047227	0.013889	0.016565	0.048616	0.073509	0.055919	0.078272	0.097222	0	0.03313	0.063194	0.029208	0.087668	0.027778	0.099838	0.090728	0.08125	0.035389
0.030437	0.016565	0.022779	0.06143	0.045559	0.049695	0.065723	0.022779	0.059451	0.037731	0.172706	0	0.076534	0.072784	0.068338	0.082429	0.009028	0.054914
0.030437	0.012767	0.034338	0.045559	0.013889	0.058135	0.030437	0.039729	0.030437	0.06903		0.084142	0	0.048082	0.029208	0.103512	0.071753	0.03313
0.071864	0.029208	0.009028	0.016565	0.045139	0.075784	0.040373	0.076534	0.045411		0.189686	0.054167	0.14889	0.018865	0.094455	0.129312	0.075694	0.08125
0.018056		0.064703	0.012767	0.054167	0.099306	0	0.06143	0.018056	0.082825	0.018056	0.03255	0.088394	0.037222	0.012767	0.06903	0.058135	0.037222
0.018056	0.036111	0.016565	0.038796	0.047227	0.066565	0.06143	0.179983	0	0.016565	0.027083	0.055137	0.053001	0.034338	0.077592	0.039832	0.012767	0.084142
0	0.018865	0.055137	0.063836	0.029067	0.042633	0.06143	0.039729	0.054167	0.115612	0.060874	0.06626	0.090821	0.046445	0.071753	0.200747	0.071582	0.06591
0.048082	0.020187	0.034338	0.018056	0.027083	0.051069	0.063194	0.045139	0.061806	0.024503		0.016565	0.099306	0.083232	0.045559	0.073546	0.055556	0.013889
0.049695	0.018056	0.009028	0.030437	0.056643	0.054167	0.06143	0.069618	0.138795	0.030437	0.036111	0.016565	0.009028	0.030571	0.037222	0.053001	0.045411	0.020187
0.063194	0.03313	0.018056	0.027083	0		0.03313	0.036111	0.055137	0.099306	0.091564	0.041667	0.136368	0.038302	0.012767	0.087668	0.096478	0.028548
0.03869	0.020187	0.016565	0.018056	0.054167	0.03255	0.071582	0.053765	0.132673	0.041667	0.070142	0.071753	0.08125	0.06154	0.042792	0.103512	0.03869	0.040373
0.072222	0.027083	0.034338	0.0651	0.027083	0.053001	0.03313	0.029208	0.027083	0.048616	0.082429	0.046033	0.020187	0.039729	0.103117	0.090037	0.06626	0.03869
0.016565	0.03255	0.013889	0.027083	0.054167	0.042696	0.009028	0.106193	0.098885	0.041667	0.03869	0.024503	0.045559	0.065329	0.045559	0.136127	0.051069	0.018056
0.085867	0.027778	0.022779		0.027083	0.06209	0.074539	0.068932	0.09134	0.09134	0.06626	0.028548	0.049695	0.03869	0.137319	0.08175	0.009028	0.054914
0.018056	0.016565	0.016565	0.036111	0.035389	0.056284	0.070029	0.045559	0.071753	0.027083	0.037222	0.091269	0.099306	0.030437	0.018056	0.074445	0.080747	0.066565
0.08634	0.03869	0.030437	0.082921	0.039729	0.020187	0.018056	0.055556	0.070029	0.048868	0.039729	0.063194	0.129668	0.024503	0.054442	0.090037	0.078272	0.020187
0.018056	0.045139	0.016565	0.051069	0.027083	0.055137	0.06626		0.012767			0.009028	0.049695	0	0.018056	0.041667	0.08338	0.072222
0.071864	0	0.036111	0.028548	0.054167	0.050509	0.088071	0.220279	0.100599	0.027083	0.063194	0.03255	0.090278	0.030437	0.009028	0.08175	0.07738	0.020187
0.020187	0.031748	0.012767	0.031748	0.038796	0.046445	0.038302	0.06143	0.045411	0.066627	0.086293	0.076694	0.135417	0.024503	0.012767	0.112202	0.064703	0.027083
0	0.03869	0.045139	0.018056	0.055919	0.051069	0.045411	0	0.029208		0.009028	0.027083	0.090278	0.045139	0.077133	0.12972	0.100272	0.013889
0.055919	0.034338	0.06143	0.039729	0.085312	0.045139	0.027083	0	0.027083	0.042696	0.039729	0.03255	0.117353	0.034338	0.06143	0.09134	0	0.064134
0.030437	0	0.071582	0.03869	0.030437	0.03255	0.078272		0.083821	0.013889	0.172706	0.036111	0.090278	0.037222	0.016565	0.093079	0.08125	0.020187
0.085867	0.020187	0.055871	0.087745	0.029208	0.08125	0.018056	0.074445	0.045139	0.048616	0.065329	0.018056	0.111293	0.054167	0.054442	0.192456	0.088132	0.072222
0.046445	0.036111	0.009028	0.060874	0.022779	0.070509	0.038796	0.042792	0.03313	0.009028	0.06056	0.022779	0.113897	0.029208	0.073546	0.056284	0.097222	0.03869
0.016565	0.029208	0.036111	0.03313	0.038796	0.055556	0.080328	0.013889	0.068754	0.058762	0.055556	0.065723	0.117353	0.03869	0.050561	0.10922	0.055556	0.012767
0.138355	0.027083	0.06143	0.031748	0.055919	0.099306	0.077592	0.042633	0.135417	0.055137	0.03869		0.047227	0.038302	0.090278	0.092066	0.071753	0.028548
0.047227	0.018056	0.024503	0.020187	0.018056	0.035389	0.03313	0.124432	0.042633	0.009028	0.129405	0.106502	0.038796	0	0.030437	0.013889	0.068338	0.053001
0.085867	0.03869	0.016565	0.03313	0.009028	0.042792	0.055137	0.027083	0.03313	0.030437	0.045139	0.022779	0.090278	0.047227	0.121748	0.090728	0.055556	0.03869
0.022779	0.031748	0.009028	0.045559	0	0.073546	0.053765	0.11818	0.054914	0.009028	0.047227	0.016565	0.10922	0.03313	0.074539	0.111838	0.147647	0.027083
0.036111	0.03313	0.030437	0.024503	0.039832	0.08937	0.045139	0.055919	0.122791	0.016565	0.038796	0.082825	0.020187	0.028548	0.098428	0.117527	0.016565	0.045559
0.03869	0.03313	0	0.039832	0	0.03255	0.096478	0.013889	0.027083	0.016565	0.009028	0.129941	0.101017	0.027083	0.055137		0.087668	0.024503
0.085867	0.018865	0.040373	0.060874	0.068754	0.045139	0.038796	0.027083	0.100599	0.029208	0.082921	0.070029	0.094773	0.048082	0.035389	0.108709	0.065723	0.072784
0.03869	0.030571	0.020187	0.068754	0.045559	0.03255	0.074539	0.118742	0.018056	0.09134	0.056284	0.022779	0.05952	0.018056	0.027778	0.168726	0.131446	0.018056
0.055919	0.050509	0.022779	0.029067		0.055556	0.055919	0.045559	0.110275	0.035389	0.045411	0.045139	0.117361		0.045559	0.190441	0.095967	0.042696
0.029067	0.009028	0.036111	0.048082	0.060874	0.070779	0.037222	0.097232	0.085267	0.041667	0.090821	0.084142	0.073546	0.018056	0.077133	0.082429	0.096478	0.059451
0.031748	0.030571	0.022779	0.037222	0.045559	0.055556	0.036111	0.013889	0.06056	0.068754	0.07738	0.038302	0.215292	0.048082	0.009028	0.11607	0.063836	0.018056
0.055919	0.042696	0.047227	0.070142	0.047227	0.075729	0.013889	0.03869	0.018056	0.030437	0.027778	0.027778	0.071582	0.045139	0	0.119188	0.042633	0.063194
0.046033	0.054914	0.045559	0.031748	0.027778	0.05952	0.03313	0.055919	0.136127	0.06626	0.106615	0.038302	0.083333	0	0.027083	0.126389	0.082825	0.030571
0.065723	0.018056	0.055137	0.075694	0.03869	0.109592	0.054167	0.027083	0.071753	0.024503	0.072222	0.024503	0.144444	0.050561	0.027778	0.065723	0.1524	0.073546
0.009028	0.038796	0.009028	0.052641	0.047227	0.046033	0.042696	0.071582	0.058416	0.039832	0.016565	0.03255	0.027083	0.055137	0.054914	0.126389	0.142307	0.012767
0.022779	0.009028	0.009028	0.064703	0.053001	0.047227	0.063194	0.054914	0.063836	0.029208	0.053001	0.073546	0.111293	0.016565	0.029208	0.09134	0.082429	0.045139
0.03255	0.009028	0.012767	0.08125	0.085312	0.049695	0.045411	0.077818	0.06903	0.016565	0.213421	0.020187	0.090278	0.058762	0.009028	0.06903	0.054914	0.030437
0.124865	0.030571	0.047227	0.022779	0.036111	0.075784	0.036111	0	0.056284	0.039729	0.048082	0.091118	0.03313	0.009028	0.053001	0.018865	0.090278	0.037222
0.039729	0.030571	0.009028		0.053001	0.100272	0.036111	0.12868	0.090821	0.042633	0.082429	0.027083	0.083333	0.047314	0.030437	0.08634	0.086058	0.048616
0.063194	0.024503	0.045139	0.052874	0	0.025534	0.040373	0	0.054167	0.06154	0.045559	0.030437	0.140149	0.027778	0.041667		0.100272	0.037222
0.045139	0.046445	0.013889	0.038796	0.076231	0.039832	0.074539	0.12868	0	0.048616	0.047227	0.009028	0.08634	0.03255	0.054442	0.090278	0.06056	0.074153
0.009028	0.039832	0.020187	0.018865	0.045139	0.056284	0.089903	0.072222	0.068754	0.085391		0.009028	0.08125	0.022779	0.041667	0.08175	0.053001	0.064703
0.104686	0.034338	0.016565	0.075729	0.054167	0.090278	0.060874		0.027083	0.099429	0.048616	0.063194	0.113897	0.040742	0.093079	0.090278	0.080747	0.073509
0.047227	0.009028	0.058416	0.071864	0.049006	0.03255	0.03313		0.12715	0.048082	0.107693	0.034338	0.109828	0.018056	0.03313		0.009028	0.040742
0.03869	0.009028	0	0.047227	0.06143	0.092947	0.061806	0.055919	0.036111	0.027778	0.048616	0.024503	0.136615	0.030437	0.009028	0.099296	0.14604	0.055919
0.018056	0.050509	0.049695	0.012767	0	0.049695	0.038796	0.045411	0.102933		0.027083	0.055137	0.113897	0.063194	0.085867	0.074153	0.045139	0.036111
0.067175	0.018056	0.027083	0.020187	0.018056	0.061806	0.061806	0.111111	0.072784	0.016565		0.047314	0.027083	0	0.107693	0.11293	0.068338	0.038796
0.027083	0.03313	0.013889	0	0	0.045139	0.095202	0.013889	0.058416	0.047227	0.108333	0.054167	0.082429	0.055992	0.012767	0.102086	0	0.029208
0.046033	0.048616	0.016565	0.018865	0.036111	0.056284	0.009028		0.068754	0	0	0.063194	0.110262	0.034338	0.031748	0.027778	0.107693	0.028548
0.035389	0	0.029208	0.049695	0.022779	0.025534	0.018056	0.106884	0.117466	0.068932		0.029067	0.052641	0.03255	0.027083	0.085867	0.074539	0.03869
0.027083	0.020187	0.038796	0.094455	0.052874	0.09134	0.112569	0.013889	0.056284	0.075084	0.045559	0.036111	0.135417	0.009028	0.06626	0.063194	0.06143	0.052924
0.029067	0.063836	0.040742	0.028548	0.018056	0.037222	0.055137	0.038302	0.07766	0.03869	0	0.049006	0.140357	0.052641	0.070779	0.051069	0.094455	0.027778
0.03869	0.037222	0.034338	0.047227	0.047227	0.049006	0.03313	0.066565	0.018056	0.03313	0.06626	0.054167	0.126703	0.052641	0.020187	0.074098	0.107693	0.042696
0.045559	0.035389	0.016565	0.059451	0.03255	0.038796	0.082825		0	0.069618		0.016565	0.072222	0.042696	0.054914	0.082921	0.116387	0.029208
0.045411	0.03869	0.03869	0.0651	0.030437	0.036111	0.054167	0.178332	0.043579	0.084625		0.028548	0.12286	0.030571	0.077133	0.11818	0.013889	0.024503
0.042696	0.036111	0.009028	0.009028	0.047227	0.057004	0	0.102933	0.055556	0.009028	0.018056	0.027083	0.056284	0.062132	0.107693	0.082825	0.072784	0.035389
0.069618	0.029208	0.016565	0.070509	0.056643	0.029067	0.054167		0.045559	0.042696	0.136677	0.038796	0.136615	0.047314	0.024503	0.099429	0.08125	0.027778
0.047227	0.031748	0.009028	0.076603	0.055919	0.111838	0.058416	0	0.038302	0	0.066627	0.06056	0.155844	0.022779	0.041667	0.102086	0.009028	0.03869
0.031748	0.020187	0.053001	0.037222	0.024503	0.054442	0.073824	0.029067	0.03869	0.030437	0.056284	0.045139	0.117361	0.048616	0.018056	0.027778	0.040742	0.028548
0.016565	0.027778	0.034338	0.099715	0.009028	0.052874	0.020187	0.040373	0.06143	0.140066	0.113789	0.081933	0.145419	0.042633	0.055919	0.065723	0.013889	0.076231
0.03869	0.051069	0.047227	0.036111	0.045139	0.025534	0.040373	0.12868	0.009028	0.039729	0.049695	0.075694	0.146883	0.030437	0.018865	0.120604	0.098428	0.024503
0.054167	0.03313	0.013889	0.054167	0.036111	0.03255	0.056284	0.038796	0.049695	0.027778	0.045139	0.027083	0.285465	0.009028	0.018056	0.047314	0.136232	0.08125
0.045139	0.034338	0.030437	0.022779	0.055919	0.03869	0.080328	0.152462	0.045411	0.050509	0.058762	0.094773	0.020187	0.045411	0.046299	0.211232	0.077592	0.09134
0.036111	0.020187	0.022779	0.016565	0.054167	0.095967	0.03869	0.036111	0.063194	0.122791	0.027083	0.045139	0.049695	0.018865	0.030437		0.024503	0.027083
0.054167	0.03313	0.054914	0.063194	0.054442	0.020187	0.029208	0	0.082921	0.029067	0.214075	0	0.119076	0.035389	0.08937	0.159028	0.050509	0.072222
0.054167	0.048082	0.009028	0.08125	0.056643	0.111838	0.042696	0.03869	0.047227	0.03255	0.045139	0.057806	0.083232	0.03313	0.053001	0.087745	0.072222	0.03313
0	0.022779	0.054167	0.028548	0.042792	0.018056	0.027083	0.108333	0.10719	0.048616	0.045411	0.072222	0.10142	0.085744	0.047227	0.087668	0.050561	0.061806
0.020187	0.016565	0.057097	0.045139	0.048616	0.055556	0.022779	0.009028	0.065723	0.03313	0.027083	0	0.018056	0.029208	0.027083	0.08175	0.071582	0.054914
0.009028	0.022779	0.016565	0.031748	0.035389	0.027083	0.040373	0.108333	0.058416	0.056284	0.183792		0.08175	0.03869	0.06626	0	0.08937	0
0.009028	0.030437	0.042792	0.059451	0.047227	0.045139	0.035389	0.187788	0.045559	0.029208	0.027083	0.06626	0.171765	0.071864	0.053001	0.168726	0.056284	0.020187
0.045139	0	0.022779	0.027083	0.054167	0.020187	0.027083	0	0.024503	0.06903	0.082921	0.022779	0.094773	0.027083	0.059451	0.138531	0.100272	0.054914
0.085645	0.037222	0.030437	0.052641	0.037222	0.08125	0.045139	0.136615	0.020187	0.029208	0.048616	0.048616	0.03869	0.030571	0.038796	0.09134	0.100924	0.059451
0.018056	0.063836	0.009028	0.018056	0.027083	0.042696	0.09764	0.133294	0.045411	0.06903	0.07738	0.03255	0.025534	0.055137	0.027083	0.111838	0.085867	0.06626
0.03255	0.027083	0.047227	0.028548	0.055919	0.022779	0.06143	0.054167	0.061806	0.030437	0.19404	0.06626	0.072222	0.024503	0.055137	0.082921	0.067175	0.027083
0.025534	0.018056	0.030437		0.056643	0.024503	0.069444	0.027778	0.018056	0.072784	0	0.054167	0.027083	0.06154	0.022779	0.071864	0.078791	0.063194
0.055919	0.018865	0.045559	0.050509	0.048616	0.054167	0.082825	0.068338	0.074445	0.073546	0.052641	0.063194	0.162751	0.018056	0.062132	0.090278	0.058416	0.084142
0.063194	0.063836	0.027083	0.071864	0.077133	0.042792	0.061806	0.077592	0.009028	0.087624	0.075694	0.054167	0.117361	0.074539	0.054167	0.163076	0.103117	0.057806
0.064703	0.040373	0	0.036111	0.053001	0.040373	0.063194	0.105667	0.061806	0.027778	0.174116	0.08338	0.016565	0.039832	0.022779	0.121948	0.056284	0.071582
0.0651	0.049695	0	0.03869	0.045559	0.066565	0.061806		0.047227	0.132521		0.057097	0.1635	0.031748	0.027778	0.13806	0.097722	0.065329
0.022779	0.057806	0.016565		0.077818	0.031748	0.06626	0.0651	0.117361	0.022779	0.078272	0.03255	0.018056	0.093894	0.086764	0.03869	0.09134	0.064703
0.047227	0.020187	0.009028	0.024503	0.024503	0.046033	0.047227	0.144444	0.072784	0.016565	0.009028	0.016565	0.047227	0.03869	0.045411	0.099306	0.080747	0.018056
0.087745	0.031748	0.022779	0.055871	0.037731	0.0651	0.016565		0.071753	0.073509	0.071582	0.009028	0.12286	0.049695	0.06903	0.192456	0.107569	0.024503
0.042696	0.046445	0.016565		0.009028	0.06626	0.013889	0.039832	0.036111	0.096966	0.099429	0.063194	0.091311	0.045139	0.065329	0.15085	0.071582	0.066565
0.022779	0.027083	0.024503	0.045139	0.048082	0.048616		0	0.061806	0.05952	0.08338	0.045139	0.055137	0.025534	0.020187	0.074098	0.058416	0.090278
0.038796	0.046299	0.018056	0.064134	0.042792		0.074539	0.087202	0.022779	0.042633	0.045139	0.065723	0.027083	0.063495	0.020187	0.038796	0.062461	0.063194
0.046033	0.051069	0.013889	0.038796	0.054167	0.100272	0.071582	0.016565	0.009028	0.018056		0.018056	0.090278	0.060874	0.009028	0.095243	0.103117	0.084142
0.054167	0.025534	0	0.013889	0.018056	0.045411	0.063194	0.095967	0.028548	0.036111	0.022779	0.047227	0.146962	0.047314	0.065723	0.090037	0.077905	0.099306
0.045139	0.018056	0.045139	0.009028	0.047227	0.030437	0.045411	0.111477	0.056284	0.042696	0.03869	0.071753	0.120446	0.022779	0.047227	0.070029	0.058416	0.054914
0.028548	0.034338	0.016565	0.018056	0.013889	0.081983	0.10719	0.046033	0.077592	0.034338	0.09134	0.06143	0.128143	0.055919	0.06143	0.084142	0.082429	0.047227
0.085867	0.034338	0.018056	0.072222	0.018056	0.030437	0.038302	0.154364	0.063194	0.070683	0.018056	0.027778	0.142661	0.060874	0.047227	0.148195	0.082429	0.037222
0.030437	0.048616	0.009028	0.09134	0.089465	0.042696	0.078791	0.061806	0.047227	0.022779	0.113789	0.038302	0.115956	0.031748	0.046299	0.061806	0.087668	0.042696
0.027083	0.047227	0.031748	0.018056	0	0.050509	0.062461	0.13427	0.088071	0.103117		0.040742	0.140288	0.009028	0.064703	0.053765	0.073509	0.020187
0.018056	0.030437	0.049695	0.045139	0.045559	0.042792	0.03313	0.0651	0.03313		0.024503	0.028548	0.131446		0.045139	0.090728	0.063194	0.065723
	0.018865	0.027778	0.03255	0	0.03255	0.055556	0.063194	0.046033	0.009028	0.060874	0.028548	0.090278	0.045139	0.053001	0.024503	0.072784	0.018865
0.020187	0.046033	0.016565	0.018056	0.073509	0.038302	0.068338	0.0651	0.057806	0.068754	0.073546	0.027083	0.106002	0.038302	0.029208	0.211232	0.069444	0.025534
0.053001	0.050509	0.045559	0.0651	0.045139	0.06626	0.027083	0.036111	0.022779	0.055556	0.174637	0.012767	0.079459	0.03313	0.054442	0.029208	0.080747	0.020187
0.052641	0.036111	0.013889	0.074098	0.018056	0.063495	0.063194	0.035389	0.070029	0.012767	0.055556	0.027083	0.094773	0.047227	0.022779	0.112569		0.037222
0.12584	0.009028	0.036111	0.071864	0.035389	0.038796	0.071582	0.048616	0.03869	0.085391	0	0.06143	0.140149	0.031748	0.038796	0.016565	0.111838	0.052641
0.027083	0.03869	0.012767	0.042792	0	0.037222	0.064703	0.038302	0.070029	0.055137	0.048616	0.052641	0.027083	0.060874	0.03313	0.060874		0.053001
0.022779	0.030437	0.009028	0.025534	0.045559	0.028548	0.038796	0.051069	0.085312	0.056284	0.045411	0.066873	0.153389	0.060874	0.074539	0.08125	0.049695	0.034338
0.047227	0.024503	0.063836	0.038796	0.045139	0.059109	0.025534	0.09765	0.126703	0.022779	0.071582	0.03255	0.134958	0.035389	0.071753	0.102086	0.091118	0.028548
0.085867	0.03313	0.036111	0.018056	0.018056	0	0.072149	0.042792	0.072149	0.038796	0.068932	0.03255	0.103712		0.069444	0.083867	0.009028	0.107693
0.071864	0.016565	0.054167	0.028548	0.027083	0.055137	0.064389	0.047227	0.104585	0.070683		0.072222	0.090278	0.035389	0.068338	0.091311	0.151389	0.031748
0.036111	0.029208	0.045139	0.018056	0.065723	0.039729	0.06626	0.055919	0.083232		0.036111	0.072222	0.082825	0.038796	0.11607		0.013889	0.036111
0.036111	0.028548	0.068338	0.047227	0.027083	0.051069	0.041667	0.03313	0.078272	0.068338	0.037222	0.070779	0.106002	0.025534	0.109196	0.211232	0.056284	0.028548
0.077905	0.027778	0.046033	0.071864	0.053001	0.045139	0.111477	0.042792	0.036111	0.053001	0.054167	0.042633	0.06143	0.018056	0.038796	0.045139	0.042633	0.054914
0.030437	0.036111	0.009028	0.018056	0.055919	0.028548	0.071582	0.055137	0.029208	0.030437	0.051069	0.072784	0.094253	0.009028	0.041667	0.151414	0.084625	0.040373
0.054167	0.024503	0.016565	0.045139	0.013889	0.040373	0.027083	0.077592	0.042633	0.090443	0	0.087624	0.16785	0.055919	0.03255	0.11818	0.136232	0.074098
0.071864	0.018056	0.045559	0.027083	0.06143	0.049695			0.036111	0.045139	0.12868	0.022779	0.108333	0.049006	0.029208	0.100678	0.087158	0.054914
0.045139	0.031748	0.050509	0.059451	0.047227	0.024503	0.018056	0.036111	0.06626	0.079665	0.164365	0.082825	0.078272	0.042792	0.029208	0.100678	0.041667	0.028548
0.027083	0.034338	0	0.028548	0.06154	0.084383	0.075084	0.054167	0.099391	0.018865	0.10719	0.077592	0.06143	0.042792	0.018056	0.11818	0.041667	0.028548
0.016565	0.03869	0.039832	0.020187	0.03313	0.074098	0.069444	0.049695	0.025534	0.031748	0.063194		0.113897	0.055137	0.024503	0.18357	0.103712	0.095967
0.030437	0.029208	0	0.049695	0.045559	0.047227	0.068338	0.056643	0.090278	0.027778	0.071582	0.07738	0.095202	0.066565	0.074539	0.211232	0.082825
0.037222	0.020187	0.045559	0.055919	0	0.025534	0	0.027778	0.057806	0.053001	0.070029	0.022779	0.154192	0.045411	0	0.200747	0.115956	0.046299
0.045139	0.03255	0.046445	0.042696	0.036111	0.052641	0.074539	0.117361	0.12715	0.073546	0.071582	0.055919	0.098428	0.048082	0.016565		0.10922	0.03869
0.054167	0.020187	0.045139	0.027083	0.082182	0.020187	0.071582	0.047227	0.11642	0.070509	0.063836	0.029208	0.049695	0.045559	0.012767	0.090037	0.058416	0.059451
0.031748	0.018056	0.046033	0.054914	0	0.063495	0.049695	0.074445	0.087624	0.054167	0.009028	0.028548	0.025534	0.039729	0.061806	0.075694	0.097222	0.027083
0.020187	0.009028	0.009028	0.013889	0.083232	0.054167	0.042633	0.079459	0.11818	0.040742	0.073546	0.057097	0.154192	0.012767	0.038796	0.155966	0.059109	0.030571
0.031748	0.022779	0.036111	0.029208	0.03313	0.009028	0.074539	0.038796	0.090821	0.073546	0.159004	0.009028	0.146677	0.018865	0.090821		0.045411	0.027083
0.020187	0.047227	0.016565	0.055871	0.056643	0.099306	0.073509	0.047227	0.138236	0.018865	0.070142	0.03255	0.140691	0.063194	0.091118	0.07738	0.045559	0.074098
0.066565	0.039729	0	0.049695	0.048082	0.069618	0.045411	0.039729	0.078272	0.082478	0.020187	0.027778	0.03313	0.038796	0.022779	0.045139	0.076694	0.042696
0.020187	0.020187	0.063194	0.036111	0.027083	0.054167	0.030437	0.071582	0.11818	0.009028	0.030437	0.090863	0.038796	0.048082	0.054442	0.10922	0.071753	0.03255
0.018056	0.016565	0.009028	0.047227	0.045559	0.009028	0.06143	0.027083	0.075694	0.024503		0.06626	0.150175	0.030571	0.106002	0.095243	0.065723	0.045559
0	0.027778	0.036111	0.027778	0.054167	0.071864	0.069444	0.046299	0.045139	0.126389	0.027083	0.018056	0.082429	0.072784	0.047227	0.201355	0.058416	0.055919
0	0.045139	0.049695	0.048616	0.049695	0.062132	0.108333	0.03313	0.038796			0.018056	0.150167	0.038796	0.082429	0.064389	0.055992	0.028548
0.071864	0.037222	0.063194	0.009028	0.038796	0.009028	0.036111	0.055919	0.057806	0.027778	0.045559	0.030437	0.132673	0.041667	0.029208	0.155023	0.009028	0.054914
0.093588	0	0.03313	0.018056	0.064028	0.047227	0.053001	0.155154	0.056284	0.03313	0.188909	0.030437	0	0.009028	0.055137	0.052641	0.020187	0.037222
0.087745	0.029067	0.055871	0.03869	0.048082	0.047227	0.018056	0.052641	0.072784		0.082825	0.06626	0.040373	0.05952	0.07766		0.10719	0.018056
0.094455	0.045139	0.016565	0.027083	0.045139	0.07738	0.061806	0.06143	0.054167	0.10922	0.074098	0.040373	0.020187	0.064703	0.077592	0.082921	0.11993	0.076231
0.047227	0.027083	0.053001	0.118742	0.045559	0.046033	0.036111	0.116387	0.045411	0.022779	0.063194	0.009028	0.076534	0.042696	0.061143	0.077905	0.045139	0.027083
0.045139	0.027083	0.03313	0.070509	0.027083	0.036111	0.045139	0.066873	0.056284	0.034338	0.145562	0.027083	0.118219	0.067175	0.042633	0.079459	0.07738	0.027083
0.020187	0	0.030437	0.047227	0.018056	0.045139	0.060874	0.063194	0.102933		0.030437	0.090278	0.058416	0.042792	0.053001	0.083232	0.077905	0.055556
0.009028	0.009028	0.016565	0.045139	0.053001	0.095967	0.038796	0.046299	0.027083		0.109258	0.016565	0.03869	0.03313	0.063495	0.129405	0.034338	0.020187
0.085867	0.009028	0.052874	0.028548	0.042792	0.064389	0.071582	0	0.038796		0.03255	0.018056	0.126389	0.05952	0.056643	0.082429	0.045139	0.018865
0.020187	0.009028	0.027083	0.054167	0	0.082921	0.018056	0	0.063194	0.047227	0.129846	0.018056	0.152857	0.050561	0.135808	0.174659	0.107693	0.013889
0.028548	0.029067	0.053001	0.03869	0	0.052641	0.054167	0.106002	0.055556	0.064703	0.1583	0.085267	0.027778	0.018056	0.009028	0.045139	0.103117	0.089992
0	0.027083	0.065723	0.03869	0.027083	0.016565		0.148398	0.096966	0.06903	0.077905	0.06626	0.051069	0.053001	0.053001	0.218944	0.117361	0.042696
0.025534	0.03255	0.022779	0.070509	0.045139	0.055919	0.071582		0.070029	0.053001		0.08125	0.114541	0.009028	0.107693	0.075729	0.075694	0.039729
0.045559	0.009028	0.022779	0.037222	0.056643	0.03869	0.018056	0.046445	0.054167	0.117361	0.082921	0.077905	0.092066	0.048082	0.045559	0.074098	0.106884	0.067479
0.047227	0.016565	0.052874	0.039729	0.045139	0.068338	0.036111	0.050509	0.091118	0.082429		0.027778	0.025534	0.077852	0.082429	0.099306	0.058416	0.084142
